# Supplementary material for: Within-host genetic diversity of SARS-CoV-2 lineages in unvaccinated and vaccinated individuals
Source: Nat Commun. 2023 Mar 31;14:1793. doi: 10.1038/s41467-023-37468-y (PMC10063955; doi:10.1038/s41467-023-37468-y)
Supplement: Supplementary file 4 — Source Data [file 41467_2023_37468_MOESM4_ESM.xlsx]

## Sheet: Figure 1a
sample	num_of_isnvs_in_a_sample	Ct_value_break
WHP4746	62	(16,22]
WHP4834	15	(16,22]
WHP4837	4	(16,22]
WHP4838	16	(16,22]
WHP4847	22	(16,22]
WHP4848	71	(22,28]
WHP4851	21	(9.97,16]
WHP4857	25	(22,28]
WHP4858	7	(22,28]
WHP4863	15	(16,22]
WHP4864	7	(9.97,16]
WHP4883	17	(16,22]
WHP4871	24	(22,28]
WHP4872	6	(16,22]
WHP4874	10	(22,28]
WHP4877	5	(16,22]
WHP4880	5	(9.97,16]
WHP4889	11	(16,22]
WHP4890	11	(16,22]
WHP4911	7	(16,22]
WHP4915	21	(16,22]
WHP4929	3	(16,22]
WHP4940	29	(9.97,16]
WHP4959	22	(16,22]
WHP4963	16	(22,28]
WHP4964	25	(22,28]
WHP4965	5	(9.97,16]
WHP4967	11	(22,28]
WHP4968	5	(16,22]
WHP4971	1	(16,22]
WHP4977	8	(22,28]
WHP4989	7	(22,28]
WHP4995	0	(22,28]
WHP5004	11	(9.97,16]
WHP5005	20	(16,22]
WHP5006	31	(16,22]
WHP5007	40	(22,28]
WHP5010	16	(22,28]
WHP5012	10	(22,28]
WHP5013	6	(9.97,16]
WHP5014	20	(16,22]
WHP5015	7	(22,28]
WHP5019	13	(16,22]
WHP5021	18	(16,22]
WHP5022	10	(16,22]
WHP5027	12	(16,22]
WHP5042	44	(22,28]
WHP5028	59	(22,28]
WHP5037	13	(9.97,16]
WHP5046	20	(9.97,16]
WHP5049	28	(16,22]
WHP5051	14	(22,28]
WHP5045	22	(16,22]
WHP5057	62	(22,28]
WHP5076	13	(16,22]
WHP5061	1	(16,22]
WHP5077	11	(22,28]
WHP5063	16	(22,28]
WHP5079	14	(9.97,16]
WHP5083	20	(16,22]
WHP5067	23	(16,22]
WHP5068	9	(16,22]
WHP5070	9	(22,28]
WHP5072	17	(16,22]
WHP5075	15	(16,22]
WHP5094	28	(16,22]
WHP5085	12	(9.97,16]
WHP5086	30	(16,22]
WHP5087	30	(16,22]
WHP5088	101	(22,28]
WHP5113-S10-iseq	11	(16,22]
WHP5143-iseq	4	(22,28]
WHP5480	75	(22,28]
WHP5403	3	(9.97,16]
WHP5456-S13-iseq	23	(16,22]
WHP5404	2	(9.97,16]
WHP5424-S2-iseq	7	(16,22]
WHP5454	7	(16,22]
WHP5415-S14-iseq	6	(22,28]
WHP5416-S15-iseq	2	(22,28]
WHP5419	11	(22,28]
WHP5408-S1-iseq	14	(16,22]
WHP5410-S11-iseq	13	(16,22]
WHP5539	16	(16,22]
WHP5512-S7-iseq	8	(22,28]
WHP5514-S9-iseq	18	(16,22]
WHP5519-S12-iseq	1	(16,22]
WHP5520	118	(22,28]
WHP5521-S13-iseq	17	(22,28]
WHP5522-S14-iseq	5	(16,22]
WHP5580	9	(16,22]
WHP5581	6	(22,28]
WHP5583	10	(16,22]
WHP5584	42	(22,28]
WHP5585	16	(16,22]
WHP5586	15	(22,28]
WHP5563	15	(22,28]
WHP5564	9	(9.97,16]
WHP5531-S20-iseq	8	(16,22]
WHP5557	15	(22,28]
WHP5552	15	(16,22]
WHP5553	11	(16,22]
WHP5543	41	(22,28]
WHP5546	7	(22,28]
WHP6257	16	(16,22]
WHP6258	8	(16,22]
WHP6259	14	(9.97,16]
WHP6260	14	(16,22]
WHP6261	15	(9.97,16]
WHP6264	8
WHP6265	8	(9.97,16]
WHP6266	2	(16,22]
WHP5846	10	(9.97,16]
WHP5848	21	(9.97,16]
WHP5849	31	(16,22]
WHP5858	14	(16,22]
WHP5861	11	(16,22]
WHP5863	26	(9.97,16]
WHP5865	20
WHP5876	40	(16,22]
WHP5877	13
WHP5889	9	(16,22]
WHP5891	16	(9.97,16]
WHP5896	10	(9.97,16]
WHP5897	29
WHP6270	8
WHP5898	12
WHP5902	22
WHP5904	27
WHP5906	29
WHP5907	39
WHP6263	25
WHP5911	24
WHP5912	29
WHP5921	16
WHP5922	22
WHP6279	72
WHP6287	13
WHP6299	59
WHP6290	7
WHP6273	14
WHP6291	12
WHP6274	11
WHP6271	9
WHP6295	11
WHP6272	9
WHP6288	36
WHP6297	29
WHP6286	41
WHP6249-repeat-A4-iseq	41
WHP6280	17
WHP6283	19
WHP6281	37
WHP6245	22
WHP6247	20
WHP6244	26
WHP6241-repeat-A4-iseq	14
WHP6329	24
WHP6400-S2-iseq	5
WHP6411-S13-iseq	5
WHP6366	98
WHP6364	9
WHP6369	102
WHP6362	9
WHP6423-S1-iseq	7
WHP6384	10
WHP6386	3
WHP6387	14
WHP6389	14
WHP6360	18
WHP6356	53
WHP6357	57
WHP6390	25
WHP6337	16
WHP6439-S17-iseq	9
WHP6380	16
WHP6363	28
WHP6394	10
WHP6372	0
WHP6332	23
WHP6367	76
WHP6383	22
WHP6397	46
WHP6340	21
WHP6361	1
WHP6374	115
WHP6342	0
WHP6395	43
WHP6333	36
WHP6382	30
WHP6396	11
WHP6378	26
WHP6336	11
WHP6335	8
WHP6376	18
WHP6373	104
WHP6331	70
WHP6330	15
WHP6402-S4-iseq	7
WHP6426-S4-iseq	7
WHP6419-S21-iseq	3
WHP6409-S11-iseq	4
WHP6412-S14-iseq	2
WHP6422-S24-iseq	5
WHP6425-S3-iseq	4
WHP6429-S7-iseq	17
WHP6403-S5-iseq	5
WHP6417-S19-iseq	11
WHP6441-S19-iseq	12
WHP6410-S12-iseq	39
WHP6415-S17-iseq	12
WHP6434-S12-iseq	30
WHP6432-S10-iseq	9
WHP6404-S6-iseq	8
WHP6413-S15-iseq	8
WHP6440-S18-iseq	36
WHP6406-S8-iseq	10
WHP6428-S6-iseq	3
WHP6430-S8-iseq	9
WHP6437-S15-iseq	4
WHP6416-S18-iseq	5
WHP6438-S16-iseq	4
WHP6435-S13-iseq	4
WHP6436-S14-iseq	4
WHP6443-S21-iseq	3
WHP6521	21	(16,22]
WHP6514	3	(22,28]
WHP6516	1	(16,22]
WHP6518	91	(22,28]
WHP6512	6	(22,28]
WHP6513	6	(16,22]
WHP6460-ARCTIC-S14-iseq	2	(22,28]
WHP6458-S12-iseq	11	(16,22]
WHP6464-ARCTIC-S18-iseq	1	(22,28]
WHP6497	6	(16,22]
WHP6454-ARCTIC-S8-iseq	1	(22,28]
WHP6450-ARCTIC-S4-iseq	3	(22,28]
WHP6510	2	(16,22]
WHP6501	41	(22,28]
WHP6509	9	(22,28]
WHP6506	8	(22,28]
WHP6468-S22-iseq	19	(22,28]
WHP6504	11	(16,22]
WHP6508	5	(22,28]
WHP6482-S12-iseq	6	(22,28]
WHP6489-S19-iseq	18	(16,22]
WHP6470-S24-iseq	8	(16,22]
WHP6448-ARCTIC-S2-iseq	1	(16,22]
WHP6463-S17-iseq	19	(22,28]
WHP6487-S17-iseq	7	(22,28]
WHP6453-ARCTIC-S7-iseq	4	(16,22]
WHP6483-S13-iseq	21	(22,28]
WHP6503	68	(22,28]
WHP6462-ARCTIC-S16-iseq	2	(16,22]
WHP6459-ARCTIC-S13-iseq	3	(16,22]
WHP6461-S15-iseq	15	(22,28]
WHP6491-S21-iseq	16	(22,28]
WHP6499	3	(22,28]
WHP6498	17	(22,28]
WHP6455-ARCTIC-S9-iseq	8	(16,22]
WHP6447-ARCTIC-S1-iseq	4	(22,28]
WHP6538	13	(16,22]
WHP6511	11	(22,28]
WHP6520	121	(22,28]
WHP6524	42	(22,28]
WHP6525	62	(22,28]
WHP6526	27	(16,22]
WHP6527	6	(16,22]
WHP6530	10	(22,28]
WHP6532	69	(22,28]
WHP6533	68	(22,28]
WHP6535	8	(16,22]
WHP6536	22	(22,28]
WHP6537	5	(16,22]
WHP6541	5	(16,22]
WHP6542	24	(16,22]
WHP6550-S3-iseq	85	(22,28]
WHP6569-S22-iseq	109	(22,28]
WHP6594-S23-iseq	109	(22,28]
WHP7224-A4v1	53	(22,28]
WHP7117-H2-iseq	6	(16,22]
WHP7092-H2-iseq	17	(16,22]
WHP7113-H2-iseq	3	(22,28]
WHP7114-H2-iseq	2	(16,22]
WHP7116-H2-iseq	6	(16,22]
WHP7411-A4v1	2	(22,28]
WHP7351-A4v1	4	(22,28]
WHP7369-A4v1	2	(22,28]
WHP7399-A4v1	3	(22,28]
WHP7272-A4v1	4	(22,28]
WHP7274-A4v1	2	(22,28]
WHP7437-H2-iseq	3	(9.97,16]
WHP7280-A4v1	4	(22,28]
WHP7281-A4v1	3	(22,28]
WHP7436-H2-iseq	3	(9.97,16]
WHP7439-H2-iseq	9	(9.97,16]
WHP7441-H2-iseq	16	(9.97,16]
WHP7444-H2-iseq	6	(16,22]
WHP7493-H2-iseq	25	(16,22]
WHP7479-H2-iseq	6	(16,22]
WHP7478-H2-iseq	3	(16,22]
WHP7685-A4v1	3	(22,28]
WHP7688-A4v1	8	(22,28]
WHP7494-H2-iseq	5	(16,22]
WHP7495-H2-iseq	2	(16,22]
WHP7692-A4v1	4	(22,28]
WHP7524-H2-iseq	19	(16,22]
WHP7748-A4v1	2	(22,28]
WHP7756-A4v1	5	(22,28]
WHP7558-H2-iseq	4	(16,22]
WHP7792-A4v1	3	(22,28]
WHP8168-A4v1	2	(22,28]
WHP7899-H2-iseq	6	(9.97,16]
WHP7901-H2-iseq	17	(16,22]
WHP8015-A4v1	1	(22,28]
WHP8040-A4v1	4	(22,28]
WHP8101-A4v1	3	(22,28]
WHP7980-H2-iseq	2	(16,22]
WHP7995-H2-iseq	6	(16,22]
WHP8221-H2-iseq	17	(16,22]
WHP8225-H2-iseq	17	(16,22]
WHP8219-H2-iseq	15	(16,22]
WHP8402-A4v1	2	(16,22]
WHP8439-A4v1	4	(22,28]
WHP8441-A4v1	1	(22,28]
WHP8667-H2-iseq	25	(22,28]
WHP6727-H2-iseq	16	(16,22]
WHP6706-H2-iseq	14	(16,22]
WHP6697-H2-iseq	11	(16,22]
WHP6693-H2-iseq	15	(16,22]
WHP6711-H2-iseq	23	(16,22]
WHP6701-H2-iseq	21	(16,22]
WHP6708-H2-iseq	20	(16,22]
WHP6689-H2-iseq	11	(16,22]
WHP6712-H2-iseq	13	(16,22]
WHP6721-H2-iseq	8	(16,22]
WHP6702-H2-iseq	6	(16,22]
WHP6714-H2-iseq	12	(16,22]
WHP6735-H2-iseq	12	(16,22]
WHP6694-H2-iseq	9	(16,22]
WHP6713-H2-iseq	6	(16,22]
WHP6718-H2-iseq	9	(16,22]
WHP6700-H2-iseq	14	(16,22]
WHP6696-H2-iseq	13	(16,22]
WHP6724-H2-iseq	8	(16,22]
WHP6722-H2-iseq	16	(16,22]
WHP6703-H2-iseq	15	(16,22]
WHP6699-H2-iseq	15	(16,22]
WHP6726-H2-iseq	6	(16,22]
WHP6704-H2-iseq	10	(16,22]
WHP6695-H2-iseq	16	(16,22]
WHP6707-H2-iseq	16	(16,22]
WHP6716-H2-iseq	9	(16,22]
WHP6715-H2-iseq	12	(16,22]
WHP6723-H2-iseq	14	(16,22]
WHP6720-H2-iseq	7	(16,22]
WHP6731-H2-iseq	18	(16,22]
WHP6710-H2-iseq	18	(16,22]
WHP6719-H2-iseq	18	(16,22]
WHP6705-H2-iseq	11	(16,22]
WHP6725-H2-iseq	7	(16,22]
WHP6680-H2-iseq	29	(16,22]
WHP6662-H2-iseq	15	(16,22]
WHP6682-H2-iseq	21	(16,22]
WHP6687-H2-iseq	30	(16,22]
WHP6652-H2-iseq	9	(16,22]
WHP6669-H2-iseq	19	(16,22]
WHP6684-H2-iseq	22	(16,22]
WHP6672-H2-iseq	14	(16,22]
WHP6650-H2-iseq	14	(16,22]
WHP6661-H2-iseq	22	(16,22]
WHP6779-H2-iseq	23	(16,22]
WHP6765-H2-iseq	7	(16,22]
WHP6782-H2-iseq	17	(16,22]
WHP6775-H2-iseq	19	(16,22]
WHP6772-H2-iseq	12	(16,22]
WHP6817-H2-iseq	28	(16,22]
WHP6812-H2-iseq	22	(16,22]
WHP6815-H2-iseq	18	(16,22]
WHP6804-H2-iseq	56	(16,22]
WHP6818-H2-iseq	20	(16,22]
WHP6811-H2-iseq	29	(16,22]
WHP6814-H2-iseq	15	(16,22]
WHP6802-H2-iseq	42	(16,22]
WHP6813-H2-iseq	21	(16,22]
WHP6830-H2-iseq	23	(16,22]
WHP6807-H2-iseq	45	(16,22]
WHP6809-H2-iseq	23	(16,22]
WHP6819-H2-iseq	26	(16,22]
WHP6866-H2-iseq	67	(22,28]
WHP6862-H2-iseq	23	(16,22]
WHP6870-H2-iseq	25	(16,22]
WHP6868-H2-iseq	29	(16,22]
WHP6859-H2-iseq	17	(22,28]
WHP6876-H2-iseq	19	(9.97,16]
WHP6871-H2-iseq	21	(16,22]
WHP6872-H2-iseq	24	(16,22]
WHP6880-H2-iseq	17	(16,22]
WHP6878-H2-iseq	28	(16,22]
WHP6902-H2-iseq	22	(16,22]
WHP6901-H2-iseq	23	(22,28]
WHP6949-H2-iseq	6	(16,22]
WHP6952-H2-iseq	3	(16,22]
WHP6987-A4v1	8	(16,22]
WHP6947-H2-iseq	8	(16,22]
WHP6989-A4v1	3	(16,22]
WHP6991-A4v1	4	(16,22]
WHP6944-H2-iseq	14	(16,22]
WHP6936-H2-iseq	9	(16,22]
WHP6946-H2-iseq	7	(16,22]
WHP6951-H2-iseq	12	(16,22]
WHP6988-A4v1	6	(22,28]
WHP6992-A4v1	3	(16,22]
WHP6953-H2-iseq	0	(22,28]
WHP6942-H2-iseq	11	(16,22]
WHP6945-H2-iseq	11	(16,22]
WHP6941-H2-iseq	14	(22,28]
WHP6957-H2-iseq	13	(16,22]
WHP6960-H2-iseq	18	(22,28]
WHP6993-A4v1	5	(16,22]
WHP6996-A4v1	6	(16,22]
WHP7029-A4v1	3	(22,28]
WHP6998-A4v1	5	(22,28]
WHP6933-H2-iseq	7	(22,28]
WHP6997-A4v1	3	(16,22]
WHP6934-H2-iseq	15	(16,22]
WHP6958-H2-iseq	14	(16,22]
WHP6956-H2-iseq	7	(16,22]
WHP6994-A4v1	4	(16,22]
WHP6959-H2-iseq	5	(16,22]
WHP6930-H2-iseq	7	(16,22]
WHP6961-H2-iseq	7	(16,22]
WHP7000-A4v1	3	(22,28]
WHP7013-A4v1	5	(16,22]
WHP7006-A4v1	7	(16,22]
WHP7007-A4v1	3	(16,22]
WHP7022-A4v1	3	(16,22]
WHP7005-A4v1	3	(16,22]
WHP7009-A4v1	2	(22,28]
WHP7003-A4v1	3	(16,22]
WHP7016-A4v1	5	(16,22]
WHP7010-A4v1	6	(16,22]
WHP7020-A4v1	6	(16,22]
WHP7012-A4v1	6	(16,22]
WHP7019-A4v1	3	(16,22]
WHP7021-A4v1	6	(16,22]
WHP7011-A4v1	3	(22,28]
WHP7008-A4v1	4	(16,22]
WHP7014-A4v1	5	(16,22]
WHP7004-A4v1	5	(16,22]
WHP7033-A4v1	5	(16,22]
WHP7025-A4v1	1	(22,28]
WHP7034-A4v1	4	(16,22]
WHP7032-A4v1	5	(16,22]
WHP7030-A4v1	3	(16,22]
WHP7027-A4v1	4	(16,22]
WHP7028-A4v1	5	(16,22]
WHP7024-A4v1	4	(16,22]
WHP7023-A4v1	4	(16,22]
WHP7026-A4v1	3	(16,22]
WHP7031-A4v1	3	(22,28]
WHP7079-H2-iseq	16	(16,22]
WHP7081-H2-iseq	16	(16,22]
WHP7063-H2-iseq	20	(16,22]
WHP7064-H2-iseq	24	(16,22]
WHP7126-H2-iseq	5	(16,22]
WHP7131-H2-iseq	12	(16,22]
WHP7128-H2-iseq	11	(16,22]
WHP7118-H2-iseq	6	(16,22]
WHP7134-H2-iseq	13	(16,22]
WHP7120-H2-iseq	18	(16,22]
WHP7138-H2-iseq	12	(16,22]
WHP7122-H2-iseq	8	(16,22]
WHP7123-H2-iseq	9	(16,22]
WHP7132-H2-iseq	4	(16,22]
WHP7125-H2-iseq	15	(16,22]
WHP7136-H2-iseq	10	(16,22]
WHP7135-H2-iseq	6	(16,22]
WHP7124-H2-iseq	11	(16,22]
WHP7225-A4v1	15	(22,28]
WHP7269-A4v1	34	(22,28]
WHP7325-A4v1	6	(22,28]
WHP7332-A4v1	1	(22,28]
WHP7328-A4v1	5	(22,28]
WHP7330-A4v1	3	(22,28]
WHP7346-A4v1	4	(22,28]
WHP7341-A4v1	4	(22,28]
WHP7350-A4v1	2	(16,22]
WHP7348-A4v1	2	(22,28]
WHP7336-A4v1	1	(22,28]
WHP7340-A4v1	1	(22,28]
WHP7337-A4v1	5	(22,28]
WHP7343-A4v1	1	(22,28]
WHP7349-A4v1	4	(16,22]
WHP7338-A4v1	4	(22,28]
WHP7345-A4v1	3	(22,28]
WHP7365-A4v1	5	(22,28]
WHP7368-A4v1	1	(22,28]
WHP7372-A4v1	3	(16,22]
WHP7362-A4v1	2	(22,28]
WHP7374-A4v1	5	(16,22]
WHP7370-A4v1	3	(22,28]
WHP7357-A4v1	2	(22,28]
WHP7359-A4v1	6	(16,22]
WHP7364-A4v1	4	(22,28]
WHP7367-A4v1	2	(22,28]
WHP7382-A4v1	4	(22,28]
WHP7406-A4v1	1	(22,28]
WHP7401-A4v1	6	(16,22]
WHP7405-A4v1	1	(22,28]
WHP7381-A4v1	2	(22,28]
WHP7403-A4v1	3	(16,22]
WHP7380-A4v1	4	(16,22]
WHP7402-A4v1	2	(22,28]
WHP7282-A4v1	39	(22,28]
WHP7283-A4v1	6	(22,28]
WHP7288-A4v1	2	(22,28]
WHP7289-A4v1	4	(22,28]
WHP7295-A4v1	4	(22,28]
WHP7297-A4v1	4	(22,28]
WHP7294-A4v1	6	(22,28]
WHP7220-H2-iseq	12	(9.97,16]
WHP7218-H2-iseq	11	(9.97,16]
WHP7435-H2-iseq	2	(9.97,16]
WHP7663-A4v1	4	(22,28]
WHP7445-H2-iseq	5	(16,22]
WHP7449-H2-iseq	13	(16,22]
WHP7447-H2-iseq	11	(16,22]
WHP7446-H2-iseq	6	(16,22]
WHP7662-A4v1	3	(22,28]
WHP7668-A4v1	7	(22,28]
WHP7671-A4v1	6	(22,28]
WHP7673-A4v1	3	(22,28]
WHP7440-H2-iseq	14	(9.97,16]
WHP7674-A4v1	5	(22,28]
WHP7657-A4v1	3	(22,28]
WHP7684-A4v1	9	(22,28]
WHP7696-A4v1	3	(22,28]
WHP7697-A4v1	4	(22,28]
WHP7698-A4v1	13	(22,28]
WHP7699-A4v1	2	(22,28]
WHP7700-A4v1	5	(9.97,16]
WHP7726-A4v1	43	(22,28]
WHP7727-A4v1	5	(22,28]
WHP7538-H2-iseq	17	(16,22]
WHP7732-A4v1	2	(22,28]
WHP7760-A4v1	6	(16,22]
WHP7757-A4v1	3	(22,28]
WHP7761-A4v1	5	(16,22]
WHP7572-H2-iseq	13	(16,22]
WHP7765-A4v1	6	(22,28]
WHP7764-A4v1	3	(16,22]
WHP7766-A4v1	2	(16,22]
WHP7809-A4v1	2	(22,28]
WHP7817-A4v1	3	(16,22]
WHP7819-A4v1	3	(22,28]
WHP7824-A4v1	3	(16,22]
WHP7887-H2-iseq	12	(16,22]
WHP8191-A4v1	5	(16,22]
WHP8128-A4v1	1	(22,28]
WHP8132-A4v1	2	(16,22]
WHP8192-A4v1	2	(16,22]
WHP8056-A4v1	3	(16,22]
WHP8060-A4v1	4	(16,22]
WHP8050-A4v1	2	(22,28]
WHP8064-A4v1	3	(16,22]
WHP8017-A4v1	5	(16,22]
WHP8065-A4v1	4	(16,22]
WHP8070-A4v1	2	(16,22]
WHP8119-A4v1	4	(16,22]
WHP8123-A4v1	2	(16,22]
WHP8127-A4v1	5	(16,22]
WHP8005-H2-iseq	15	(16,22]
WHP8010-H2-iseq	9	(16,22]
WHP8243-H2-iseq	28	(16,22]
WHP8550-A4v1	2	(22,28]
WHP8240-H2-iseq	28	(16,22]
WHP8399-A4v1	5	(22,28]
WHP8349-A4v1	3	(22,28]
WHP8397-A4v1	4	(22,28]
WHP8415-A4v1	2	(16,22]
WHP8317-H2-iseq	17	(16,22]
WHP8460-A4v1	1	(22,28]
WHP8456-A4v1	4	(16,22]
WHP8471-A4v1	4	(22,28]
WHP8481-A4v1	7	(16,22]
WHP8341-H2-iseq	19	(16,22]
WHP8491-A4v1	3	(16,22]
WHP8367-H2-iseq	13	(16,22]
WHP8369-H2-iseq	13	(16,22]
WHP8513-A4v1	1	(22,28]
WHP8510-A4v1	2	(22,28]
WHP8521-A4v1	2	(22,28]
WHP8515-A4v1	1	(22,28]
WHP8544-A4v1	4	(16,22]
WHP8547-A4v1	1	(22,28]
WHP8532-A4v1	1	(22,28]
WHP8529-A4v1	2	(16,22]
WHP8539-A4v1	1	(16,22]
WHP8534-A4v1	1	(16,22]
WHP8582-H2-iseq	6	(16,22]
WHP8597-H2-iseq	6	(16,22]
WHP8605-H2-iseq	6	(16,22]
WHP8606-H2-iseq	8	(16,22]
WHP8600-H2-iseq	17	(16,22]
WHP8603-H2-iseq	13	(16,22]
WHP8642-H2-iseq	17	(16,22]
WHP8647-H2-iseq	24	(16,22]
WHP8644-H2-iseq	16	(16,22]
WHP8653-H2-iseq	25	(22,28]
WHP1761	24	(22,28]
WHP2094	1	(16,22]
WHP2095	11	(22,28]
WHP2099	2	(16,22]
WHP2098	15	(9.97,16]
WHP2100	1	(22,28]
WHP1766	10	(22,28]
WHP1406	18	(16,22]
WHP1405	1	(9.97,16]
WHP1404	0	(16,22]
WHP1403	1	(16,22]
WHP1402	2	(22,28]
WHP1401	2	(16,22]
WHP1400	2	(16,22]
WHP1399	0	(16,22]
WHP1415	0	(9.97,16]
WHP1414	2	(9.97,16]
WHP1413	0	(16,22]
WHP1412	0	(16,22]
WHP1426	2	(22,28]
WHP1425	15	(22,28]
WHP1411	0	(9.97,16]
WHP1410	0	(9.97,16]
WHP1409	4	(9.97,16]
WHP1408	1	(9.97,16]
WHP1407	1	(16,22]
WHP1424	3	(16,22]
WHP1423	2	(16,22]
WHP1422	4	(16,22]
WHP1420	1	(9.97,16]
WHP1419	2	(16,22]
WHP1418	0	(16,22]
WHP1417	0	(16,22]
WHP1416	1	(9.97,16]
WHP1438	0	(16,22]
WHP1437	0	(22,28]
WHP1436	1	(16,22]
WHP1435	0	(16,22]
WHP1434	0	(9.97,16]
WHP1433	2	(16,22]
WHP1432	1	(22,28]
WHP1431	0	(22,28]
WHP1430	4	(16,22]
WHP1446	101	(16,22]
WHP1445	1	(16,22]
WHP1444	0	(9.97,16]
WHP1443	4	(9.97,16]
WHP1442	0	(16,22]
WHP1441	3	(9.97,16]
WHP1439	0	(9.97,16]
WHP1456	0	(16,22]
WHP1455	3	(9.97,16]
WHP1454	8	(9.97,16]
WHP1453	0	(16,22]
WHP1452	0	(9.97,16]
WHP1451	4	(9.97,16]
WHP1450	0	(16,22]
WHP1449	3	(9.97,16]
WHP1448	2	(16,22]
WHP1465	1	(16,22]
WHP1464	2	(9.97,16]
WHP1463	3	(9.97,16]
WHP1462	1	(16,22]
WHP1461	2	(9.97,16]
WHP1460	4	(9.97,16]
WHP1459	1	(9.97,16]
WHP1458	0	(9.97,16]
WHP1457	3	(9.97,16]
WHP1474	2	(16,22]
WHP1473	5	(9.97,16]
WHP1472	1	(9.97,16]
WHP1471	2	(9.97,16]
WHP1470	0	(16,22]
WHP1469	3	(16,22]
WHP1468	4	(9.97,16]
WHP1467	2	(16,22]
WHP1466	6	(9.97,16]
WHP1483	8	(9.97,16]
WHP1482	2	(9.97,16]
WHP1479	4	(9.97,16]
WHP1478	1	(9.97,16]
WHP1477	3	(16,22]
WHP1476	2	(9.97,16]
WHP1475	7	(9.97,16]
WHP1485	9	(16,22]
WHP1484	16	(9.97,16]
WHP1493	29	(22,28]
WHP1494	0	(22,28]
WHP1495	7	(16,22]
WHP1496	17	(16,22]
WHP1497	2	(9.97,16]
WHP1498	15	(16,22]
WHP1499	1	(9.97,16]
WHP1527	0	(16,22]
WHP1500	1	(9.97,16]
WHP1501	1	(9.97,16]
WHP1502	16	(9.97,16]
WHP1503	1	(16,22]
WHP1504	0	(9.97,16]
WHP1505	8	(22,28]
WHP1506	6	(16,22]
WHP1528	0	(9.97,16]
WHP1507	3	(16,22]
WHP1508	5	(16,22]
WHP1529	0	(16,22]
WHP1509	16	(16,22]
WHP1530	1	(9.97,16]
WHP1510	2	(16,22]
WHP1511	1	(9.97,16]
WHP1512	1	(9.97,16]
WHP1531	2	(16,22]
WHP1513	20	(16,22]
WHP1514	0	(16,22]
WHP1515	2	(9.97,16]
WHP1516	4	(16,22]
WHP1517	9	(16,22]
WHP1532	2	(16,22]
WHP1518	2	(9.97,16]
WHP1519	12	(22,28]
WHP1520	1	(16,22]
WHP1521	1	(16,22]
WHP1522	2	(9.97,16]
WHP1523	4	(9.97,16]
WHP1524	0	(9.97,16]
WHP1533	2	(16,22]
WHP1534	4	(16,22]
WHP1535	1	(9.97,16]
WHP1536	5	(22,28]
WHP1537	0	(16,22]
WHP1538	28	(16,22]
WHP1540	1	(16,22]
WHP1541	2	(16,22]
WHP1542	0	(9.97,16]
WHP1543	0	(16,22]
WHP1544	1	(16,22]
WHP1545	1	(16,22]
WHP1525	2	(9.97,16]
WHP1546	1	(9.97,16]
WHP1547	0	(16,22]
WHP1548	3	(16,22]
WHP1549	0	(16,22]
WHP1550	1	(16,22]
WHP1551	1	(16,22]
WHP1552	0	(9.97,16]
WHP1553	0	(16,22]
WHP1554	2	(9.97,16]
WHP1555	0	(9.97,16]
WHP1556	3	(16,22]
WHP1557	5	(22,28]
WHP1558	3	(16,22]
WHP2348	3	(22,28]
WHP1559	0	(16,22]
WHP1560	2	(22,28]
WHP1561	1	(16,22]
WHP1562	0	(16,22]
WHP1563	1	(9.97,16]
WHP1564	1	(16,22]
WHP1569	4	(22,28]
WHP1570	1	(9.97,16]
WHP1571	0	(16,22]
WHP1572	0	(16,22]
WHP1573	2	(16,22]
WHP1574	7	(16,22]
WHP1575	2	(9.97,16]
WHP1576	2	(16,22]
WHP1577	6	(22,28]
WHP1578	3	(16,22]
WHP1579	3	(9.97,16]
WHP1580	4	(9.97,16]
WHP1581	4	(16,22]
WHP1582	3	(9.97,16]
WHP1583	6	(16,22]
WHP1584	4	(9.97,16]
WHP1585	5	(16,22]
WHP1586	0
WHP1587	1	(16,22]
WHP1588	7	(9.97,16]
WHP1589	45	(22,28]
WHP1590	5	(16,22]
WHP1591	6	(9.97,16]
WHP1592	2	(16,22]
WHP1593	2	(9.97,16]
WHP1594	2	(16,22]
WHP1595	7	(16,22]
WHP1596	27	(16,22]
WHP1597	0	(9.97,16]
WHP1598	3	(9.97,16]
WHP1599	8	(9.97,16]
WHP1600	2	(9.97,16]
WHP1601	2	(16,22]
WHP1602	7	(9.97,16]
WHP1603	2	(16,22]
WHP1604	1	(16,22]
WHP1605	2	(9.97,16]
WHP1606	3	(16,22]
WHP1607	0	(9.97,16]
WHP1608	1	(9.97,16]
WHP1609	2	(16,22]
WHP1611	3	(16,22]
WHP1612	2	(16,22]
WHP1613	1
WHP1614	1	(16,22]
WHP1615	3	(16,22]
WHP1616	3	(16,22]
WHP1617	1	(16,22]
WHP1619	0	(16,22]
WHP1620	3	(16,22]
WHP1621	2	(22,28]
WHP1622	0	(16,22]
WHP1623	7	(22,28]
WHP1624	0	(16,22]
WHP1625	3	(9.97,16]
WHP1626	25	(16,22]
WHP1627	1	(9.97,16]
WHP1629	0	(9.97,16]
WHP1630	0	(9.97,16]
WHP1631	0	(16,22]
WHP1632	2	(16,22]
WHP1633	0	(22,28]
WHP1634	4	(16,22]
WHP1635	0	(16,22]
WHP1636	2	(16,22]
WHP1637	2	(9.97,16]
WHP1638	5	(16,22]
WHP1639	0	(9.97,16]
WHP1640	1	(22,28]
WHP1641	0	(9.97,16]
WHP1642	3	(22,28]
WHP1643	3	(22,28]
WHP1644	0	(22,28]
WHP1645	8	(22,28]
WHP1646	0	(9.97,16]
WHP1647	0	(9.97,16]
WHP1648	5	(16,22]
WHP1649	0	(16,22]
WHP1650	2	(9.97,16]
WHP1651	35	(22,28]
WHP1652	4	(16,22]
WHP1653	0	(22,28]
WHP1654	1	(16,22]
WHP1655	1	(16,22]
WHP1656	0	(16,22]
WHP1657	1	(16,22]
WHP1658	0	(9.97,16]
WHP1659	2	(16,22]
WHP1660	1	(16,22]
WHP1661	1	(9.97,16]
WHP1662	2	(16,22]
WHP1663	3	(16,22]
WHP1664	2	(9.97,16]
WHP1665	1	(9.97,16]
WHP1666	2	(9.97,16]
WHP1667	0	(9.97,16]
WHP1668	2	(9.97,16]
WHP1669	1	(9.97,16]
WHP1670	0	(9.97,16]
WHP1671	2	(9.97,16]
WHP1672	1	(16,22]
WHP1673	3	(9.97,16]
WHP1674	0	(9.97,16]
WHP1675	2	(16,22]
WHP1677	0	(22,28]
WHP1678	0	(16,22]
WHP2853	9	(16,22]
WHP1679	6	(16,22]
WHP1680	1	(9.97,16]
WHP1681	1	(16,22]
WHP1684	2	(16,22]
WHP1685	0	(9.97,16]
WHP1686	1	(16,22]
WHP1687	3	(16,22]
WHP1688	0	(9.97,16]
WHP1689	1	(9.97,16]
WHP1690	2	(16,22]
WHP1931	26	(16,22]
WHP1691	0	(16,22]
WHP1692	0	(16,22]
WHP1693	14	(16,22]
WHP1694	2	(9.97,16]
WHP1695	1	(9.97,16]
WHP1696	0	(9.97,16]
WHP2153	14	(16,22]
WHP1697	2	(9.97,16]
WHP1698	2	(16,22]
WHP1699	0	(16,22]
WHP1700	6	(16,22]
WHP1701	4	(16,22]
WHP1702	1	(9.97,16]
WHP1703	0	(9.97,16]
WHP1704	0	(9.97,16]
WHP1705	2	(16,22]
WHP1768	1	(22,28]
WHP1706	0	(9.97,16]
WHP1707	0	(9.97,16]
WHP1708	3	(16,22]
WHP1709	1	(16,22]
WHP1710	4	(16,22]
WHP1712	1	(9.97,16]
WHP1713	3	(16,22]
WHP1714	0	(16,22]
WHP1715	1	(9.97,16]
WHP1716	3	(16,22]
WHP1717	0	(16,22]
WHP1718	5	(9.97,16]
WHP1719	0	(16,22]
WHP1721	2	(9.97,16]
WHP1769	4	(22,28]
WHP1722	2	(9.97,16]
WHP1723	4	(16,22]
WHP1724	2	(9.97,16]
WHP1725	7	(16,22]
WHP1726	1	(9.97,16]
WHP1727	4	(16,22]
WHP1728	5	(16,22]
WHP1729	0	(9.97,16]
WHP1730	1	(16,22]
WHP1731	12	(16,22]
WHP1732	0	(9.97,16]
WHP1734	0	(16,22]
WHP1735	17
WHP1736	2
WHP1739	0	(16,22]
WHP1741	0
WHP1742	1
WHP1743	2
WHP1744	3
WHP1745	0	(9.97,16]
WHP1746	1	(16,22]
WHP1747	17	(16,22]
WHP1748	0	(22,28]
WHP1775	4	(16,22]
WHP1776	6	(22,28]
WHP1777	2	(16,22]
WHP1779	0	(9.97,16]
WHP1780	5	(16,22]
WHP1781	0	(9.97,16]
WHP1782	4	(16,22]
WHP1783	5	(16,22]
WHP1784	0	(16,22]
WHP1785	11	(22,28]
WHP1786	1	(9.97,16]
WHP1787	6	(16,22]
WHP1788	2	(16,22]
WHP1789	0	(16,22]
WHP1790	62	(22,28]
WHP1791	110	(22,28]
WHP1792	2	(9.97,16]
WHP1793	0	(16,22]
WHP1794	5	(16,22]
WHP1795	3	(16,22]
WHP1796	6	(16,22]
WHP1798	4	(22,28]
WHP1799	5	(16,22]
WHP1800	11	(9.97,16]
WHP1801	7	(16,22]
WHP1802	1	(16,22]
WHP1803	0	(9.97,16]
WHP1804	1	(9.97,16]
WHP1805	3	(9.97,16]
WHP1806	2	(16,22]
WHP1807	0	(9.97,16]
WHP1808	19	(16,22]
WHP1809	4	(16,22]
WHP1810	7	(16,22]
WHP1811	1	(9.97,16]
WHP1812	6	(16,22]
WHP1813	2	(9.97,16]
WHP1814	1	(9.97,16]
WHP1815	44	(22,28]
WHP1816	3	(9.97,16]
WHP1817	3	(16,22]
WHP1818	2	(9.97,16]
WHP1819	3	(9.97,16]
WHP1820	8	(22,28]
WHP1821	30	(22,28]
WHP1822	1	(16,22]
WHP1823	1	(16,22]
WHP1824	3	(9.97,16]
WHP1825	3	(16,22]
WHP1826	42	(22,28]
WHP1827	7	(16,22]
WHP1828	3	(9.97,16]
WHP1829	2	(16,22]
WHP1830	0	(16,22]
WHP1831	2	(16,22]
WHP1832	6	(9.97,16]
WHP1833	22	(16,22]
WHP1835	0	(16,22]
WHP1836	21	(22,28]
WHP1837	8	(22,28]
WHP1838	3	(16,22]
WHP1839	13	(22,28]
WHP1840	2	(16,22]
WHP1841	11	(22,28]
WHP1842	8	(16,22]
WHP1843	3	(16,22]
WHP1844	9	(16,22]
WHP1845	3	(16,22]
WHP1846	10	(22,28]
WHP1847	8	(22,28]
WHP1848	0	(9.97,16]
WHP1849	1	(16,22]
WHP1850	5	(16,22]
WHP1851	2	(9.97,16]
WHP1852	37	(22,28]
WHP1854	5	(16,22]
WHP1855	9	(16,22]
WHP1856	3	(9.97,16]
WHP1857	44	(22,28]
WHP1858	5	(16,22]
WHP1859	2	(9.97,16]
WHP1860	1	(16,22]
WHP1861	4	(16,22]
WHP1862	3	(22,28]
WHP1863	0	(16,22]
WHP1864	0	(9.97,16]
WHP1865	5	(16,22]
WHP1866	18	(16,22]
WHP1867	0	(9.97,16]
WHP1868	0	(9.97,16]
WHP1869	3	(22,28]
WHP1870	1	(9.97,16]
WHP1871	0	(9.97,16]
WHP1872	0	(9.97,16]
WHP1873	9	(16,22]
WHP1874	3	(16,22]
WHP1875	4	(22,28]
WHP1876	2	(16,22]
WHP1877	0	(16,22]
WHP1878	5	(16,22]
WHP1879	7	(22,28]
WHP1880	3	(16,22]
WHP1881	9	(16,22]
WHP1882	10	(22,28]
WHP2260	18	(22,28]
WHP1883	2	(16,22]
WHP1884	2	(9.97,16]
WHP1885	15	(16,22]
WHP1886	2	(16,22]
WHP1887	0	(9.97,16]
WHP1888	56	(16,22]
WHP1889	2	(16,22]
WHP1890	4	(16,22]
WHP1891	0	(9.97,16]
WHP1892	1	(16,22]
WHP1893	2	(16,22]
WHP1894	3	(16,22]
WHP1895	9	(22,28]
WHP1896	1	(16,22]
WHP1897	3	(16,22]
WHP1898	0	(9.97,16]
WHP1899	8	(22,28]
WHP1900	2	(16,22]
WHP1901	0	(9.97,16]
WHP1902	5	(22,28]
WHP1903	3	(16,22]
WHP1904	18	(22,28]
WHP1905	0	(16,22]
WHP1906	0	(9.97,16]
WHP1907	4	(16,22]
WHP1908	5	(16,22]
WHP1909	1	(16,22]
WHP1910	4	(16,22]
WHP1911	5	(16,22]
WHP1912	1	(16,22]
WHP1913	3	(16,22]
WHP1914	15	(9.97,16]
WHP1915	8	(16,22]
WHP1916	5	(16,22]
WHP1917	3	(9.97,16]
WHP1918	5	(16,22]
WHP1919	6	(9.97,16]
WHP1920	1	(9.97,16]
WHP1921	2	(9.97,16]
WHP1922	3	(16,22]
WHP1923	5	(22,28]
WHP1932	1	(9.97,16]
WHP1771	1	(9.97,16]
WHP1772	2	(16,22]
WHP1933	1	(16,22]
WHP1934	2	(16,22]
WHP1935	0	(9.97,16]
WHP1936	2	(9.97,16]
WHP1773	6	(9.97,16]
WHP1937	2	(9.97,16]
WHP1938	2	(16,22]
WHP1939	7	(16,22]
WHP1940	1	(9.97,16]
WHP1941	0	(9.97,16]
WHP1942	1	(16,22]
WHP1943	4	(16,22]
WHP1944	3	(16,22]
WHP1945	0	(9.97,16]
WHP1946	9	(16,22]
WHP1947	3	(16,22]
WHP1948	2	(9.97,16]
WHP1949	5	(22,28]
WHP1950	3	(9.97,16]
WHP1951	1	(9.97,16]
WHP1952	2	(16,22]
WHP1953	8	(22,28]
WHP1954	8	(22,28]
WHP1960	7	(22,28]
WHP1961	8	(22,28]
WHP1962	6	(16,22]
WHP1963	0	(9.97,16]
WHP1964	11	(22,28]
WHP1965	1	(16,22]
WHP1966	0	(9.97,16]
WHP1967	5	(16,22]
WHP1968	1	(16,22]
WHP1969	10	(22,28]
WHP1970	6	(16,22]
WHP1971	1	(9.97,16]
WHP1972	3	(16,22]
WHP1973	1	(9.97,16]
WHP1974	2	(9.97,16]
WHP2206	0	(22,28]
WHP1975	2	(16,22]
WHP1976	18	(22,28]
WHP1977	8	(16,22]
WHP1978	2	(16,22]
WHP2207	1	(16,22]
WHP1979	2	(9.97,16]
WHP1980	1	(9.97,16]
WHP1981	2	(9.97,16]
WHP1982	3	(9.97,16]
WHP1983	6	(16,22]
WHP1984	1	(9.97,16]
WHP1985	4	(16,22]
WHP1986	3	(16,22]
WHP1987	3	(16,22]
WHP1988	6	(22,28]
WHP1989	0	(9.97,16]
WHP1990	5	(16,22]
WHP1991	4	(16,22]
WHP1992	12	(16,22]
WHP1993	11	(16,22]
WHP1994	4	(16,22]
WHP1995	80	(16,22]
WHP1996	13	(22,28]
WHP1997	36	(16,22]
WHP1998	27	(16,22]
WHP1999	0	(16,22]
WHP2000	1	(9.97,16]
WHP2001	0	(16,22]
WHP2002	2	(16,22]
WHP2003	2	(9.97,16]
WHP2004	2	(16,22]
WHP2005	0	(16,22]
WHP2006	5	(16,22]
WHP2007	5	(16,22]
WHP2008	2	(16,22]
WHP2009	2	(9.97,16]
WHP2010	6	(16,22]
WHP2011	1	(9.97,16]
WHP2012	7	(16,22]
WHP2013	4	(16,22]
WHP2014	2	(22,28]
WHP2015	4	(22,28]
WHP2016	0	(16,22]
WHP2018	57	(22,28]
WHP2019	5	(16,22]
WHP2020	8	(16,22]
WHP2021	5	(16,22]
WHP2022	3	(16,22]
WHP2023	1	(9.97,16]
WHP2024	0	(9.97,16]
WHP2025	2	(16,22]
WHP2026	2	(9.97,16]
WHP2027	10	(16,22]
WHP2028	3	(16,22]
WHP2262	26	(22,28]
WHP2029	2	(9.97,16]
WHP2030	54	(16,22]
WHP2031	15	(9.97,16]
WHP2032	5	(16,22]
WHP2349	11	(22,28]
WHP2033	1	(9.97,16]
WHP2034	0	(22,28]
WHP2035	5	(16,22]
WHP2036	6	(16,22]
WHP2037	11	(16,22]
WHP2038	0	(16,22]
WHP2039	2	(16,22]
WHP2040	2	(16,22]
WHP2041	4	(16,22]
WHP2042	2	(9.97,16]
WHP2043	1	(9.97,16]
WHP2266	25	(22,28]
WHP2044	0	(9.97,16]
WHP2045	13	(22,28]
WHP2046	0	(9.97,16]
WHP2047	15	(22,28]
WHP2048	2	(16,22]
WHP2049	0	(22,28]
WHP2050	1	(22,28]
WHP2051	4	(16,22]
WHP2052	7	(16,22]
WHP2053	2	(9.97,16]
WHP2054	45	(16,22]
WHP2055	1	(9.97,16]
WHP2056	2	(16,22]
WHP2057	3	(16,22]
WHP2058	1	(16,22]
WHP2059	4	(16,22]
WHP2060	0	(16,22]
WHP2061	1	(16,22]
WHP2062	0	(16,22]
WHP2063-S1	11	(9.97,16]
WHP2064	1	(16,22]
WHP2065	0	(16,22]
WHP2066	4	(16,22]
WHP2067	6	(16,22]
WHP2068	3	(16,22]
WHP2069	6	(16,22]
WHP2071	5	(22,28]
WHP2072	2	(16,22]
WHP2073	2	(22,28]
WHP2074	1	(16,22]
WHP2075	2	(9.97,16]
WHP2076	1	(9.97,16]
WHP2077	1	(9.97,16]
WHP2079	3	(16,22]
WHP2080	6	(16,22]
WHP2081	4	(16,22]
WHP2082	5	(16,22]
WHP2083	2	(9.97,16]
WHP2268	38	(22,28]
WHP2106	0	(22,28]
WHP2107	3	(16,22]
WHP2269	39	(16,22]
WHP2108	0	(9.97,16]
WHP2109	1	(9.97,16]
WHP2110	1	(16,22]
WHP2111	0	(9.97,16]
WHP2112	3	(9.97,16]
WHP2113	3	(16,22]
WHP2115	3	(16,22]
WHP2116	0	(9.97,16]
WHP2117	4	(16,22]
WHP2118	5	(16,22]
WHP2119	0	(16,22]
WHP2120	2	(16,22]
WHP2121	2	(16,22]
WHP2122	0	(16,22]
WHP2123	2	(9.97,16]
WHP2124	0	(16,22]
WHP2125	6	(16,22]
WHP2126	3	(9.97,16]
WHP2127	9	(16,22]
WHP2351	18	(22,28]
WHP2128	1	(16,22]
WHP2129	0	(9.97,16]
WHP2130	1	(16,22]
WHP2131	2	(16,22]
WHP2132	20	(16,22]
WHP2133	1	(9.97,16]
WHP2134	1	(9.97,16]
WHP2135	2	(16,22]
WHP2136	2	(9.97,16]
WHP2137	1	(16,22]
WHP2138	0	(16,22]
WHP2139	3	(16,22]
WHP2140	17	(16,22]
WHP2141	6	(16,22]
WHP2142	1	(16,22]
WHP2143	1	(16,22]
WHP2144	1	(16,22]
WHP2145	1	(16,22]
WHP2146	4	(16,22]
WHP2257	61	(16,22]
WHP2258	2	(16,22]
WHP2208	11	(16,22]
WHP2209	0	(9.97,16]
WHP2210	3	(16,22]
WHP2169	15	(22,28]
WHP2170	9	(22,28]
WHP2211	3	(9.97,16]
WHP2212	2	(9.97,16]
WHP2213	12	(16,22]
WHP2171	0	(22,28]
WHP2214	1	(9.97,16]
WHP2215	3	(16,22]
WHP2216	7	(16,22]
WHP2217	7	(16,22]
WHP2172	11	(22,28]
WHP2173	8	(22,28]
WHP2174	3	(9.97,16]
WHP2175-repeat	8	(16,22]
WHP2176	1	(16,22]
WHP2177	0	(22,28]
WHP2178	11	(22,28]
WHP2218	12	(16,22]
WHP2219	94	(16,22]
WHP2220	0	(9.97,16]
WHP2180	13	(16,22]
WHP2221	3	(16,22]
WHP2222	8	(16,22]
WHP2223	6	(16,22]
WHP2224	3	(9.97,16]
WHP2225	3	(16,22]
WHP2226	0	(16,22]
WHP2227	1	(9.97,16]
WHP2181	9	(9.97,16]
WHP2182	0	(16,22]
WHP2183	5	(16,22]
WHP2184	23	(9.97,16]
WHP2185	2	(16,22]
WHP2186	1	(9.97,16]
WHP2187	2	(9.97,16]
WHP2230	19	(16,22]
WHP2190	2	(9.97,16]
WHP2191	2	(16,22]
WHP2194	2	(9.97,16]
WHP2195	5	(22,28]
WHP2196	1	(9.97,16]
WHP2197	2	(22,28]
WHP2198	50	(16,22]
WHP2199	12	(22,28]
WHP2200	18	(16,22]
WHP2235	17	(16,22]
WHP2236	7	(16,22]
WHP2237	9	(16,22]
WHP2238	12	(22,28]
WHP2154	5
WHP2239	34	(22,28]
WHP2240	45	(22,28]
WHP2241	0	(22,28]
WHP2242	56	(22,28]
WHP2204	30	(22,28]
WHP2243	0	(16,22]
WHP2168	2
WHP2161	1
WHP2164	2
WHP2165	4
WHP2247	1	(9.97,16]
WHP2159	9
WHP2248	0	(16,22]
WHP2249	2	(16,22]
WHP2250	1	(16,22]
WHP2251	0	(9.97,16]
WHP2252	1	(9.97,16]
WHP2253	2	(16,22]
WHP2254	0	(16,22]
WHP2255	2	(9.97,16]
WHP2256	5	(16,22]
WHP2275	1	(16,22]
WHP2276	10	(22,28]
WHP2277	7	(16,22]
WHP2278	2	(9.97,16]
WHP2279	2	(9.97,16]
WHP2280	1	(9.97,16]
WHP2281	2	(9.97,16]
WHP2282	5	(16,22]
WHP2283	8	(16,22]
WHP2284	0	(9.97,16]
WHP2285	0	(9.97,16]
WHP2286	1	(9.97,16]
WHP2287	1	(16,22]
WHP2288	5	(9.97,16]
WHP2289	5	(9.97,16]
WHP2290	0	(16,22]
WHP2291	2	(16,22]
WHP2292	7	(16,22]
WHP2293	1	(9.97,16]
WHP2294	3	(16,22]
WHP2295	0	(9.97,16]
WHP2296	1	(16,22]
WHP2297	7	(16,22]
WHP2298	0	(16,22]
WHP2299	3	(16,22]
WHP2300	20	(9.97,16]
WHP2301	2	(9.97,16]
WHP2302	2	(9.97,16]
WHP2303	2	(16,22]
WHP2304	3	(9.97,16]
WHP2305	8	(16,22]
WHP2306	4	(16,22]
WHP2307	0	(9.97,16]
WHP2308	6	(16,22]
WHP2309	2	(9.97,16]
WHP2358	2	(16,22]
WHP2310	1	(16,22]
WHP2311	1	(9.97,16]
WHP2312	0	(16,22]
WHP2313	2	(16,22]
WHP2321	0	(9.97,16]
WHP2322	3	(16,22]
WHP2323	6	(9.97,16]
WHP2324	2	(9.97,16]
WHP2325	1	(9.97,16]
WHP2326	5	(16,22]
WHP2327	2	(9.97,16]
WHP2328	3	(16,22]
WHP2329	4	(22,28]
WHP2330	4	(9.97,16]
WHP4692	11	(22,28]
WHP2331	3	(16,22]
WHP2332	6	(16,22]
WHP2333	1	(9.97,16]
WHP2335	9	(22,28]
WHP2336	11	(16,22]
WHP2337	0	(9.97,16]
WHP2339	8	(22,28]
WHP2340	6	(22,28]
WHP2341	61	(22,28]
WHP2342	12	(16,22]
WHP2344	7	(16,22]
WHP2346	0	(16,22]
WHP2368	2	(16,22]
WHP2369	11	(22,28]
WHP2371	8	(16,22]
WHP2372	32	(22,28]
WHP2373	1	(9.97,16]
WHP2376	4	(16,22]
WHP2377	5	(16,22]
WHP2378	2	(16,22]
WHP2380	1	(16,22]
WHP2381	2	(16,22]
WHP2382	7	(16,22]
WHP2383	1	(9.97,16]
WHP2385	0	(16,22]
WHP2387	3	(16,22]
WHP2388	1	(16,22]
WHP2389	0	(9.97,16]
WHP2390	5	(16,22]
WHP2391	6	(22,28]
WHP2392	10	(22,28]
WHP2393	11	(22,28]
WHP2394	1	(16,22]
WHP2396	2	(9.97,16]
WHP2397	4	(9.97,16]
WHP2398	2	(9.97,16]
WHP2399	6	(16,22]
WHP2400	2	(9.97,16]
WHP2401	7	(22,28]
WHP2402	10	(16,22]
WHP2403	10	(16,22]
WHP2404	1	(9.97,16]
WHP2405	15	(16,22]
WHP2406	9	(22,28]
WHP2407	3	(16,22]
WHP2408	14	(22,28]
WHP4694	12	(22,28]
WHP2409	9	(16,22]
WHP2410	4	(16,22]
WHP2411	1	(9.97,16]
WHP2412	7	(22,28]
WHP2413	1	(9.97,16]
WHP2414	5	(16,22]
WHP2416	1	(9.97,16]
WHP2417	15	(22,28]
WHP2420	3	(9.97,16]
WHP2422	3	(16,22]
WHP2423	13	(16,22]
WHP2427	4	(16,22]
WHP2424	4	(16,22]
WHP2510	4	(22,28]
WHP2426	13	(22,28]
WHP2428	2	(16,22]
WHP2429	2	(22,28]
WHP2431	5	(22,28]
WHP2432	3	(22,28]
WHP2433	3	(16,22]
WHP2434	7	(16,22]
WHP2435	6	(22,28]
WHP2436	1	(9.97,16]
WHP2437	2	(9.97,16]
WHP2438	0	(16,22]
WHP2440	60	(22,28]
WHP2442	7	(22,28]
WHP2443	6	(22,28]
WHP2444	3	(16,22]
WHP2445	0	(9.97,16]
WHP2447	58	(22,28]
WHP2448	9	(16,22]
WHP2449	6	(22,28]
WHP2450	2	(9.97,16]
WHP2451	8	(16,22]
WHP2452	11	(22,28]
WHP2453	8	(16,22]
WHP2454	3	(22,28]
WHP2455	10	(22,28]
WHP2456	13	(22,28]
WHP2457	0	(22,28]
WHP2458	1	(9.97,16]
WHP2459	5	(22,28]
WHP2460	0	(16,22]
WHP2461	2	(22,28]
WHP2462	4	(22,28]
WHP2463	1	(9.97,16]
WHP2464	22	(22,28]
WHP2465	16	(22,28]
WHP2466	5	(16,22]
WHP2467	1	(9.97,16]
WHP2468	3	(22,28]
WHP2469	0	(9.97,16]
WHP2471	1	(16,22]
WHP2472	1	(22,28]
WHP2473	2	(16,22]
WHP2477	1	(16,22]
WHP2480	0	(16,22]
WHP2481	4	(16,22]
WHP2484	3	(16,22]
WHP2485	2	(22,28]
WHP2487	1	(9.97,16]
WHP2491	2	(9.97,16]
WHP2493	1	(22,28]
WHP2494	11	(22,28]
WHP2496	43	(22,28]
WHP2498	4	(22,28]
WHP2503	5	(22,28]
WHP2508	0	(22,28]
WHP2509	18	(22,28]
WHP2513	1	(9.97,16]
WHP2514	0	(9.97,16]
WHP2529	4	(22,28]
WHP2534	12	(22,28]
WHP2537	6	(16,22]
WHP2524	100	(16,22]
WHP2525	1	(16,22]
WHP2526	0	(16,22]
WHP2541	5	(16,22]
WHP2544	2	(16,22]
WHP2538	42	(22,28]
WHP2568	12	(16,22]
WHP2569	2	(16,22]
WHP2580	3	(16,22]
WHP2584	3	(16,22]
WHP2668	10	(16,22]
WHP2589	5	(16,22]
WHP2591	2	(16,22]
WHP2598	8	(22,28]
WHP2601	3	(9.97,16]
WHP2602	9	(16,22]
WHP2604	13	(22,28]
WHP2606	17	(22,28]
WHP2607	3	(16,22]
WHP2619	2	(16,22]
WHP2620	15	(22,28]
WHP2621	4	(16,22]
WHP2623	5	(16,22]
WHP2629	13	(16,22]
WHP2662	11	(22,28]
WHP2663	6	(16,22]
WHP2667	7	(22,28]
WHP2654	1	(9.97,16]
WHP2657	6	(16,22]
WHP2661	1	(9.97,16]
WHP2643	0	(16,22]
WHP2644	51	(22,28]
WHP2645	0	(9.97,16]
WHP2647	1	(16,22]
WHP2649	1	(9.97,16]
WHP2650	0	(9.97,16]
WHP2651	2	(16,22]
WHP2634	10	(16,22]
WHP2637	10	(22,28]
WHP2636	1	(9.97,16]
WHP2639	4	(16,22]
WHP2640	1	(16,22]
WHP2642	1	(16,22]
WHP2631	2	(16,22]
WHP2633	5	(16,22]
WHP2673	12	(22,28]
WHP2677	2	(16,22]
WHP2679	4	(16,22]
WHP2680	2	(16,22]
WHP2681	3	(22,28]
WHP2682	3	(16,22]
WHP2683	4	(16,22]
WHP2684	6	(16,22]
WHP2685	10	(16,22]
WHP2686	8	(9.97,16]
WHP2687	6	(16,22]
WHP2688	3	(16,22]
WHP2689	2	(9.97,16]
WHP2692	13	(22,28]
WHP2693	1	(9.97,16]
WHP2695	3	(22,28]
WHP2696	12	(16,22]
WHP2699	11	(22,28]
WHP2700	16	(22,28]
WHP2703	12	(22,28]
WHP2704	16	(22,28]
WHP2706	6	(16,22]
WHP2707	5	(22,28]
WHP2710	5
WHP2713	6	(9.97,16]
WHP2714	8	(16,22]
WHP2715	2	(22,28]
WHP2716	2	(16,22]
WHP2718	2	(9.97,16]
WHP2719	2	(16,22]
WHP2721	4	(16,22]
WHP2722	2	(9.97,16]
WHP2723	1	(16,22]
WHP2724	1	(9.97,16]
WHP2726	7	(16,22]
WHP2727	2	(16,22]
WHP2729	2	(16,22]
WHP2730	4	(16,22]
WHP2732	1	(9.97,16]
WHP2734	1	(9.97,16]
WHP2735	5	(22,28]
WHP2737	5	(16,22]
WHP2790	42	(22,28]
WHP2791	30	(16,22]
WHP2792	62	(16,22]
WHP2793	21	(16,22]
WHP2794	6	(9.97,16]
WHP2795	31	(16,22]
WHP2796	15	(16,22]
WHP2797	16	(16,22]
WHP2800	1	(9.97,16]
WHP2801	12	(9.97,16]
RE-WHP2742	3	(16,22]
RE-WHP2744	2	(9.97,16]
RE-WHP2745	19	(16,22]
RE-WHP2746	1	(9.97,16]
RE-WHP2749	4	(22,28]
RE-WHP2750	7	(22,28]
RE-WHP2751	5	(9.97,16]
RE-WHP2752	3	(16,22]
RE-WHP2753	2	(9.97,16]
RE-WHP2754	3	(9.97,16]
RE-WHP2756	1	(9.97,16]
RE-WHP2757	4	(22,28]
RE-WHP2758	4	(22,28]
RE-WHP2760	1	(16,22]
RE-WHP2761	3	(9.97,16]
WHP2803	88	(22,28]
WHP2806	19	(22,28]
WHP2808	9	(16,22]
WHP2809	17	(22,28]
WHP2813	30	(22,28]
WHP2814	5	(16,22]
WHP2816	16	(22,28]
WHP2824	5	(16,22]
WHP2826	6	(16,22]
WHP2827	69	(22,28]
WHP2828	11	(16,22]
WHP2829	7	(9.97,16]
WHP2830	6	(9.97,16]
WHP2832	2	(9.97,16]
WHP2833	12	(22,28]
WHP2834	0	(9.97,16]
WHP2835	14	(22,28]
WHP2838	2	(16,22]
WHP2840	6	(22,28]
WHP2841	1	(9.97,16]
WHP2842	3	(9.97,16]
WHP2843	1	(16,22]
WHP2844	12	(16,22]
WHP3152	22	(16,22]
WHP2845	2	(9.97,16]
WHP2846	7	(16,22]
WHP2848	13	(22,28]
WHP2850	5	(16,22]
WHP2851	2	(16,22]
WHP2852	11	(16,22]
WHP2854	5	(16,22]
WHP2855	33	(22,28]
RE-WHP2836	1	(16,22]
RE-WHP2837	2	(16,22]
WHP2856	8	(16,22]
WHP2857	1	(9.97,16]
WHP2858	7	(16,22]
WHP2859	11	(22,28]
WHP2860	1	(16,22]
WHP2861	13	(16,22]
WHP2864	24	(22,28]
WHP2865	8	(16,22]
WHP2867	11	(16,22]
WHP2868	26	(16,22]
WHP2871	1	(9.97,16]
WHP2872	19	(16,22]
WHP2878	39	(16,22]
WHP2879	20	(22,28]
WHP2880	12	(9.97,16]
WHP2881	8	(22,28]
WHP2882	7	(22,28]
WHP2883	10	(22,28]
WHP2884	6	(22,28]
WHP2885	6	(16,22]
WHP2886	10	(16,22]
WHP2887	5	(16,22]
WHP2888	27	(22,28]
WHP2889	7	(9.97,16]
WHP2890	15	(16,22]
WHP2892	1	(16,22]
WHP2895	1	(16,22]
WHP2896	34	(22,28]
WHP2897	2	(9.97,16]
WHP2898	34	(22,28]
WHP2899	6	(16,22]
WHP2902	1	(9.97,16]
WHP2903	9	(9.97,16]
WHP2905	14	(16,22]
WHP2906	41	(22,28]
WHP2907	4	(16,22]
WHP2908	11	(22,28]
WHP2911	16	(16,22]
WHP2912	1	(16,22]
WHP2913	1	(16,22]
WHP2914	29	(16,22]
WHP2917	27	(16,22]
WHP2918	19	(16,22]
WHP2919	74	(16,22]
WHP2920	15	(9.97,16]
WHP2921	0	(9.97,16]
WHP2923	4	(16,22]
WHP2925	2	(16,22]
WHP2927	46	(22,28]
WHP2929	10	(16,22]
WHP2930	4	(9.97,16]
WHP2936	2	(16,22]
WHP2938	19	(16,22]
WHP2939	27	(16,22]
WHP2941	13	(16,22]
WHP2942	1	(16,22]
WHP2943	5	(9.97,16]
WHP2945	21	(16,22]
WHP2947	28	(16,22]
WHP2948	7	(22,28]
WHP2950	10	(16,22]
WHP2957	23	(22,28]
WHP2958	16	(16,22]
WHP2960	11	(9.97,16]
WHP2962	2	(16,22]
WHP2966	29	(16,22]
WHP2967	14	(9.97,16]
WHP2971	6	(16,22]
WHP2973	22	(16,22]
WHP2976	0	(16,22]
WHP2977	14	(16,22]
WHP2978	10	(16,22]
WHP2979	14	(16,22]
WHP2980	12	(16,22]
WHP2982	6	(22,28]
WHP2983	1	(16,22]
WHP2984	3	(22,28]
WHP2985	3	(16,22]
WHP2986	10	(16,22]
WHP2988	7	(22,28]
WHP2989	6	(16,22]
RE-WHP2997	4	(16,22]
RE-WHP2998	3	(16,22]
RE-WHP2999	6	(16,22]
RE-WHP3000	7	(16,22]
WHP3066	7	(9.97,16]
RE-WHP3002	3	(16,22]
RE-WHP3003	0	(16,22]
RE-WHP3005	4	(22,28]
RE-WHP3006	6	(16,22]
WHP3067	4	(9.97,16]
RE-WHP3007	9	(16,22]
WHP3068	21	(16,22]
RE-WHP3010	4	(16,22]
RE-WHP3011	4	(22,28]
RE-WHP3012	12	(22,28]
RE-WHP3013	3	(16,22]
RE-WHP3014	3	(16,22]
RE-WHP3015	0	(16,22]
RE-WHP3016	3	(16,22]
RE-WHP3017	3	(16,22]
RE-WHP3018	5	(16,22]
RE-WHP3019	2	(16,22]
RE-WHP3020	5	(16,22]
RE-WHP3021	0	(16,22]
WHP3069	13	(22,28]
RE-WHP3022	2	(16,22]
RE-WHP3023	2	(16,22]
RE-WHP3024	3	(9.97,16]
RE-WHP3026	2	(16,22]
RE-WHP3027	8	(22,28]
RE-WHP3028	4	(16,22]
RE-WHP3030	2	(16,22]
RE-WHP3032	2	(16,22]
RE-WHP3033	2	(16,22]
WHP3072	3	(16,22]
WHP3073	15	(22,28]
WHP3074	21	(22,28]
WHP3075	26	(16,22]
WHP3076	22	(16,22]
RE-WHP3035	0	(9.97,16]
WHP3077	7	(16,22]
RE-WHP3036	7	(22,28]
RE-WHP3037	5	(22,28]
RE-WHP3038	4	(16,22]
RE-WHP3039	5	(22,28]
RE-WHP3042	1	(9.97,16]
RE-WHP3043	0
RE-WHP3044	2	(16,22]
RE-WHP3046	10	(22,28]
WHP3079	107	(16,22]
WHP3081	14	(16,22]
WHP3082	9	(16,22]
RE-WHP3048	10	(22,28]
WHP3083	12	(22,28]
WHP3084	4	(9.97,16]
WHP3085	3	(16,22]
WHP3087	19	(22,28]
WHP3151	2	(9.97,16]
WHP3089	3	(22,28]
WHP3090	13	(16,22]
WHP3091	13	(16,22]
WHP3092	3	(9.97,16]
RE-WHP3049	15	(22,28]
RE-WHP3050	0	(9.97,16]
WHP3093	2	(9.97,16]
WHP3094	2	(9.97,16]
RE-WHP3052	2	(16,22]
WHP3095	3	(16,22]
RE-WHP3053	3	(16,22]
RE-WHP3054	3	(22,28]
RE-WHP3055	2	(22,28]
RE-WHP3056	4	(22,28]
RE-WHP3058	2	(22,28]
RE-WHP3059	0	(16,22]
RE-WHP3060	14	(16,22]
WHP3097	14	(16,22]
WHP3098	30	(22,28]
WHP3099	4	(9.97,16]
WHP3100	20	(22,28]
WHP3101	17	(16,22]
WHP3104	6	(16,22]
WHP3105	17	(22,28]
WHP3106	9	(16,22]
WHP3107	5	(9.97,16]
WHP3108	10	(22,28]
WHP3110	5	(22,28]
WHP3114	4	(16,22]
WHP3217	18	(16,22]
WHP3115	7	(9.97,16]
WHP3116	10	(16,22]
WHP3117	4	(9.97,16]
WHP3154	28	(22,28]
WHP3155	9	(22,28]
WHP3156	1	(16,22]
WHP3159	21	(16,22]
WHP3120	5	(22,28]
WHP3121	1	(9.97,16]
WHP3123	6	(16,22]
WHP3124	21	(22,28]
WHP3149	14	(16,22]
WHP3125	5	(9.97,16]
WHP3126	6	(9.97,16]
WHP3127	8	(22,28]
WHP3505	20	(22,28]
WHP3128	22	(16,22]
WHP3150	33	(22,28]
WHP3129	6	(16,22]
WHP3130	12	(16,22]
WHP3131	11	(22,28]
WHP3132	5	(16,22]
WHP3133	5	(22,28]
WHP3134	9	(22,28]
WHP3135	7	(16,22]
WHP3136	9	(16,22]
WHP3137	18	(16,22]
WHP3485	7	(22,28]
WHP3138	4	(16,22]
WHP3139	4	(9.97,16]
WHP3141	17	(16,22]
WHP3142	8	(16,22]
WHP3144	44	(16,22]
WHP3506	13	(22,28]
WHP3223	5	(16,22]
WHP3507	0	(16,22]
WHP3508	9	(16,22]
WHP3509	13	(16,22]
WHP3493	20	(22,28]
WHP3228	74	(22,28]
WHP3512	2	(9.97,16]
WHP4701	3	(9.97,16]
WHP3514	2	(16,22]
WHP3515	10	(16,22]
WHP3516	6	(16,22]
WHP3517	4	(16,22]
WHP3651	22	(16,22]
WHP3518	18	(22,28]
WHP3652	0	(9.97,16]
WHP3653	1	(9.97,16]
WHP3655	11	(22,28]
WHP3656	12	(22,28]
WHP3276	5	(9.97,16]
WHP3281	18	(22,28]
WHP3282	10	(16,22]
WHP3283	8	(22,28]
WHP3286	17	(22,28]
WHP3258-P2	13
WHP3233	41	(16,22]
WHP3235	16	(9.97,16]
WHP3291	8	(22,28]
WHP3519	55	(22,28]
WHP3297	38	(16,22]
WHP3521	2	(9.97,16]
WHP3358	3	(16,22]
WHP3359	9	(22,28]
WHP3360	3	(22,28]
WHP3361	1	(9.97,16]
WHP3657	12	(9.97,16]
WHP3362	3	(16,22]
WHP3363	0	(9.97,16]
WHP3658	3	(16,22]
WHP3366	13	(22,28]
WHP3367	9	(22,28]
WHP3368	0	(22,28]
WHP3370	1	(9.97,16]
WHP3371	5	(22,28]
WHP3329	15	(22,28]
WHP3330	12	(16,22]
WHP3331	12	(16,22]
WHP3332	16	(16,22]
WHP3333	10	(22,28]
WHP3335	16	(16,22]
WHP3337	9	(22,28]
WHP3339	5	(22,28]
WHP3340	6	(16,22]
WHP3342	6	(22,28]
WHP3343	1	(16,22]
WHP3372	5	(16,22]
WHP3341	11	(16,22]
WHP3312	8	(16,22]
WHP3314	61	(22,28]
WHP3315	18	(16,22]
WHP3316	7	(22,28]
WHP3374	0	(16,22]
WHP3318	3	(16,22]
WHP3301	14	(22,28]
WHP3302	17	(22,28]
WHP3322	1	(9.97,16]
WHP3323	11	(16,22]
WHP3324	13	(22,28]
WHP3375	0	(16,22]
WHP3376	3	(22,28]
WHP3325	3	(16,22]
WHP3377	9	(22,28]
WHP3756	24	(22,28]
WHP3378	6	(16,22]
WHP3326	8	(22,28]
WHP3327	9	(16,22]
WHP3379	60	(22,28]
WHP3661	30	(22,28]
WHP3380	9	(22,28]
WHP3381	0	(9.97,16]
WHP3662	0	(9.97,16]
WHP3382	6	(22,28]
WHP3384	19	(22,28]
WHP3457	1	(9.97,16]
WHP3469	26	(22,28]
WHP3458	20	(16,22]
WHP3467	16	(16,22]
WHP3466	11	(22,28]
WHP3468	17	(22,28]
WHP3385	2	(16,22]
WHP3386	5	(16,22]
WHP3387	2	(16,22]
WHP3388	3	(16,22]
WHP3389	0	(16,22]
WHP3392	5	(22,28]
WHP3393	3	(22,28]
WHP3397	4	(16,22]
WHP3398	5	(22,28]
WHP3419	4	(16,22]
WHP3399	8	(22,28]
WHP3421	4	(16,22]
WHP3422	21	(22,28]
WHP3423	11	(22,28]
WHP3425	119	(16,22]
WHP3427	9	(16,22]
WHP3428	0	(9.97,16]
WHP3429	3	(16,22]
WHP3430	18	(16,22]
WHP3431	6	(9.97,16]
WHP3432	12	(22,28]
WHP3433	18	(16,22]
WHP3434	15	(16,22]
WHP3435	5	(16,22]
WHP3436	33	(16,22]
WHP3437	3	(22,28]
WHP3438	94	(22,28]
WHP3439	21	(22,28]
WHP3440	5	(22,28]
WHP3441	2	(16,22]
WHP3442	13	(22,28]
WHP3443	2	(16,22]
[truncated: 821 more rows]

## Sheet: Figure 1b
variant type	Number of samples sharing iSNVs	Number of iSNVs
Nonsynonymous	1	7300
Nonsynonymous	2	1902
Nonsynonymous	3	576
Nonsynonymous	4	219
Nonsynonymous	5	65
Nonsynonymous	6	53
Nonsynonymous	7	23
Nonsynonymous	8	14
Nonsynonymous	9	8
Nonsynonymous	10	11
Nonsynonymous	11	6
Nonsynonymous	12	8
Nonsynonymous	13	4
Nonsynonymous	14	1
Nonsynonymous	15	3
Nonsynonymous	16	4
Nonsynonymous	17	1
Nonsynonymous	18	5
Nonsynonymous	19	3
Nonsynonymous	21	2
Nonsynonymous	22	1
Nonsynonymous	23	1
Nonsynonymous	24	1
Nonsynonymous	27	2
Nonsynonymous	29	2
Nonsynonymous	30	1
Nonsynonymous	32	2
Nonsynonymous	33	2
Nonsynonymous	36	1
Nonsynonymous	38	1
Nonsynonymous	51	1
Nonsynonymous	52	1
Nonsynonymous	55	3
Nonsynonymous	57	1
Nonsynonymous	59	1
Nonsynonymous	61	1
Nonsynonymous	62	1
Nonsynonymous	63	1
Nonsynonymous	68	1
Nonsynonymous	71	1
Nonsynonymous	72	1
Nonsynonymous	83	1
Nonsynonymous	89	1
Nonsynonymous	98	1
Nonsynonymous	100	1
Nonsynonymous	109	1
Nonsynonymous	124	1
Nonsynonymous	134	1
Nonsynonymous	171	1
Nonsynonymous	227	1
Nonsynonymous	302	1
Synonymous	1	3507
Synonymous	2	979
Synonymous	3	304
Synonymous	4	126
Synonymous	5	48
Synonymous	6	21
Synonymous	7	15
Synonymous	8	10
Synonymous	9	5
Synonymous	10	7
Synonymous	11	4
Synonymous	12	1
Synonymous	13	3
Synonymous	14	1
Synonymous	15	5
Synonymous	16	1
Synonymous	18	3
Synonymous	19	1
Synonymous	20	1
Synonymous	22	1
Synonymous	23	1
Synonymous	24	1
Synonymous	25	2
Synonymous	27	1
Synonymous	29	2
Synonymous	30	1
Synonymous	31	1
Synonymous	33	1
Synonymous	38	1
Synonymous	47	2
Synonymous	54	1
Synonymous	55	2
Synonymous	73	1
Synonymous	78	1
Synonymous	80	1
Synonymous	86	1
Synonymous	90	1
Synonymous	95	1
Synonymous	172	1
Synonymous	191	1
UTR	1	498
UTR	2	87
UTR	3	19
UTR	4	7
UTR	5	6
UTR	6	3
UTR	7	1
UTR	8	1
UTR	9	1
UTR	10	2
UTR	15	1
UTR	19	1
UTR	20	1
UTR	23	1
UTR	28	1
UTR	29	1
UTR	36	1
UTR	53	1

## Sheet: Figure 1c
Mutation	Type	Mean	SD
A>C	Nonsynonymous	6.22183e-06	3.73185e-07
A>C	Synonymous	4.40563e-06	4.90361e-07
A>G	Nonsynonymous	7.4408e-05	2.80493e-06
A>G	Synonymous	0.000124774	5.19233e-06
A>U	Nonsynonymous	1.09834e-05	5.34202e-07
A>U	Synonymous	1.55246e-05	9.22328e-07
C>A	Nonsynonymous	4.33306e-06	2.87823e-07
C>A	Synonymous	8.70637e-06	6.81555e-07
C>G	Nonsynonymous	1.84115e-06	1.75282e-07
C>G	Synonymous	2.30771e-06	3.43506e-07
C>U	Nonsynonymous	3.11726e-05	1.34483e-06
C>U	Synonymous	6.84447e-05	2.64204e-06
G>A	Nonsynonymous	3.38233e-05	1.10575e-06
G>A	Synonymous	3.39339e-05	1.37223e-06
G>C	Nonsynonymous	1.07295e-05	8.35457e-07
G>C	Synonymous	2.56995e-06	3.97214e-07
G>U	Nonsynonymous	3.53946e-05	2.77548e-06
G>U	Synonymous	8.54903e-06	7.79767e-07
U>A	Nonsynonymous	9.9835e-06	4.67703e-07
U>A	Synonymous	2.08743e-05	1.12471e-06
U>C	Nonsynonymous	5.5933e-05	2.14628e-06
U>C	Synonymous	0.000186505	6.8372e-06
U>G	Nonsynonymous	1.05866e-05	4.82874e-07
U>G	Synonymous	1.1119e-05	8.37306e-07

## Sheet: Figure 1d
genomic position	mutation type	Mean	SD
(0,1000]	Nonsynonymous	0.00031563	2.06303e-05
(0,1000]	Synonymous	0.000459973	4.70257e-05
(1000,2000]	Nonsynonymous	0.000351869	2.06697e-05
(1000,2000]	Synonymous	0.000600318	4.51432e-05
(2000,3000]	Nonsynonymous	0.000350766	2.00436e-05
(2000,3000]	Synonymous	0.000622947	4.61061e-05
(3000,4000]	Nonsynonymous	0.000331587	2.78781e-05
(3000,4000]	Synonymous	0.00070518	5.87734e-05
(4000,5000]	Nonsynonymous	0.00057726	3.0248e-05
(4000,5000]	Synonymous	0.00108791	5.52353e-05
(5000,6000]	Nonsynonymous	0.000328438	2.61511e-05
(5000,6000]	Synonymous	0.000615948	6.32667e-05
(6000,7000]	Nonsynonymous	0.000261946	1.46967e-05
(6000,7000]	Synonymous	0.000474178	3.10085e-05
(7000,8000]	Nonsynonymous	0.000202093	1.55888e-05
(7000,8000]	Synonymous	0.000299611	2.60577e-05
(8000,9000]	Nonsynonymous	0.000253323	1.36908e-05
(8000,9000]	Synonymous	0.000418857	3.02233e-05
(9000,10000]	Nonsynonymous	0.00014963	1.26895e-05
(9000,10000]	Synonymous	0.000399848	2.98531e-05
(10000,11000]	Nonsynonymous	0.000376066	1.95008e-05
(10000,11000]	Synonymous	0.000570698	3.58834e-05
(11000,12000]	Nonsynonymous	0.000416757	1.94158e-05
(11000,12000]	Synonymous	0.000825523	0.000167406
(12000,13000]	Nonsynonymous	0.000286677	1.46169e-05
(12000,13000]	Synonymous	0.000463643	3.07223e-05
(13000,14000]	Nonsynonymous	0.000182343	1.38733e-05
(13000,14000]	Synonymous	0.000298615	2.56908e-05
(14000,15000]	Nonsynonymous	0.000328499	1.58949e-05
(14000,15000]	Synonymous	0.000596296	3.60508e-05
(15000,16000]	Nonsynonymous	0.000198297	1.36672e-05
(15000,16000]	Synonymous	0.000368481	2.60013e-05
(16000,17000]	Nonsynonymous	0.000413997	1.93115e-05
(16000,17000]	Synonymous	0.000623277	3.5413e-05
(17000,18000]	Nonsynonymous	0.000283516	2.85658e-05
(17000,18000]	Synonymous	0.000503707	4.5526e-05
(18000,19000]	Nonsynonymous	0.000434766	1.98058e-05
(18000,19000]	Synonymous	0.000463782	3.1687e-05
(19000,20000]	Nonsynonymous	0.000249197	1.55903e-05
(19000,20000]	Synonymous	0.000394551	3.10522e-05
(20000,21000]	Nonsynonymous	0.000187225	1.1643e-05
(20000,21000]	Synonymous	0.000405156	3.06732e-05
(21000,22000]	Nonsynonymous	0.000203229	1.3432e-05
(21000,22000]	Synonymous	0.000269124	2.4862e-05
(22000,23000]	Nonsynonymous	0.000376135	1.8597e-05
(22000,23000]	Synonymous	0.00077778	3.99528e-05
(23000,24000]	Nonsynonymous	0.000362431	1.8431e-05
(23000,24000]	Synonymous	0.000618647	3.39063e-05
(24000,25000]	Nonsynonymous	0.000365843	1.93352e-05
(24000,25000]	Synonymous	0.000744081	5.13521e-05
(25000,26000]	Nonsynonymous	0.000212777	1.44079e-05
(25000,26000]	Synonymous	0.000478806	3.00816e-05
(26000,27000]	Nonsynonymous	0.00041935	1.88392e-05
(26000,27000]	Synonymous	0.000473987	3.2327e-05
(27000,28000]	Nonsynonymous	0.00016569	1.44475e-05
(27000,28000]	Synonymous	0.000311636	2.9632e-05
(28000,29000]	Nonsynonymous	0.000262516	1.599e-05
(28000,29000]	Synonymous	0.000353922	2.57924e-05
(29000,30000]	Nonsynonymous	0.000251684	1.86358e-05
(29000,30000]	Synonymous	0.000444794	4.17102e-05

## Sheet: Figure 1e
position	mutation	gene	mutation_amino_acid	mutation type	number	proportion
101	G101A (NA, N=1)	ORF1ab		UTR	1	0.00035461
102	G102A (NA, N=1)	ORF1ab		UTR	1	0.00035461
104	T104C (NA, N=1)	ORF1ab		UTR	1	0.00035461
106	C106T (NA, N=1)	ORF1ab		UTR	1	0.00035461
107	A107G (NA, N=1)	ORF1ab		UTR	1	0.00035461
108	T108C (NA, N=2)	ORF1ab		UTR	2	0.00070922
115	T115C (NA, N=2)	ORF1ab		UTR	2	0.00070922
123	C123T (NA, N=1)	ORF1ab		UTR	1	0.00035461
128	T128C (NA, N=1)	ORF1ab		UTR	1	0.00035461
131	A131G (NA, N=1)	ORF1ab		UTR	1	0.00035461
139	A139G (NA, N=1)	ORF1ab		UTR	1	0.00035461
143	A143G (NA, N=2)	ORF1ab		UTR	2	0.00070922
145	T145C (NA, N=2)	ORF1ab		UTR	2	0.00070922
148	T148C (NA, N=1)	ORF1ab		UTR	1	0.00035461
152	G152A (NA, N=1)	ORF1ab		UTR	1	0.00035461
154	T154C (NA, N=1)	ORF1ab		UTR	1	0.00035461
160	G160A (NA, N=1)	ORF1ab		UTR	1	0.00035461
161	A161G (NA, N=1)	ORF1ab		UTR	1	0.00035461
163	A163G (NA, N=2)	ORF1ab		UTR	2	0.00070922
166	A166G (NA, N=1)	ORF1ab		UTR	1	0.00035461
170	A170C (NA, N=1)	ORF1ab		UTR	1	0.00035461
174	G174T (NA, N=1)	ORF1ab		UTR	1	0.00035461
180	C180T (NA, N=1)	ORF1ab		UTR	1	0.00035461
181	T181C (NA, N=1)	ORF1ab		UTR	1	0.00035461
182	T182C (NA, N=1)	ORF1ab		UTR	1	0.00035461
186	C186T (NA, N=1)	ORF1ab		UTR	1	0.00035461
187	A187G (NA, N=1)	ORF1ab		UTR	1	0.00035461
198	G198A (NA, N=1)	ORF1ab		UTR	1	0.00035461
199	G199T (NA, N=2)	ORF1ab		UTR	2	0.00070922
200	T200C (NA, N=1)	ORF1ab		UTR	1	0.00035461
201	T201C (NA, N=3)	ORF1ab		UTR	3	0.00106383
203	C203T (NA, N=3)	ORF1ab		UTR	3	0.00106383
205	T205C (NA, N=1)	ORF1ab		UTR	1	0.00035461
210	G210T (NA, N=2)	ORF1ab		UTR	2	0.00070922
211	T211C (NA, N=1)	ORF1ab		UTR	1	0.00035461
212	T212C (NA, N=1)	ORF1ab		UTR	1	0.00035461
215	A215G (NA, N=2)	ORF1ab		UTR	2	0.00070922
215	A215T (NA, N=1)	ORF1ab		UTR	1	0.00035461
219	G219T (NA, N=1)	ORF1ab		UTR	1	0.00035461
219	T219G (NA, N=1)	ORF1ab		UTR	1	0.00035461
221	T221C (NA, N=1)	ORF1ab		UTR	1	0.00035461
222	C222T (NA, N=3)	ORF1ab		UTR	3	0.00106383
222	T222C (NA, N=1)	ORF1ab		UTR	1	0.00035461
224	T224C (NA, N=2)	ORF1ab		UTR	2	0.00070922
228	C228T (NA, N=2)	ORF1ab		UTR	2	0.00070922
237	G237T (NA, N=1)	ORF1ab		UTR	1	0.00035461
238	T238C (NA, N=1)	ORF1ab		UTR	1	0.00035461
238	T238G (NA, N=3)	ORF1ab		UTR	3	0.00106383
240	T240C (NA, N=1)	ORF1ab		UTR	1	0.00035461
241	T241C (NA, N=1)	ORF1ab		UTR	1	0.00035461
245	C245T (NA, N=1)	ORF1ab		UTR	1	0.00035461
246	G246A (NA, N=2)	ORF1ab		UTR	2	0.00070922
247	G247A (NA, N=1)	ORF1ab		UTR	1	0.00035461
249	T249C (NA, N=1)	ORF1ab		UTR	1	0.00035461
255	C255T (NA, N=1)	ORF1ab		UTR	1	0.00035461
256	G256C (NA, N=1)	ORF1ab		UTR	1	0.00035461
259	A259G (NA, N=1)	ORF1ab		UTR	1	0.00035461
260	G260A (NA, N=1)	ORF1ab		UTR	1	0.00035461
263	A263G (NA, N=2)	ORF1ab		UTR	2	0.00070922
265	G265A (NA, N=1)	ORF1ab		UTR	1	0.00035461
266	A266G (M1?, N=1)	ORF1ab	p.M1?	UTR	1	0.00035461
267	T267G (M1?, N=1)	ORF1ab	p.M1?	UTR	1	0.00035461
270	A270G (E2G, N=2)	ORF1ab	p.E2G	Nonsynonymous	2	0.00070922
273	G273A (S3N, N=1)	ORF1ab	p.S3N	Nonsynonymous	1	0.00035461
274	C274T (S3S, N=2)	ORF1ab	p.S3S	Synonymous	2	0.00070922
276	T276C (L4P, N=1)	ORF1ab	p.L4P	Nonsynonymous	1	0.00035461
277	T277C (L4L, N=1)	ORF1ab	p.L4L	Synonymous	1	0.00035461
278	G278A (V5I, N=1)	ORF1ab	p.V5I	Nonsynonymous	1	0.00035461
279	T279C (V5A, N=1)	ORF1ab	p.V5A	Nonsynonymous	1	0.00035461
282	C282T (P6L, N=2)	ORF1ab	p.P6L	Nonsynonymous	2	0.00070922
283	T283A (P6P, N=1)	ORF1ab	p.P6P	Synonymous	1	0.00035461
283	T283C (P6P, N=1)	ORF1ab	p.P6P	Synonymous	1	0.00035461
283	T283G (P6P, N=1)	ORF1ab	p.P6P	Synonymous	1	0.00035461
284	G284A (G7S, N=1)	ORF1ab	p.G7S	Nonsynonymous	1	0.00035461
284	G284T (G7C, N=1)	ORF1ab	p.G7C	Nonsynonymous	1	0.00035461
285	G285T (G7V, N=2)	ORF1ab	p.G7V	Nonsynonymous	2	0.00070922
286	T286C (G7G, N=1)	ORF1ab	p.G7G	Synonymous	1	0.00035461
287	T287C (F8L, N=2)	ORF1ab	p.F8L	Nonsynonymous	2	0.00070922
291	G291A (N9N, N=1)	ORF1ab	p.N9N	Synonymous	1	0.00035461
292	C292T (N9N, N=1)	ORF1ab	p.N9N	Synonymous	1	0.00035461
294	A294G (E10G, N=1)	ORF1ab	p.E10G	Nonsynonymous	1	0.00035461
295	G295C (E10D, N=1)	ORF1ab	p.E10D	Nonsynonymous	1	0.00035461
296	A296G (K11E, N=2)	ORF1ab	p.K11E	Nonsynonymous	2	0.00070922
297	A297G (K11R, N=2)	ORF1ab	p.K11R	Nonsynonymous	2	0.00070922
298	A298G (K11K, N=2)	ORF1ab	p.K11K	Synonymous	2	0.00070922
304	C304T (H13H, N=1)	ORF1ab	p.H13H	Synonymous	1	0.00035461
306	T306C (V14A, N=1)	ORF1ab	p.V14A	Nonsynonymous	1	0.00035461
309	A309G (Q15R, N=1)	ORF1ab	p.Q15R	Nonsynonymous	1	0.00035461
310	A310G (Q15Q, N=1)	ORF1ab	p.Q15Q	Synonymous	1	0.00035461
313	C313T (L16L, N=2)	ORF1ab	p.L16L	Synonymous	2	0.00070922
313	T313C (L16L, N=1)	ORF1ab	p.L16L	Synonymous	1	0.00035461
315	G315T (S17I, N=1)	ORF1ab	p.S17I	Nonsynonymous	1	0.00035461
316	T316C (S17S, N=2)	ORF1ab	p.S17S	Synonymous	2	0.00070922
317	T317C (L18L, N=1)	ORF1ab	p.L18L	Synonymous	1	0.00035461
319	G319A (L18L, N=1)	ORF1ab	p.L18L	Synonymous	1	0.00035461
319	G319C (L18F, N=1)	ORF1ab	p.L18F	Nonsynonymous	1	0.00035461
319	G319T (L18F, N=1)	ORF1ab	p.L18F	Nonsynonymous	1	0.00035461
322	T322C (P19P, N=3)	ORF1ab	p.P19P	Synonymous	3	0.00106383
323	G323T (V20F, N=1)	ORF1ab	p.V20F	Nonsynonymous	1	0.00035461
331	G331A (Q22Q, N=1)	ORF1ab	p.Q22Q	Synonymous	1	0.00035461
332	G332T (V23F, N=1)	ORF1ab	p.V23F	Nonsynonymous	1	0.00035461
335	C335T (R24C, N=1)	ORF1ab	p.R24C	Nonsynonymous	1	0.00035461
337	C337T (R24R, N=1)	ORF1ab	p.R24R	Synonymous	1	0.00035461
338	G338T (D25Y, N=1)	ORF1ab	p.D25Y	Nonsynonymous	1	0.00035461
339	A339G (D25G, N=3)	ORF1ab	p.D25G	Nonsynonymous	3	0.00106383
340	C340T (D25D, N=1)	ORF1ab	p.D25D	Synonymous	1	0.00035461
345	T345A (L27H, N=1)	ORF1ab	p.L27H	Nonsynonymous	1	0.00035461
345	T345C (L27P, N=2)	ORF1ab	p.L27P	Nonsynonymous	2	0.00070922
346	C346T (L27L, N=1)	ORF1ab	p.L27L	Synonymous	1	0.00035461
346	T346C (L27L, N=1)	ORF1ab	p.L27L	Synonymous	1	0.00035461
347	G347A (V28I, N=1)	ORF1ab	p.V28I	Nonsynonymous	1	0.00035461
349	A349T (V28V, N=2)	ORF1ab	p.V28V	Synonymous	2	0.00070922
350	T350C (R29R, N=1)	ORF1ab	p.R29R	Synonymous	1	0.00035461
351	G351A (R29H, N=1)	ORF1ab	p.R29H	Nonsynonymous	1	0.00035461
352	T352A (R29R, N=1)	ORF1ab	p.R29R	Synonymous	1	0.00035461
358	T358C (F31F, N=1)	ORF1ab	p.F31F	Synonymous	1	0.00035461
361	A361G (G32G, N=1)	ORF1ab	p.G32G	Synonymous	1	0.00035461
362	A362G (D33D, N=1)	ORF1ab	p.D33D	Synonymous	1	0.00035461
362	G362A (D33N, N=2)	ORF1ab	p.D33N	Nonsynonymous	2	0.00070922
363	A363C (D33A, N=1)	ORF1ab	p.D33A	Nonsynonymous	1	0.00035461
363	A363G (D33G, N=1)	ORF1ab	p.D33G	Nonsynonymous	1	0.00035461
364	C364T (D33D, N=1)	ORF1ab	p.D33D	Synonymous	1	0.00035461
366	C366T (S34F, N=1)	ORF1ab	p.S34F	Nonsynonymous	1	0.00035461
368	G368T (V35L, N=1)	ORF1ab	p.V35L	Nonsynonymous	1	0.00035461
370	G370T (V35V, N=4)	ORF1ab	p.V35V	Synonymous	4	0.00141844
374	G374T (E37*, N=1)	ORF1ab	p.E37*	UTR	1	0.00035461
377	G377T (V38F, N=2)	ORF1ab	p.V38F	Nonsynonymous	2	0.00070922
380	T380C (L39L, N=2)	ORF1ab	p.L39L	Synonymous	2	0.00070922
381	T381C (L39S, N=5)	ORF1ab	p.L39S	Nonsynonymous	5	0.00177305
382	A382G (L39L, N=1)	ORF1ab	p.L39L	Synonymous	1	0.00035461
385	A385C (S40S, N=1)	ORF1ab	p.S40S	Synonymous	1	0.00035461
385	A385G (S40S, N=2)	ORF1ab	p.S40S	Synonymous	2	0.00070922
387	A387G (E41G, N=2)	ORF1ab	p.E41G	Nonsynonymous	2	0.00070922
388	G388A (E41E, N=1)	ORF1ab	p.E41E	Synonymous	1	0.00035461
392	C392T (R43C, N=2)	ORF1ab	p.R43C	Nonsynonymous	2	0.00070922
393	G393A (R43H, N=1)	ORF1ab	p.R43H	Nonsynonymous	1	0.00035461
396	A396G (Q44R, N=1)	ORF1ab	p.Q44R	Nonsynonymous	1	0.00035461
397	A397G (Q44Q, N=2)	ORF1ab	p.Q44Q	Synonymous	2	0.00070922
398	C398T (H45Y, N=1)	ORF1ab	p.H45Y	Nonsynonymous	1	0.00035461
400	T400C (H45H, N=2)	ORF1ab	p.H45H	Synonymous	2	0.00070922
401	C401T (L46F, N=1)	ORF1ab	p.L46F	Nonsynonymous	1	0.00035461
403	T403A (L46L, N=1)	ORF1ab	p.L46L	Synonymous	1	0.00035461
405	A405T (K47I, N=1)	ORF1ab	p.K47I	Nonsynonymous	1	0.00035461
406	A406G (K47K, N=2)	ORF1ab	p.K47K	Synonymous	2	0.00070922
407	G407T (D48Y, N=1)	ORF1ab	p.D48Y	Nonsynonymous	1	0.00035461
408	A408G (D48G, N=1)	ORF1ab	p.D48G	Nonsynonymous	1	0.00035461
410	G410A (G49S, N=2)	ORF1ab	p.G49S	Nonsynonymous	2	0.00070922
420	G420A (G52D, N=1)	ORF1ab	p.G52D	Nonsynonymous	1	0.00035461
424	A424G (L53L, N=1)	ORF1ab	p.L53L	Synonymous	1	0.00035461
425	G425A (V54I, N=1)	ORF1ab	p.V54I	Nonsynonymous	1	0.00035461
434	G434A (E57K, N=2)	ORF1ab	p.E57K	Nonsynonymous	2	0.00070922
435	A435G (E57G, N=2)	ORF1ab	p.E57G	Nonsynonymous	2	0.00070922
439	A439G (K58K, N=1)	ORF1ab	p.K58K	Synonymous	1	0.00035461
444	T444C (V60A, N=2)	ORF1ab	p.V60A	Nonsynonymous	2	0.00070922
445	C445T (V60V, N=1)	ORF1ab	p.V60V	Synonymous	1	0.00035461
446	T446C (L61L, N=1)	ORF1ab	p.L61L	Synonymous	1	0.00035461
448	G448T (L61F, N=1)	ORF1ab	p.L61F	Nonsynonymous	1	0.00035461
449	T449C (P62P, N=1)	ORF1ab	p.P62P	Synonymous	1	0.00035461
451	T451C (P62P, N=1)	ORF1ab	p.P62P	Synonymous	1	0.00035461
454	A454G (Q63Q, N=1)	ORF1ab	p.Q63Q	Synonymous	1	0.00035461
456	G456T (L64L, N=1)	ORF1ab	p.L64L	Synonymous	1	0.00035461
456	T456C (L64P, N=1)	ORF1ab	p.L64P	Nonsynonymous	1	0.00035461
460	A460G (E65E, N=1)	ORF1ab	p.E65E	Synonymous	1	0.00035461
462	A462G (Q66R, N=2)	ORF1ab	p.Q66R	Nonsynonymous	2	0.00070922
462	T462A (Q66Q, N=1)	ORF1ab	p.Q66Q	Synonymous	1	0.00035461
468	A468G (Y68C, N=2)	ORF1ab	p.Y68C	Nonsynonymous	2	0.00070922
472	G472A (V69V, N=1)	ORF1ab	p.V69V	Synonymous	1	0.00035461
473	T473C (F70L, N=1)	ORF1ab	p.F70L	Nonsynonymous	1	0.00035461
478	C478A (I71I, N=2)	ORF1ab	p.I71I	Synonymous	2	0.00070922
479	A479G (K72E, N=1)	ORF1ab	p.K72E	Nonsynonymous	1	0.00035461
483	G483T (R73L, N=1)	ORF1ab	p.R73L	Nonsynonymous	1	0.00035461
484	T484C (R73R, N=2)	ORF1ab	p.R73R	Synonymous	2	0.00070922
485	T485C (S74P, N=1)	ORF1ab	p.S74P	Nonsynonymous	1	0.00035461
485	T485G (S74A, N=1)	ORF1ab	p.S74A	Nonsynonymous	1	0.00035461
487	G487T (S74S, N=1)	ORF1ab	p.S74S	Synonymous	1	0.00035461
488	G488A (D75N, N=3)	ORF1ab	p.D75N	Nonsynonymous	3	0.00106383
489	A489C (D75A, N=1)	ORF1ab	p.D75A	Nonsynonymous	1	0.00035461
493	T493C (A76A, N=1)	ORF1ab	p.A76A	Synonymous	1	0.00035461
498	C498T (T78I, N=1)	ORF1ab	p.T78I	Nonsynonymous	1	0.00035461
501	C501T (A79V, N=1)	ORF1ab	p.A79V	Nonsynonymous	1	0.00035461
502	A502G (A79A, N=1)	ORF1ab	p.A79A	Synonymous	1	0.00035461
503	C503T (P80S, N=2)	ORF1ab	p.P80S	Nonsynonymous	2	0.00070922
505	T505C (P80P, N=1)	ORF1ab	p.P80P	Synonymous	1	0.00035461
508	T508C (H81H, N=1)	ORF1ab	p.H81H	Synonymous	1	0.00035461
508	T508G (H81Q, N=1)	ORF1ab	p.H81Q	Nonsynonymous	1	0.00035461
510	G510A (G82D, N=1)	ORF1ab	p.G82D	Nonsynonymous	1	0.00035461
511	T511C (G82G, N=1)	ORF1ab	p.G82G	Synonymous	1	0.00035461
513	A513G (H83R, N=1)	ORF1ab	p.H83R	Nonsynonymous	1	0.00035461
522	T522C (V86A, N=1)	ORF1ab	p.V86A	Nonsynonymous	1	0.00035461
524	G524A (E87K, N=1)	ORF1ab	p.E87K	Nonsynonymous	1	0.00035461
526	G526A (E87E, N=1)	ORF1ab	p.E87E	Synonymous	1	0.00035461
526	G526C (E87D, N=2)	ORF1ab	p.E87D	Nonsynonymous	2	0.00070922
527	C527T (L88L, N=1)	ORF1ab	p.L88L	Synonymous	1	0.00035461
528	T528C (L88P, N=1)	ORF1ab	p.L88P	Nonsynonymous	1	0.00035461
529	G529T (L88L, N=1)	ORF1ab	p.L88L	Synonymous	1	0.00035461
531	T531C (V89A, N=1)	ORF1ab	p.V89A	Nonsynonymous	1	0.00035461
533	G533T (A90S, N=1)	ORF1ab	p.A90S	Nonsynonymous	1	0.00035461
534	C534T (A90V, N=2)	ORF1ab	p.A90V	Nonsynonymous	2	0.00070922
536	G536T (E91*, N=2)	ORF1ab	p.E91*	UTR	2	0.00070922
537	A537G (E91G, N=1)	ORF1ab	p.E91G	Nonsynonymous	1	0.00035461
540	T540C (L92P, N=2)	ORF1ab	p.L92P	Nonsynonymous	2	0.00070922
543	A543G (E93G, N=1)	ORF1ab	p.E93G	Nonsynonymous	1	0.00035461
544	A544G (E93E, N=2)	ORF1ab	p.E93E	Synonymous	2	0.00070922
552	A552G (Q96R, N=2)	ORF1ab	p.Q96R	Nonsynonymous	2	0.00070922
556	C556T (Y97Y, N=1)	ORF1ab	p.Y97Y	Synonymous	1	0.00035461
558	G558T (G98V, N=2)	ORF1ab	p.G98V	Nonsynonymous	2	0.00070922
559	T559A (G98G, N=1)	ORF1ab	p.G98G	Synonymous	1	0.00035461
560	C560T (R99C, N=1)	ORF1ab	p.R99C	Nonsynonymous	1	0.00035461
561	G561A (R99H, N=2)	ORF1ab	p.R99H	Nonsynonymous	2	0.00070922
562	T562C (R99R, N=1)	ORF1ab	p.R99R	Synonymous	1	0.00035461
567	G567C (G101A, N=1)	ORF1ab	p.G101A	Nonsynonymous	1	0.00035461
568	T568A (G101G, N=1)	ORF1ab	p.G101G	Synonymous	1	0.00035461
568	T568C (G101G, N=1)	ORF1ab	p.G101G	Synonymous	1	0.00035461
570	A570G (E102G, N=1)	ORF1ab	p.E102G	Nonsynonymous	1	0.00035461
572	A572G (T103A, N=1)	ORF1ab	p.T103A	Nonsynonymous	1	0.00035461
574	A574G (T103T, N=2)	ORF1ab	p.T103T	Synonymous	2	0.00070922
575	C575T (L104F, N=2)	ORF1ab	p.L104F	Nonsynonymous	2	0.00070922
576	T576C (L104P, N=1)	ORF1ab	p.L104P	Nonsynonymous	1	0.00035461
582	T582C (V106A, N=1)	ORF1ab	p.V106A	Nonsynonymous	1	0.00035461
584	C584T (L107F, N=1)	ORF1ab	p.L107F	Nonsynonymous	1	0.00035461
588	T588C (V108A, N=1)	ORF1ab	p.V108A	Nonsynonymous	1	0.00035461
593	C593T (H110Y, N=3)	ORF1ab	p.H110Y	Nonsynonymous	3	0.00106383
599	G599A (G112S, N=1)	ORF1ab	p.G112S	Nonsynonymous	1	0.00035461
600	G600C (G112A, N=1)	ORF1ab	p.G112A	Nonsynonymous	1	0.00035461
601	C601A (G112G, N=1)	ORF1ab	p.G112G	Synonymous	1	0.00035461
601	C601T (G112G, N=1)	ORF1ab	p.G112G	Synonymous	1	0.00035461
602	G602A (E113K, N=1)	ORF1ab	p.E113K	Nonsynonymous	1	0.00035461
612	T612G (V116G, N=1)	ORF1ab	p.V116G	Nonsynonymous	1	0.00035461
613	G613A (V116V, N=1)	ORF1ab	p.V116V	Synonymous	1	0.00035461
616	T616C (A117A, N=1)	ORF1ab	p.A117A	Synonymous	1	0.00035461
621	G621A (R119H, N=1)	ORF1ab	p.R119H	Nonsynonymous	1	0.00035461
625	G625T (K120N, N=1)	ORF1ab	p.K120N	Nonsynonymous	1	0.00035461
627	T627C (V121A, N=1)	ORF1ab	p.V121A	Nonsynonymous	1	0.00035461
629	C629A (L122I, N=1)	ORF1ab	p.L122I	Nonsynonymous	1	0.00035461
630	T630C (L122P, N=1)	ORF1ab	p.L122P	Nonsynonymous	1	0.00035461
630	T630G (L122R, N=1)	ORF1ab	p.L122R	Nonsynonymous	1	0.00035461
631	T631C (L122L, N=8)	ORF1ab	p.L122L	Synonymous	8	0.00283688
633	T633A (L123H, N=1)	ORF1ab	p.L123H	Nonsynonymous	1	0.00035461
633	T633C (L123P, N=1)	ORF1ab	p.L123P	Nonsynonymous	1	0.00035461
635	C635T (R124C, N=27)	ORF1ab	p.R124C	Nonsynonymous	27	0.00957447
636	G636A (R124H, N=100)	ORF1ab	p.R124H	Nonsynonymous	100	0.035461
639	A639G (K125R, N=1)	ORF1ab	p.K125R	Nonsynonymous	1	0.00035461
639	A639T (K125M, N=68)	ORF1ab	p.K125M	Nonsynonymous	68	0.0241135
640	G640A (K125K, N=1)	ORF1ab	p.K125K	Synonymous	1	0.00035461
649	T649A (N128K, N=1)	ORF1ab	p.N128K	Nonsynonymous	1	0.00035461
650	A650T (K129*, N=1)	ORF1ab	p.K129*	UTR	1	0.00035461
652	A652C (K129N, N=1)	ORF1ab	p.K129N	Nonsynonymous	1	0.00035461
652	A652G (K129K, N=5)	ORF1ab	p.K129K	Synonymous	5	0.00177305
657	T657C (A131A, N=1)	ORF1ab	p.A131A	Synonymous	1	0.00035461
661	T661C (G132G, N=1)	ORF1ab	p.G132G	Synonymous	1	0.00035461
662	G662A (G133S, N=1)	ORF1ab	p.G133S	Nonsynonymous	1	0.00035461
662	G662T (G133C, N=2)	ORF1ab	p.G133C	Nonsynonymous	2	0.00070922
663	G663T (G133V, N=2)	ORF1ab	p.G133V	Nonsynonymous	2	0.00070922
664	C664T (G133G, N=1)	ORF1ab	p.G133G	Synonymous	1	0.00035461
665	C665A (H134N, N=1)	ORF1ab	p.H134N	Nonsynonymous	1	0.00035461
668	A668T (S135C, N=1)	ORF1ab	p.S135C	Nonsynonymous	1	0.00035461
670	G670T (S135S, N=1)	ORF1ab	p.S135S	Synonymous	1	0.00035461
673	C673T (Y136Y, N=1)	ORF1ab	p.Y136Y	Synonymous	1	0.00035461
675	G675A (G137D, N=1)	ORF1ab	p.G137D	Nonsynonymous	1	0.00035461
676	C676T (G137G, N=1)	ORF1ab	p.G137G	Synonymous	1	0.00035461
679	C679T (A138A, N=2)	ORF1ab	p.A138A	Synonymous	2	0.00070922
680	G680T (D139Y, N=1)	ORF1ab	p.D139Y	Nonsynonymous	1	0.00035461
681	A681C (D139A, N=1)	ORF1ab	p.D139A	Nonsynonymous	1	0.00035461
682	T682C (D139D, N=1)	ORF1ab	p.D139D	Synonymous	1	0.00035461
683	C683T (L140L, N=10)	ORF1ab	p.L140L	Synonymous	10	0.0035461
686	A686G (K141E, N=1)	ORF1ab	p.K141E	Nonsynonymous	1	0.00035461
691	A691G (S142S, N=1)	ORF1ab	p.S142S	Synonymous	1	0.00035461
692	T692C (F143L, N=1)	ORF1ab	p.F143L	Nonsynonymous	1	0.00035461
696	A696G (D144G, N=1)	ORF1ab	p.D144G	Nonsynonymous	1	0.00035461
700	A700G (L145L, N=1)	ORF1ab	p.L145L	Synonymous	1	0.00035461
702	G702A (G146D, N=1)	ORF1ab	p.G146D	Nonsynonymous	1	0.00035461
703	C703T (G146G, N=1)	ORF1ab	p.G146G	Synonymous	1	0.00035461
704	A704G (D147D, N=1)	ORF1ab	p.D147D	Synonymous	1	0.00035461
707	G707T (E148*, N=1)	ORF1ab	p.E148*	UTR	1	0.00035461
708	A708G (E148G, N=1)	ORF1ab	p.E148G	Nonsynonymous	1	0.00035461
715	C715T (G150G, N=1)	ORF1ab	p.G150G	Synonymous	1	0.00035461
716	A716G (T151A, N=2)	ORF1ab	p.T151A	Nonsynonymous	2	0.00070922
717	C717T (T151I, N=1)	ORF1ab	p.T151I	Nonsynonymous	1	0.00035461
720	A720G (D152G, N=1)	ORF1ab	p.D152G	Nonsynonymous	1	0.00035461
721	T721C (D152D, N=1)	ORF1ab	p.D152D	Synonymous	1	0.00035461
731	G731T (D156Y, N=1)	ORF1ab	p.D156Y	Nonsynonymous	1	0.00035461
737	C737T (Q158*, N=1)	ORF1ab	p.Q158*	UTR	1	0.00035461
739	A739G (Q158Q, N=1)	ORF1ab	p.Q158Q	Synonymous	1	0.00035461
740	G740A (E159K, N=1)	ORF1ab	p.E159K	Nonsynonymous	1	0.00035461
741	A741G (E159G, N=1)	ORF1ab	p.E159G	Nonsynonymous	1	0.00035461
745	C745T (N160N, N=1)	ORF1ab	p.N160N	Synonymous	1	0.00035461
745	T745C (N160N, N=1)	ORF1ab	p.N160N	Synonymous	1	0.00035461
746	T746C (W161R, N=1)	ORF1ab	p.W161R	Nonsynonymous	1	0.00035461
746	T746G (W161G, N=1)	ORF1ab	p.W161G	Nonsynonymous	1	0.00035461
747	G747A (W161*, N=1)	ORF1ab	p.W161*	UTR	1	0.00035461
747	G747C (W161S, N=1)	ORF1ab	p.W161S	Nonsynonymous	1	0.00035461
748	G748T (W161C, N=1)	ORF1ab	p.W161C	Nonsynonymous	1	0.00035461
750	A750G (N162S, N=3)	ORF1ab	p.N162S	Nonsynonymous	3	0.00106383
755	A755G (K164E, N=1)	ORF1ab	p.K164E	Nonsynonymous	1	0.00035461
757	A757G (K164K, N=1)	ORF1ab	p.K164K	Synonymous	1	0.00035461
761	A761G (S166G, N=3)	ORF1ab	p.S166G	Nonsynonymous	3	0.00106383
764	A764G (S167G, N=1)	ORF1ab	p.S167G	Nonsynonymous	1	0.00035461
773	A773G (T170A, N=1)	ORF1ab	p.T170A	Nonsynonymous	1	0.00035461
774	C774T (T170I, N=2)	ORF1ab	p.T170I	Nonsynonymous	2	0.00070922
778	T778C (R171R, N=1)	ORF1ab	p.R171R	Synonymous	1	0.00035461
783	T783C (L173P, N=1)	ORF1ab	p.L173P	Nonsynonymous	1	0.00035461
787	G787T (M174I, N=1)	ORF1ab	p.M174I	Nonsynonymous	1	0.00035461
789	G789A (R175H, N=1)	ORF1ab	p.R175H	Nonsynonymous	1	0.00035461
790	T790C (R175R, N=2)	ORF1ab	p.R175R	Synonymous	2	0.00070922
792	A792G (E176G, N=2)	ORF1ab	p.E176G	Nonsynonymous	2	0.00070922
793	T793G (E176E, N=1)	ORF1ab	p.E176E	Synonymous	1	0.00035461
802	A802G (G179G, N=2)	ORF1ab	p.G179G	Synonymous	2	0.00070922
808	A808G (A181A, N=3)	ORF1ab	p.A181A	Synonymous	3	0.00106383
809	T809C (Y182H, N=1)	ORF1ab	p.Y182H	Nonsynonymous	1	0.00035461
810	A810G (Y182C, N=2)	ORF1ab	p.Y182C	Nonsynonymous	2	0.00070922
815	C815A (R184S, N=1)	ORF1ab	p.R184S	Nonsynonymous	1	0.00035461
815	C815T (R184C, N=1)	ORF1ab	p.R184C	Nonsynonymous	1	0.00035461
818	T818C (Y185H, N=1)	ORF1ab	p.Y185H	Nonsynonymous	1	0.00035461
820	T820C (Y185Y, N=1)	ORF1ab	p.Y185Y	Synonymous	1	0.00035461
822	T822A (V186D, N=1)	ORF1ab	p.V186D	Nonsynonymous	1	0.00035461
823	C823T (V186V, N=4)	ORF1ab	p.V186V	Synonymous	4	0.00141844
827	A827C (N188H, N=1)	ORF1ab	p.N188H	Nonsynonymous	1	0.00035461
827	A827G (N188D, N=1)	ORF1ab	p.N188D	Nonsynonymous	1	0.00035461
828	A828G (N188S, N=1)	ORF1ab	p.N188S	Nonsynonymous	1	0.00035461
829	C829T (N188N, N=1)	ORF1ab	p.N188N	Synonymous	1	0.00035461
831	A831C (N189T, N=2)	ORF1ab	p.N189T	Nonsynonymous	2	0.00070922
833	T833C (F190L, N=2)	ORF1ab	p.F190L	Nonsynonymous	2	0.00070922
833	T833G (F190V, N=1)	ORF1ab	p.F190V	Nonsynonymous	1	0.00035461
839	G839A (G192S, N=2)	ORF1ab	p.G192S	Nonsynonymous	2	0.00070922
844	T844C (P193P, N=3)	ORF1ab	p.P193P	Synonymous	3	0.00106383
844	T844G (P193P, N=1)	ORF1ab	p.P193P	Synonymous	1	0.00035461
845	G845T (D194Y, N=1)	ORF1ab	p.D194Y	Nonsynonymous	1	0.00035461
846	A846G (D194G, N=1)	ORF1ab	p.D194G	Nonsynonymous	1	0.00035461
847	T847G (D194E, N=1)	ORF1ab	p.D194E	Nonsynonymous	1	0.00035461
849	G849A (G195D, N=1)	ORF1ab	p.G195D	Nonsynonymous	1	0.00035461
852	A852G (Y196C, N=1)	ORF1ab	p.Y196C	Nonsynonymous	1	0.00035461
854	C854T (P197S, N=1)	ORF1ab	p.P197S	Nonsynonymous	1	0.00035461
854	T854C (P197P, N=1)	ORF1ab	p.P197P	Synonymous	1	0.00035461
855	C855T (P197L, N=1)	ORF1ab	p.P197L	Nonsynonymous	1	0.00035461
856	T856C (P197P, N=1)	ORF1ab	p.P197P	Synonymous	1	0.00035461
862	G862T (E199D, N=1)	ORF1ab	p.E199D	Nonsynonymous	1	0.00035461
866	A866G (I201V, N=1)	ORF1ab	p.I201V	Nonsynonymous	1	0.00035461
867	T867C (I201T, N=1)	ORF1ab	p.I201T	Nonsynonymous	1	0.00035461
868	T868C (I201I, N=1)	ORF1ab	p.I201I	Synonymous	1	0.00035461
871	A871G (K202K, N=1)	ORF1ab	p.K202K	Synonymous	1	0.00035461
872	G872T (D203Y, N=1)	ORF1ab	p.D203Y	Nonsynonymous	1	0.00035461
873	A873G (D203G, N=1)	ORF1ab	p.D203G	Nonsynonymous	1	0.00035461
876	T876C (L204P, N=2)	ORF1ab	p.L204P	Nonsynonymous	2	0.00070922
880	A880G (L205L, N=1)	ORF1ab	p.L205L	Synonymous	1	0.00035461
881	G881A (A206T, N=1)	ORF1ab	p.A206T	Nonsynonymous	1	0.00035461
881	G881T (A206S, N=1)	ORF1ab	p.A206S	Nonsynonymous	1	0.00035461
882	C882A (A206E, N=1)	ORF1ab	p.A206E	Nonsynonymous	1	0.00035461
882	C882T (A206V, N=1)	ORF1ab	p.A206V	Nonsynonymous	1	0.00035461
884	C884T (R207C, N=1)	ORF1ab	p.R207C	Nonsynonymous	1	0.00035461
887	G887T (A208S, N=1)	ORF1ab	p.A208S	Nonsynonymous	1	0.00035461
888	C888T (A208V, N=1)	ORF1ab	p.A208V	Nonsynonymous	1	0.00035461
889	T889C (A208A, N=1)	ORF1ab	p.A208A	Synonymous	1	0.00035461
890	G890A (G209S, N=1)	ORF1ab	p.G209S	Nonsynonymous	1	0.00035461
895	A895G (K210K, N=3)	ORF1ab	p.K210K	Synonymous	3	0.00106383
896	G896C (A211P, N=1)	ORF1ab	p.A211P	Nonsynonymous	1	0.00035461
899	T899C (S212P, N=2)	ORF1ab	p.S212P	Nonsynonymous	2	0.00070922
900	C900T (S212L, N=2)	ORF1ab	p.S212L	Nonsynonymous	2	0.00070922
905	A905G (T214A, N=1)	ORF1ab	p.T214A	Nonsynonymous	1	0.00035461
906	C906T (T214I, N=3)	ORF1ab	p.T214I	Nonsynonymous	3	0.00106383
911	T911C (S216P, N=1)	ORF1ab	p.S216P	Nonsynonymous	1	0.00035461
912	C912T (S216F, N=1)	ORF1ab	p.S216F	Nonsynonymous	1	0.00035461
913	C913T (S216S, N=2)	ORF1ab	p.S216S	Synonymous	2	0.00070922
913	T913C (S216S, N=1)	ORF1ab	p.S216S	Synonymous	1	0.00035461
915	A915G (E217G, N=1)	ORF1ab	p.E217G	Nonsynonymous	1	0.00035461
917	C917T (Q218*, N=1)	ORF1ab	p.Q218*	UTR	1	0.00035461
919	A919G (Q218Q, N=1)	ORF1ab	p.Q218Q	Synonymous	1	0.00035461
921	T921C (L219P, N=1)	ORF1ab	p.L219P	Nonsynonymous	1	0.00035461
922	A922G (L219L, N=1)	ORF1ab	p.L219L	Synonymous	1	0.00035461
927	T927C (F221S, N=1)	ORF1ab	p.F221S	Nonsynonymous	1	0.00035461
928	T928C (F221F, N=4)	ORF1ab	p.F221F	Synonymous	4	0.00141844
929	A929G (I222V, N=1)	ORF1ab	p.I222V	Nonsynonymous	1	0.00035461
931	T931A (I222I, N=1)	ORF1ab	p.I222I	Synonymous	1	0.00035461
934	C934T (D223D, N=1)	ORF1ab	p.D223D	Synonymous	1	0.00035461
937	T937C (T224T, N=1)	ORF1ab	p.T224T	Synonymous	1	0.00035461
940	G940A (K225K, N=1)	ORF1ab	p.K225K	Synonymous	1	0.00035461
941	A941G (R226G, N=2)	ORF1ab	p.R226G	Nonsynonymous	2	0.00070922
942	G942A (R226K, N=3)	ORF1ab	p.R226K	Nonsynonymous	3	0.00106383
946	T946A (G227G, N=1)	ORF1ab	p.G227G	Synonymous	1	0.00035461
946	T946C (G227G, N=1)	ORF1ab	p.G227G	Synonymous	1	0.00035461
949	A949G (V228V, N=2)	ORF1ab	p.V228V	Synonymous	2	0.00070922
950	T950C (Y229H, N=1)	ORF1ab	p.Y229H	Nonsynonymous	1	0.00035461
956	T956C (C231R, N=1)	ORF1ab	p.C231R	Nonsynonymous	1	0.00035461
959	C959T (R232C, N=1)	ORF1ab	p.R232C	Nonsynonymous	1	0.00035461
963	A963G (E233G, N=2)	ORF1ab	p.E233G	Nonsynonymous	2	0.00070922
963	A963T (E233V, N=1)	ORF1ab	p.E233V	Nonsynonymous	1	0.00035461
967	T967C (H234H, N=1)	ORF1ab	p.H234H	Synonymous	1	0.00035461
970	G970A (E235E, N=1)	ORF1ab	p.E235E	Synonymous	1	0.00035461
972	A972G (H236R, N=1)	ORF1ab	p.H236R	Nonsynonymous	1	0.00035461
973	T973C (H236H, N=2)	ORF1ab	p.H236H	Synonymous	2	0.00070922
974	G974T (E237*, N=1)	ORF1ab	p.E237*	UTR	1	0.00035461
977	A977G (I238V, N=1)	ORF1ab	p.I238V	Nonsynonymous	1	0.00035461
978	T978C (I238T, N=1)	ORF1ab	p.I238T	Nonsynonymous	1	0.00035461
979	T979C (I238I, N=1)	ORF1ab	p.I238I	Synonymous	1	0.00035461
981	C981G (A239G, N=1)	ORF1ab	p.A239G	Nonsynonymous	1	0.00035461
984	G984C (W240S, N=1)	ORF1ab	p.W240S	Nonsynonymous	1	0.00035461
985	G985T (W240C, N=1)	ORF1ab	p.W240C	Nonsynonymous	1	0.00035461
993	A993G (E243G, N=1)	ORF1ab	p.E243G	Nonsynonymous	1	0.00035461
1007	A1007G (S248G, N=1)	ORF1ab	p.S248G	Nonsynonymous	1	0.00035461
1007	A1007T (S248C, N=1)	ORF1ab	p.S248C	Nonsynonymous	1	0.00035461
1013	G1013A (E250K, N=3)	ORF1ab	p.E250K	Nonsynonymous	3	0.00106383
1014	A1014G (E250G, N=1)	ORF1ab	p.E250G	Nonsynonymous	1	0.00035461
1016	T1016C (L251L, N=1)	ORF1ab	p.L251L	Synonymous	1	0.00035461
1017	T1017C (L251S, N=1)	ORF1ab	p.L251S	Nonsynonymous	1	0.00035461
1022	A1022G (T253A, N=1)	ORF1ab	p.T253A	Nonsynonymous	1	0.00035461
1022	A1022T (T253S, N=1)	ORF1ab	p.T253S	Nonsynonymous	1	0.00035461
1024	A1024G (T253T, N=2)	ORF1ab	p.T253T	Synonymous	2	0.00070922
1027	T1027C (P254P, N=5)	ORF1ab	p.P254P	Synonymous	5	0.00177305
1031	G1031A (E256K, N=2)	ORF1ab	p.E256K	Nonsynonymous	2	0.00070922
1035	T1035C (I257T, N=1)	ORF1ab	p.I257T	Nonsynonymous	1	0.00035461
1035	T1035G (I257S, N=1)	ORF1ab	p.I257S	Nonsynonymous	1	0.00035461
1039	A1039T (K258N, N=1)	ORF1ab	p.K258N	Nonsynonymous	1	0.00035461
1040	T1040C (L259L, N=1)	ORF1ab	p.L259L	Synonymous	1	0.00035461
1042	G1042T (L259F, N=1)	ORF1ab	p.L259F	Nonsynonymous	1	0.00035461
1046	A1046G (K261E, N=2)	ORF1ab	p.K261E	Nonsynonymous	2	0.00070922
1047	A1047G (K261R, N=1)	ORF1ab	p.K261R	Nonsynonymous	1	0.00035461
1049	A1049G (K262E, N=1)	ORF1ab	p.K262E	Nonsynonymous	1	0.00035461
1051	A1051G (K262K, N=1)	ORF1ab	p.K262K	Synonymous	1	0.00035461
1055	G1055T (D264Y, N=1)	ORF1ab	p.D264Y	Nonsynonymous	1	0.00035461
1057	C1057T (D264D, N=1)	ORF1ab	p.D264D	Synonymous	1	0.00035461
1059	C1059T (T265I, N=1)	ORF1ab	p.T265I	Nonsynonymous	1	0.00035461
1061	T1061C (F266L, N=2)	ORF1ab	p.F266L	Nonsynonymous	2	0.00070922
1071	A1071G (E269G, N=1)	ORF1ab	p.E269G	Nonsynonymous	1	0.00035461
1073	T1073C (C270R, N=2)	ORF1ab	p.C270R	Nonsynonymous	2	0.00070922
1075	T1075C (C270C, N=2)	ORF1ab	p.C270C	Synonymous	2	0.00070922
1076	C1076T (P271S, N=1)	ORF1ab	p.P271S	Nonsynonymous	1	0.00035461
1077	C1077T (P271L, N=1)	ORF1ab	p.P271L	Nonsynonymous	1	0.00035461
1078	G1078A (P271P, N=1)	ORF1ab	p.P271P	Synonymous	1	0.00035461
1079	A1079G (N272D, N=1)	ORF1ab	p.N272D	Nonsynonymous	1	0.00035461
1081	T1081A (N272K, N=2)	ORF1ab	p.N272K	Nonsynonymous	2	0.00070922
1082	T1082A (F273I, N=1)	ORF1ab	p.F273I	Nonsynonymous	1	0.00035461
1083	T1083C (F273S, N=1)	ORF1ab	p.F273S	Nonsynonymous	1	0.00035461
1084	T1084C (F273F, N=1)	ORF1ab	p.F273F	Synonymous	1	0.00035461
1087	A1087G (V274V, N=1)	ORF1ab	p.V274V	Synonymous	1	0.00035461
1093	C1093T (P276P, N=2)	ORF1ab	p.P276P	Synonymous	2	0.00070922
1096	A1096T (L277F, N=1)	ORF1ab	p.L277F	Nonsynonymous	1	0.00035461
1099	T1099C (N278N, N=2)	ORF1ab	p.N278N	Synonymous	2	0.00070922
1100	T1100C (S279P, N=1)	ORF1ab	p.S279P	Nonsynonymous	1	0.00035461
1101	C1101T (S279F, N=1)	ORF1ab	p.S279F	Nonsynonymous	1	0.00035461
1102	C1102T (S279S, N=1)	ORF1ab	p.S279S	Synonymous	1	0.00035461
1103	A1103T (I280L, N=1)	ORF1ab	p.I280L	Nonsynonymous	1	0.00035461
1104	T1104C (I280T, N=2)	ORF1ab	p.I280T	Nonsynonymous	2	0.00070922
1105	A1105G (I280M, N=1)	ORF1ab	p.I280M	Nonsynonymous	1	0.00035461
1106	A1106G (I281V, N=1)	ORF1ab	p.I281V	Nonsynonymous	1	0.00035461
1108	C1108T (I281I, N=1)	ORF1ab	p.I281I	Synonymous	1	0.00035461
1109	A1109G (K282E, N=1)	ORF1ab	p.K282E	Nonsynonymous	1	0.00035461
1110	A1110C (K282T, N=1)	ORF1ab	p.K282T	Nonsynonymous	1	0.00035461
1110	A1110G (K282R, N=1)	ORF1ab	p.K282R	Nonsynonymous	1	0.00035461
1112	A1112G (T283A, N=2)	ORF1ab	p.T283A	Nonsynonymous	2	0.00070922
1113	C1113T (T283I, N=2)	ORF1ab	p.T283I	Nonsynonymous	2	0.00070922
1115	A1115G (I284V, N=1)	ORF1ab	p.I284V	Nonsynonymous	1	0.00035461
1116	T1116C (I284T, N=3)	ORF1ab	p.I284T	Nonsynonymous	3	0.00106383
1117	T1117C (I284I, N=3)	ORF1ab	p.I284I	Synonymous	3	0.00106383
1119	A1119G (Q285R, N=1)	ORF1ab	p.Q285R	Nonsynonymous	1	0.00035461
1120	A1120G (Q285Q, N=1)	ORF1ab	p.Q285Q	Synonymous	1	0.00035461
1124	A1124C (R287R, N=1)	ORF1ab	p.R287R	Synonymous	1	0.00035461
1125	G1125A (R287K, N=2)	ORF1ab	p.R287K	Nonsynonymous	2	0.00070922
1125	G1125T (R287M, N=1)	ORF1ab	p.R287M	Nonsynonymous	1	0.00035461
1126	G1126T (R287S, N=1)	ORF1ab	p.R287S	Nonsynonymous	1	0.00035461
1127	G1127T (V288F, N=1)	ORF1ab	p.V288F	Nonsynonymous	1	0.00035461
1130	G1130A (E289K, N=2)	ORF1ab	p.E289K	Nonsynonymous	2	0.00070922
1131	A1131G (E289G, N=1)	ORF1ab	p.E289G	Nonsynonymous	1	0.00035461
1132	A1132G (E289E, N=2)	ORF1ab	p.E289E	Synonymous	2	0.00070922
1133	A1133G (K290E, N=1)	ORF1ab	p.K290E	Nonsynonymous	1	0.00035461
1134	A1134G (K290R, N=5)	ORF1ab	p.K290R	Nonsynonymous	5	0.00177305
1135	G1135A (K290K, N=1)	ORF1ab	p.K290K	Synonymous	1	0.00035461
1136	A1136G (K291E, N=3)	ORF1ab	p.K291E	Nonsynonymous	3	0.00106383
1138	A1138G (K291K, N=2)	ORF1ab	p.K291K	Synonymous	2	0.00070922
1139	A1139G (K292E, N=1)	ORF1ab	p.K292E	Nonsynonymous	1	0.00035461
1142	T1142C (L293L, N=1)	ORF1ab	p.L293L	Synonymous	1	0.00035461
1147	T1147C (D294D, N=1)	ORF1ab	p.D294D	Synonymous	1	0.00035461
1148	G1148A (G295S, N=1)	ORF1ab	p.G295S	Nonsynonymous	1	0.00035461
1148	G1148T (G295C, N=1)	ORF1ab	p.G295C	Nonsynonymous	1	0.00035461
1151	T1151C (F296L, N=2)	ORF1ab	p.F296L	Nonsynonymous	2	0.00070922
1154	A1154T (M297L, N=1)	ORF1ab	p.M297L	Nonsynonymous	1	0.00035461
1156	G1156A (M297I, N=2)	ORF1ab	p.M297I	Nonsynonymous	2	0.00070922
1162	A1162G (R299R, N=1)	ORF1ab	p.R299R	Synonymous	1	0.00035461
1166	C1166T (R301*, N=1)	ORF1ab	p.R301*	UTR	1	0.00035461
1169	T1169C (S302P, N=1)	ORF1ab	p.S302P	Nonsynonymous	1	0.00035461
1170	C1170T (S302F, N=1)	ORF1ab	p.S302F	Nonsynonymous	1	0.00035461
1177	T1177C (Y304Y, N=2)	ORF1ab	p.Y304Y	Synonymous	2	0.00070922
1181	G1181T (V306F, N=1)	ORF1ab	p.V306F	Nonsynonymous	1	0.00035461
1182	T1182C (V306A, N=1)	ORF1ab	p.V306A	Nonsynonymous	1	0.00035461
1183	T1183C (V306V, N=2)	ORF1ab	p.V306V	Synonymous	2	0.00070922
1184	G1184A (A307T, N=1)	ORF1ab	p.A307T	Nonsynonymous	1	0.00035461
1186	G1186C (A307A, N=1)	ORF1ab	p.A307A	Synonymous	1	0.00035461
1188	C1188T (S308L, N=1)	ORF1ab	p.S308L	Nonsynonymous	1	0.00035461
1189	A1189G (S308S, N=2)	ORF1ab	p.S308S	Synonymous	2	0.00070922
1190	C1190T (P309S, N=1)	ORF1ab	p.P309S	Nonsynonymous	1	0.00035461
1191	C1191A (P309Q, N=1)	ORF1ab	p.P309Q	Nonsynonymous	1	0.00035461
1191	C1191T (P309L, N=3)	ORF1ab	p.P309L	Nonsynonymous	3	0.00106383
1192	A1192G (P309P, N=2)	ORF1ab	p.P309P	Synonymous	2	0.00070922
1194	A1194G (N310S, N=1)	ORF1ab	p.N310S	Nonsynonymous	1	0.00035461
1196	G1196A (E311K, N=1)	ORF1ab	p.E311K	Nonsynonymous	1	0.00035461
1198	A1198G (E311E, N=4)	ORF1ab	p.E311E	Synonymous	4	0.00141844
1200	G1200T (C312F, N=1)	ORF1ab	p.C312F	Nonsynonymous	1	0.00035461
1202	A1202G (N313D, N=1)	ORF1ab	p.N313D	Nonsynonymous	1	0.00035461
1205	C1205A (Q314K, N=1)	ORF1ab	p.Q314K	Nonsynonymous	1	0.00035461
1207	A1207G (Q314Q, N=1)	ORF1ab	p.Q314Q	Synonymous	1	0.00035461
1208	A1208G (M315V, N=1)	ORF1ab	p.M315V	Nonsynonymous	1	0.00035461
1209	T1209C (M315T, N=2)	ORF1ab	p.M315T	Nonsynonymous	2	0.00070922
1215	T1215C (L317P, N=4)	ORF1ab	p.L317P	Nonsynonymous	4	0.00141844
1218	C1218T (S318L, N=4)	ORF1ab	p.S318L	Nonsynonymous	4	0.00141844
1221	C1221T (T319I, N=1)	ORF1ab	p.T319I	Nonsynonymous	1	0.00035461
1224	T1224C (L320P, N=2)	ORF1ab	p.L320P	Nonsynonymous	2	0.00070922
1225	T1225C (L320L, N=2)	ORF1ab	p.L320L	Synonymous	2	0.00070922
1229	A1229G (K322E, N=2)	ORF1ab	p.K322E	Nonsynonymous	2	0.00070922
1230	A1230G (K322R, N=5)	ORF1ab	p.K322R	Nonsynonymous	5	0.00177305
1231	G1231T (K322N, N=1)	ORF1ab	p.K322N	Nonsynonymous	1	0.00035461
1232	T1232A (C323S, N=1)	ORF1ab	p.C323S	Nonsynonymous	1	0.00035461
1232	T1232C (C323R, N=1)	ORF1ab	p.C323R	Nonsynonymous	1	0.00035461
1233	G1233A (C323Y, N=1)	ORF1ab	p.C323Y	Nonsynonymous	1	0.00035461
1233	G1233C (C323S, N=1)	ORF1ab	p.C323S	Nonsynonymous	1	0.00035461
1235	G1235C (D324H, N=1)	ORF1ab	p.D324H	Nonsynonymous	1	0.00035461
1236	A1236G (D324G, N=4)	ORF1ab	p.D324G	Nonsynonymous	4	0.00141844
1238	C1238A (H325N, N=1)	ORF1ab	p.H325N	Nonsynonymous	1	0.00035461
1247	G1247A (E328K, N=1)	ORF1ab	p.E328K	Nonsynonymous	1	0.00035461
1249	A1249G (E328E, N=2)	ORF1ab	p.E328E	Synonymous	2	0.00070922
1263	C1263T (T333M, N=2)	ORF1ab	p.T333M	Nonsynonymous	2	0.00070922
1264	G1264T (T333T, N=1)	ORF1ab	p.T333T	Synonymous	1	0.00035461
1265	G1265A (G334S, N=1)	ORF1ab	p.G334S	Nonsynonymous	1	0.00035461
1267	C1267T (G334G, N=2)	ORF1ab	p.G334G	Synonymous	2	0.00070922
1268	G1268T (D335Y, N=1)	ORF1ab	p.D335Y	Nonsynonymous	1	0.00035461
1272	T1272C (F336S, N=1)	ORF1ab	p.F336S	Nonsynonymous	1	0.00035461
1274	G1274T (V337F, N=1)	ORF1ab	p.V337F	Nonsynonymous	1	0.00035461
1279	A1279G (K338K, N=2)	ORF1ab	p.K338K	Synonymous	2	0.00070922
1282	C1282T (A339A, N=1)	ORF1ab	p.A339A	Synonymous	1	0.00035461
1284	C1284T (T340I, N=1)	ORF1ab	p.T340I	Nonsynonymous	1	0.00035461
1288	C1288T (C341C, N=2)	ORF1ab	p.C341C	Synonymous	2	0.00070922
1289	G1289A (E342K, N=1)	ORF1ab	p.E342K	Nonsynonymous	1	0.00035461
1290	A1290G (E342G, N=3)	ORF1ab	p.E342G	Nonsynonymous	3	0.00106383
1291	A1291G (E342E, N=1)	ORF1ab	p.E342E	Synonymous	1	0.00035461
1293	T1293C (F343S, N=1)	ORF1ab	p.F343S	Nonsynonymous	1	0.00035461
1296	G1296T (C344F, N=2)	ORF1ab	p.C344F	Nonsynonymous	2	0.00070922
1297	T1297C (C344C, N=1)	ORF1ab	p.C344C	Synonymous	1	0.00035461
1299	G1299A (G345D, N=1)	ORF1ab	p.G345D	Nonsynonymous	1	0.00035461
1300	C1300T (G345G, N=1)	ORF1ab	p.G345G	Synonymous	1	0.00035461
1301	A1301G (T346A, N=1)	ORF1ab	p.T346A	Nonsynonymous	1	0.00035461
1309	T1309G (N348K, N=1)	ORF1ab	p.N348K	Nonsynonymous	1	0.00035461
1312	T1312G (L349L, N=1)	ORF1ab	p.L349L	Synonymous	1	0.00035461
1314	C1314T (T350I, N=1)	ORF1ab	p.T350I	Nonsynonymous	1	0.00035461
1318	A1318G (K351K, N=3)	ORF1ab	p.K351K	Synonymous	3	0.00106383
1319	G1319A (E352K, N=1)	ORF1ab	p.E352K	Nonsynonymous	1	0.00035461
1320	A1320T (E352V, N=1)	ORF1ab	p.E352V	Nonsynonymous	1	0.00035461
1321	A1321T (E352D, N=1)	ORF1ab	p.E352D	Nonsynonymous	1	0.00035461
1327	C1327T (A354A, N=2)	ORF1ab	p.A354A	Synonymous	2	0.00070922
1332	C1332T (T356I, N=1)	ORF1ab	p.T356I	Nonsynonymous	1	0.00035461
1336	T1336G (C357W, N=1)	ORF1ab	p.C357W	Nonsynonymous	1	0.00035461
1341	A1341G (Y359C, N=1)	ORF1ab	p.Y359C	Nonsynonymous	1	0.00035461
1345	A1345G (L360L, N=1)	ORF1ab	p.L360L	Synonymous	1	0.00035461
1348	C1348T (P361P, N=1)	ORF1ab	p.P361P	Synonymous	1	0.00035461
1349	C1349A (Q362K, N=1)	ORF1ab	p.Q362K	Nonsynonymous	1	0.00035461
1354	T1354C (N363N, N=1)	ORF1ab	p.N363N	Synonymous	1	0.00035461
1357	T1357C (A364A, N=1)	ORF1ab	p.A364A	Synonymous	1	0.00035461
1358	G1358T (V365F, N=1)	ORF1ab	p.V365F	Nonsynonymous	1	0.00035461
1363	T1363C (V366V, N=1)	ORF1ab	p.V366V	Synonymous	1	0.00035461
1367	A1367G (I368V, N=2)	ORF1ab	p.I368V	Nonsynonymous	2	0.00070922
1370	T1370G (Y369D, N=1)	ORF1ab	p.Y369D	Nonsynonymous	1	0.00035461
1378	A1378G (P371P, N=1)	ORF1ab	p.P371P	Synonymous	1	0.00035461
1379	G1379A (A372T, N=1)	ORF1ab	p.A372T	Nonsynonymous	1	0.00035461
1381	A1381G (A372A, N=1)	ORF1ab	p.A372A	Synonymous	1	0.00035461
1383	G1383T (C373F, N=1)	ORF1ab	p.C373F	Nonsynonymous	1	0.00035461
1384	T1384C (C373C, N=1)	ORF1ab	p.C373C	Synonymous	1	0.00035461
1386	A1386G (H374R, N=3)	ORF1ab	p.H374R	Nonsynonymous	3	0.00106383
1387	C1387T (H374H, N=2)	ORF1ab	p.H374H	Synonymous	2	0.00070922
1388	A1388C (N375H, N=1)	ORF1ab	p.N375H	Nonsynonymous	1	0.00035461
1390	T1390C (N375N, N=2)	ORF1ab	p.N375N	Synonymous	2	0.00070922
1394	G1394A (E377K, N=1)	ORF1ab	p.E377K	Nonsynonymous	1	0.00035461
1396	A1396G (E377E, N=1)	ORF1ab	p.E377E	Synonymous	1	0.00035461
1399	A1399T (V378V, N=1)	ORF1ab	p.V378V	Synonymous	1	0.00035461
1400	G1400A (G379R, N=1)	ORF1ab	p.G379R	Nonsynonymous	1	0.00035461
1400	G1400T (G379*, N=1)	ORF1ab	p.G379*	UTR	1	0.00035461
1402	A1402C (G379G, N=1)	ORF1ab	p.G379G	Synonymous	1	0.00035461
1405	T1405C (P380P, N=1)	ORF1ab	p.P380P	Synonymous	1	0.00035461
1406	G1406T (E381*, N=10)	ORF1ab	p.E381*	UTR	10	0.0035461
1412	A1412G (S383G, N=1)	ORF1ab	p.S383G	Nonsynonymous	1	0.00035461
1418	G1418A (A385T, N=1)	ORF1ab	p.A385T	Nonsynonymous	1	0.00035461
1418	G1418C (A385P, N=1)	ORF1ab	p.A385P	Nonsynonymous	1	0.00035461
1421	G1421A (E386K, N=1)	ORF1ab	p.E386K	Nonsynonymous	1	0.00035461
1423	A1423G (E386E, N=2)	ORF1ab	p.E386E	Synonymous	2	0.00070922
1425	A1425C (Y387S, N=1)	ORF1ab	p.Y387S	Nonsynonymous	1	0.00035461
1426	C1426T (Y387Y, N=2)	ORF1ab	p.Y387Y	Synonymous	2	0.00070922
1427	C1427T (H388Y, N=1)	ORF1ab	p.H388Y	Nonsynonymous	1	0.00035461
1429	T1429C (H388H, N=1)	ORF1ab	p.H388H	Synonymous	1	0.00035461
1430	A1430G (N389D, N=1)	ORF1ab	p.N389D	Nonsynonymous	1	0.00035461
1431	A1431T (N389I, N=1)	ORF1ab	p.N389I	Nonsynonymous	1	0.00035461
1432	T1432G (N389K, N=1)	ORF1ab	p.N389K	Nonsynonymous	1	0.00035461
1434	A1434G (E390G, N=2)	ORF1ab	p.E390G	Nonsynonymous	2	0.00070922
1436	T1436C (S391P, N=1)	ORF1ab	p.S391P	Nonsynonymous	1	0.00035461
1437	C1437T (S391F, N=1)	ORF1ab	p.S391F	Nonsynonymous	1	0.00035461
1438	T1438A (S391S, N=1)	ORF1ab	p.S391S	Synonymous	1	0.00035461
1438	T1438C (S391S, N=1)	ORF1ab	p.S391S	Synonymous	1	0.00035461
1440	G1440A (G392D, N=1)	ORF1ab	p.G392D	Nonsynonymous	1	0.00035461
1442	T1442A (L393M, N=1)	ORF1ab	p.L393M	Nonsynonymous	1	0.00035461
1445	A1445G (K394E, N=1)	ORF1ab	p.K394E	Nonsynonymous	1	0.00035461
1448	A1448G (T395A, N=1)	ORF1ab	p.T395A	Nonsynonymous	1	0.00035461
1449	C1449T (T395I, N=1)	ORF1ab	p.T395I	Nonsynonymous	1	0.00035461
1452	T1452C (I396T, N=2)	ORF1ab	p.I396T	Nonsynonymous	2	0.00070922
1453	T1453C (I396I, N=1)	ORF1ab	p.I396I	Synonymous	1	0.00035461
1454	C1454A (L397I, N=1)	ORF1ab	p.L397I	Nonsynonymous	1	0.00035461
1454	C1454T (L397F, N=1)	ORF1ab	p.L397F	Nonsynonymous	1	0.00035461
1455	T1455C (L397P, N=2)	ORF1ab	p.L397P	Nonsynonymous	2	0.00070922
1458	G1458T (R398L, N=1)	ORF1ab	p.R398L	Nonsynonymous	1	0.00035461
1462	G1462A (K399K, N=1)	ORF1ab	p.K399K	Synonymous	1	0.00035461
1464	G1464C (G400A, N=1)	ORF1ab	p.G400A	Nonsynonymous	1	0.00035461
1469	C1469T (R402C, N=2)	ORF1ab	p.R402C	Nonsynonymous	2	0.00070922
1472	A1472G (T403A, N=1)	ORF1ab	p.T403A	Nonsynonymous	1	0.00035461
1473	C1473T (T403I, N=3)	ORF1ab	p.T403I	Nonsynonymous	3	0.00106383
1475	A1475C (I404L, N=1)	ORF1ab	p.I404L	Nonsynonymous	1	0.00035461
1478	G1478C (A405P, N=1)	ORF1ab	p.A405P	Nonsynonymous	1	0.00035461
1478	G1478T (A405S, N=1)	ORF1ab	p.A405S	Nonsynonymous	1	0.00035461
1481	T1481C (F406L, N=1)	ORF1ab	p.F406L	Nonsynonymous	1	0.00035461
1482	T1482C (F406S, N=1)	ORF1ab	p.F406S	Nonsynonymous	1	0.00035461
1486	A1486T (G407G, N=1)	ORF1ab	p.G407G	Synonymous	1	0.00035461
1489	C1489T (G408G, N=1)	ORF1ab	p.G408G	Synonymous	1	0.00035461
1490	T1490C (C409R, N=4)	ORF1ab	p.C409R	Nonsynonymous	4	0.00141844
1492	T1492C (C409C, N=4)	ORF1ab	p.C409C	Synonymous	4	0.00141844
1495	G1495T (V410V, N=2)	ORF1ab	p.V410V	Synonymous	2	0.00070922
1496	T1496C (F411L, N=2)	ORF1ab	p.F411L	Nonsynonymous	2	0.00070922
1497	T1497C (F411S, N=2)	ORF1ab	p.F411S	Nonsynonymous	2	0.00070922
1498	C1498T (F411F, N=2)	ORF1ab	p.F411F	Synonymous	2	0.00070922
1501	T1501C (S412S, N=1)	ORF1ab	p.S412S	Synonymous	1	0.00035461
1504	T1504C (Y413Y, N=1)	ORF1ab	p.Y413Y	Synonymous	1	0.00035461
1512	G1512C (C416S, N=1)	ORF1ab	p.C416S	Nonsynonymous	1	0.00035461
1513	C1513T (C416C, N=1)	ORF1ab	p.C416C	Synonymous	1	0.00035461
1514	C1514T (H417Y, N=3)	ORF1ab	p.H417Y	Nonsynonymous	3	0.00106383
1516	T1516C (H417H, N=1)	ORF1ab	p.H417H	Synonymous	1	0.00035461
1519	T1519C (N418N, N=1)	ORF1ab	p.N418N	Synonymous	1	0.00035461
1520	A1520G (K419E, N=2)	ORF1ab	p.K419E	Nonsynonymous	2	0.00070922
1521	A1521G (K419R, N=1)	ORF1ab	p.K419R	Nonsynonymous	1	0.00035461
1521	A1521T (K419M, N=1)	ORF1ab	p.K419M	Nonsynonymous	1	0.00035461
1524	G1524A (C420Y, N=1)	ORF1ab	p.C420Y	Nonsynonymous	1	0.00035461
1526	G1526A (A421T, N=1)	ORF1ab	p.A421T	Nonsynonymous	1	0.00035461
1526	G1526C (A421P, N=1)	ORF1ab	p.A421P	Nonsynonymous	1	0.00035461
1527	C1527T (A421V, N=1)	ORF1ab	p.A421V	Nonsynonymous	1	0.00035461
1528	C1528A (A421A, N=1)	ORF1ab	p.A421A	Synonymous	1	0.00035461
1528	C1528T (A421A, N=1)	ORF1ab	p.A421A	Synonymous	1	0.00035461
1531	T1531C (Y422Y, N=3)	ORF1ab	p.Y422Y	Synonymous	3	0.00106383
1532	T1532C (W423R, N=1)	ORF1ab	p.W423R	Nonsynonymous	1	0.00035461
1535	G1535A (V424I, N=1)	ORF1ab	p.V424I	Nonsynonymous	1	0.00035461
1537	T1537C (V424V, N=1)	ORF1ab	p.V424V	Synonymous	1	0.00035461
1538	C1538T (P425S, N=1)	ORF1ab	p.P425S	Nonsynonymous	1	0.00035461
1540	A1540G (P425P, N=2)	ORF1ab	p.P425P	Synonymous	2	0.00070922
1542	G1542A (R426H, N=2)	ORF1ab	p.R426H	Nonsynonymous	2	0.00070922
1542	G1542T (R426L, N=1)	ORF1ab	p.R426L	Nonsynonymous	1	0.00035461
1543	T1543C (R426R, N=2)	ORF1ab	p.R426R	Synonymous	2	0.00070922
1547	A1547C (S428R, N=1)	ORF1ab	p.S428R	Nonsynonymous	1	0.00035461
1547	A1547G (S428G, N=1)	ORF1ab	p.S428G	Nonsynonymous	1	0.00035461
1547	A1547T (S428C, N=2)	ORF1ab	p.S428C	Nonsynonymous	2	0.00070922
1548	G1548C (S428T, N=1)	ORF1ab	p.S428T	Nonsynonymous	1	0.00035461
1550	G1550A (A429T, N=1)	ORF1ab	p.A429T	Nonsynonymous	1	0.00035461
1550	G1550T (A429S, N=1)	ORF1ab	p.A429S	Nonsynonymous	1	0.00035461
1552	T1552C (A429A, N=1)	ORF1ab	p.A429A	Synonymous	1	0.00035461
1553	A1553G (N430D, N=1)	ORF1ab	p.N430D	Nonsynonymous	1	0.00035461
1554	A1554G (N430S, N=1)	ORF1ab	p.N430S	Nonsynonymous	1	0.00035461
1556	A1556G (I431V, N=1)	ORF1ab	p.I431V	Nonsynonymous	1	0.00035461
1558	A1558G (I431M, N=1)	ORF1ab	p.I431M	Nonsynonymous	1	0.00035461
1560	G1560T (G432V, N=2)	ORF1ab	p.G432V	Nonsynonymous	2	0.00070922
1561	T1561C (G432G, N=2)	ORF1ab	p.G432G	Synonymous	2	0.00070922
1563	G1563T (C433F, N=1)	ORF1ab	p.C433F	Nonsynonymous	1	0.00035461
1564	T1564C (C433C, N=1)	ORF1ab	p.C433C	Synonymous	1	0.00035461
1565	A1565G (N434D, N=1)	ORF1ab	p.N434D	Nonsynonymous	1	0.00035461
1566	A1566G (N434S, N=1)	ORF1ab	p.N434S	Nonsynonymous	1	0.00035461
1567	C1567T (N434N, N=1)	ORF1ab	p.N434N	Synonymous	1	0.00035461
1569	A1569G (H435R, N=1)	ORF1ab	p.H435R	Nonsynonymous	1	0.00035461
1570	T1570C (H435H, N=2)	ORF1ab	p.H435H	Synonymous	2	0.00070922
1573	A1573G (T436T, N=3)	ORF1ab	p.T436T	Synonymous	3	0.00106383
1575	G1575T (G437V, N=2)	ORF1ab	p.G437V	Nonsynonymous	2	0.00070922
1578	T1578C (V438A, N=1)	ORF1ab	p.V438A	Nonsynonymous	1	0.00035461
1578	T1578G (V438G, N=8)	ORF1ab	p.V438G	Nonsynonymous	8	0.00283688
1582	T1582C (V439V, N=2)	ORF1ab	p.V439V	Synonymous	2	0.00070922
1584	G1584A (G440E, N=2)	ORF1ab	p.G440E	Nonsynonymous	2	0.00070922
1586	G1586A (E441K, N=1)	ORF1ab	p.E441K	Nonsynonymous	1	0.00035461
1587	A1587G (E441G, N=3)	ORF1ab	p.E441G	Nonsynonymous	3	0.00106383
1588	A1588G (E441E, N=1)	ORF1ab	p.E441E	Synonymous	1	0.00035461
1590	G1590A (G442D, N=1)	ORF1ab	p.G442D	Nonsynonymous	1	0.00035461
1591	T1591C (G442G, N=1)	ORF1ab	p.G442G	Synonymous	1	0.00035461
1593	C1593T (S443F, N=2)	ORF1ab	p.S443F	Nonsynonymous	2	0.00070922
1594	C1594T (S443S, N=2)	ORF1ab	p.S443S	Synonymous	2	0.00070922
1595	G1595T (E444*, N=1)	ORF1ab	p.E444*	UTR	1	0.00035461
1597	A1597C (E444D, N=1)	ORF1ab	p.E444D	Nonsynonymous	1	0.00035461
1597	A1597G (E444E, N=2)	ORF1ab	p.E444E	Synonymous	2	0.00070922
1598	G1598A (G445S, N=1)	ORF1ab	p.G445S	Nonsynonymous	1	0.00035461
1598	G1598C (G445R, N=1)	ORF1ab	p.G445R	Nonsynonymous	1	0.00035461
1598	G1598T (G445C, N=1)	ORF1ab	p.G445C	Nonsynonymous	1	0.00035461
1599	G1599T (G445V, N=1)	ORF1ab	p.G445V	Nonsynonymous	1	0.00035461
1600	T1600C (G445G, N=2)	ORF1ab	p.G445G	Synonymous	2	0.00070922
1602	T1602C (L446P, N=2)	ORF1ab	p.L446P	Nonsynonymous	2	0.00070922
1604	A1604G (N447D, N=1)	ORF1ab	p.N447D	Nonsynonymous	1	0.00035461
1605	A1605G (N447S, N=2)	ORF1ab	p.N447S	Nonsynonymous	2	0.00070922
1606	G1606T (N447N, N=1)	ORF1ab	p.N447N	Synonymous	1	0.00035461
1606	T1606C (N447N, N=1)	ORF1ab	p.N447N	Synonymous	1	0.00035461
1608	A1608G (D448G, N=1)	ORF1ab	p.D448G	Nonsynonymous	1	0.00035461
1611	A1611C (N449T, N=1)	ORF1ab	p.N449T	Nonsynonymous	1	0.00035461
1612	C1612T (N449N, N=2)	ORF1ab	p.N449N	Synonymous	2	0.00070922
1614	T1614C (L450P, N=1)	ORF1ab	p.L450P	Nonsynonymous	1	0.00035461
1616	C1616T (L451F, N=1)	ORF1ab	p.L451F	Nonsynonymous	1	0.00035461
1617	T1617C (L451P, N=1)	ORF1ab	p.L451P	Nonsynonymous	1	0.00035461
1621	A1621G (E452E, N=1)	ORF1ab	p.E452E	Synonymous	1	0.00035461
1626	T1626C (L454P, N=2)	ORF1ab	p.L454P	Nonsynonymous	2	0.00070922
1627	C1627T (L454L, N=1)	ORF1ab	p.L454L	Synonymous	1	0.00035461
1629	A1629G (Q455R, N=1)	ORF1ab	p.Q455R	Nonsynonymous	1	0.00035461
1631	A1631G (K456E, N=1)	ORF1ab	p.K456E	Nonsynonymous	1	0.00035461
1632	A1632G (K456R, N=2)	ORF1ab	p.K456R	Nonsynonymous	2	0.00070922
1633	A1633G (K456K, N=2)	ORF1ab	p.K456K	Synonymous	2	0.00070922
1635	A1635G (E457G, N=1)	ORF1ab	p.E457G	Nonsynonymous	1	0.00035461
1636	G1636A (E457E, N=3)	ORF1ab	p.E457E	Synonymous	3	0.00106383
1637	A1637G (K458E, N=1)	ORF1ab	p.K458E	Nonsynonymous	1	0.00035461
1638	A1638G (K458R, N=1)	ORF1ab	p.K458R	Nonsynonymous	1	0.00035461
1641	T1641C (V459A, N=1)	ORF1ab	p.V459A	Nonsynonymous	1	0.00035461
1643	T1643A (N460N, N=1)	ORF1ab	p.N460N	Synonymous	1	0.00035461
1644	A1644G (N460S, N=2)	ORF1ab	p.N460S	Nonsynonymous	2	0.00070922
1645	C1645T (N460N, N=1)	ORF1ab	p.N460N	Synonymous	1	0.00035461
1648	C1648G (I461M, N=1)	ORF1ab	p.I461M	Nonsynonymous	1	0.00035461
1649	A1649G (N462D, N=4)	ORF1ab	p.N462D	Nonsynonymous	4	0.00141844
1650	A1650G (N462S, N=2)	ORF1ab	p.N462S	Nonsynonymous	2	0.00070922
1651	T1651C (N462N, N=1)	ORF1ab	p.N462N	Synonymous	1	0.00035461
1653	T1653C (I463T, N=1)	ORF1ab	p.I463T	Nonsynonymous	1	0.00035461
1654	T1654C (I463I, N=1)	ORF1ab	p.I463I	Synonymous	1	0.00035461
1655	G1655A (V464I, N=1)	ORF1ab	p.V464I	Nonsynonymous	1	0.00035461
1658	G1658A (G465S, N=1)	ORF1ab	p.G465S	Nonsynonymous	1	0.00035461
1658	G1658T (G465C, N=1)	ORF1ab	p.G465C	Nonsynonymous	1	0.00035461
1660	T1660C (G465G, N=1)	ORF1ab	p.G465G	Synonymous	1	0.00035461
1661	G1661A (D466N, N=1)	ORF1ab	p.D466N	Nonsynonymous	1	0.00035461
1664	T1664C (F467L, N=1)	ORF1ab	p.F467L	Nonsynonymous	1	0.00035461
1665	T1665C (F467S, N=2)	ORF1ab	p.F467S	Nonsynonymous	2	0.00070922
1667	A1667G (K468E, N=2)	ORF1ab	p.K468E	Nonsynonymous	2	0.00070922
1667	A1667T (K468*, N=1)	ORF1ab	p.K468*	UTR	1	0.00035461
1669	A1669G (K468K, N=1)	ORF1ab	p.K468K	Synonymous	1	0.00035461
1670	C1670T (L469F, N=1)	ORF1ab	p.L469F	Nonsynonymous	1	0.00035461
1672	T1672C (L469L, N=1)	ORF1ab	p.L469L	Synonymous	1	0.00035461
1673	A1673G (N470D, N=1)	ORF1ab	p.N470D	Nonsynonymous	1	0.00035461
1674	A1674G (N470S, N=1)	ORF1ab	p.N470S	Nonsynonymous	1	0.00035461
1676	G1676A (E471K, N=2)	ORF1ab	p.E471K	Nonsynonymous	2	0.00070922
1676	G1676T (E471*, N=1)	ORF1ab	p.E471*	UTR	1	0.00035461
1677	A1677G (E471G, N=2)	ORF1ab	p.E471G	Nonsynonymous	2	0.00070922
1678	A1678G (E471E, N=1)	ORF1ab	p.E471E	Synonymous	1	0.00035461
1680	A1680G (E472G, N=1)	ORF1ab	p.E472G	Nonsynonymous	1	0.00035461
1682	A1682G (I473V, N=4)	ORF1ab	p.I473V	Nonsynonymous	4	0.00141844
1684	C1684T (I473I, N=3)	ORF1ab	p.I473I	Synonymous	3	0.00106383
1685	G1685T (A474S, N=2)	ORF1ab	p.A474S	Nonsynonymous	2	0.00070922
1687	C1687A (A474A, N=1)	ORF1ab	p.A474A	Synonymous	1	0.00035461
1688	A1688G (I475V, N=1)	ORF1ab	p.I475V	Nonsynonymous	1	0.00035461
1691	A1691G (I476V, N=1)	ORF1ab	p.I476V	Nonsynonymous	1	0.00035461
1692	T1692C (I476T, N=4)	ORF1ab	p.I476T	Nonsynonymous	4	0.00141844
1693	T1693C (I476I, N=1)	ORF1ab	p.I476I	Synonymous	1	0.00035461
1696	G1696A (L477L, N=1)	ORF1ab	p.L477L	Synonymous	1	0.00035461
1699	A1699T (A478A, N=1)	ORF1ab	p.A478A	Synonymous	1	0.00035461
1702	T1702C (S479S, N=9)	ORF1ab	p.S479S	Synonymous	9	0.00319149
1704	T1704A (F480Y, N=1)	ORF1ab	p.F480Y	Nonsynonymous	1	0.00035461
1705	T1705C (F480F, N=1)	ORF1ab	p.F480F	Synonymous	1	0.00035461
1707	C1707T (S481F, N=2)	ORF1ab	p.S481F	Nonsynonymous	2	0.00070922
1708	T1708C (S481S, N=2)	ORF1ab	p.S481S	Synonymous	2	0.00070922
1709	G1709T (A482S, N=1)	ORF1ab	p.A482S	Nonsynonymous	1	0.00035461
1711	T1711C (A482A, N=3)	ORF1ab	p.A482A	Synonymous	3	0.00106383
1712	T1712C (S483P, N=1)	ORF1ab	p.S483P	Nonsynonymous	1	0.00035461
1712	T1712G (S483A, N=1)	ORF1ab	p.S483A	Nonsynonymous	1	0.00035461
1716	C1716T (T484I, N=1)	ORF1ab	p.T484I	Nonsynonymous	1	0.00035461
1717	A1717G (T484T, N=2)	ORF1ab	p.T484T	Synonymous	2	0.00070922
1717	A1717T (T484T, N=1)	ORF1ab	p.T484T	Synonymous	1	0.00035461
1718	A1718G (S485G, N=1)	ORF1ab	p.S485G	Nonsynonymous	1	0.00035461
1720	T1720C (S485S, N=2)	ORF1ab	p.S485S	Synonymous	2	0.00070922
1721	G1721C (A486P, N=1)	ORF1ab	p.A486P	Nonsynonymous	1	0.00035461
1721	G1721T (A486S, N=1)	ORF1ab	p.A486S	Nonsynonymous	1	0.00035461
1722	C1722A (A486D, N=1)	ORF1ab	p.A486D	Nonsynonymous	1	0.00035461
1722	C1722T (A486V, N=1)	ORF1ab	p.A486V	Nonsynonymous	1	0.00035461
1722	T1722C (A486A, N=1)	ORF1ab	p.A486A	Synonymous	1	0.00035461
1723	T1723C (A486A, N=23)	ORF1ab	p.A486A	Synonymous	23	0.00815603
1724	T1724A (F487I, N=1)	ORF1ab	p.F487I	Nonsynonymous	1	0.00035461
1726	T1726C (F487F, N=1)	ORF1ab	p.F487F	Synonymous	1	0.00035461
1727	G1727A (V488M, N=1)	ORF1ab	p.V488M	Nonsynonymous	1	0.00035461
1728	T1728C (V488A, N=2)	ORF1ab	p.V488A	Nonsynonymous	2	0.00070922
1730	G1730A (E489K, N=16)	ORF1ab	p.E489K	Nonsynonymous	16	0.00567376
1731	A1731G (E489G, N=1)	ORF1ab	p.E489G	Nonsynonymous	1	0.00035461
1732	A1732G (E489E, N=1)	ORF1ab	p.E489E	Synonymous	1	0.00035461
1734	C1734T (T490I, N=1)	ORF1ab	p.T490I	Nonsynonymous	1	0.00035461
1736	G1736T (V491L, N=1)	ORF1ab	p.V491L	Nonsynonymous	1	0.00035461
1737	T1737C (V491A, N=3)	ORF1ab	p.V491A	Nonsynonymous	3	0.00106383
1738	G1738A (V491V, N=3)	ORF1ab	p.V491V	Synonymous	3	0.00106383
1739	A1739G (K492E, N=1)	ORF1ab	p.K492E	Nonsynonymous	1	0.00035461
1740	A1740C (K492T, N=1)	ORF1ab	p.K492T	Nonsynonymous	1	0.00035461
1741	A1741G (K492K, N=4)	ORF1ab	p.K492K	Synonymous	4	0.00141844
1741	A1741T (K492N, N=1)	ORF1ab	p.K492N	Nonsynonymous	1	0.00035461
1742	G1742A (G493S, N=1)	ORF1ab	p.G493S	Nonsynonymous	1	0.00035461
1742	G1742C (G493R, N=1)	ORF1ab	p.G493R	Nonsynonymous	1	0.00035461
1742	G1742T (G493C, N=3)	ORF1ab	p.G493C	Nonsynonymous	3	0.00106383
1743	G1743T (G493V, N=1)	ORF1ab	p.G493V	Nonsynonymous	1	0.00035461
1744	T1744C (G493G, N=2)	ORF1ab	p.G493G	Synonymous	2	0.00070922
1750	T1750A (D495E, N=1)	ORF1ab	p.D495E	Nonsynonymous	1	0.00035461
1750	T1750C (D495D, N=1)	ORF1ab	p.D495D	Synonymous	1	0.00035461
1751	T1751G (Y496D, N=2)	ORF1ab	p.Y496D	Nonsynonymous	2	0.00070922
1752	A1752G (Y496C, N=1)	ORF1ab	p.Y496C	Nonsynonymous	1	0.00035461
1753	T1753C (Y496Y, N=1)	ORF1ab	p.Y496Y	Synonymous	1	0.00035461
1753	T1753G (Y496*, N=1)	ORF1ab	p.Y496*	UTR	1	0.00035461
1754	A1754G (K497E, N=1)	ORF1ab	p.K497E	Nonsynonymous	1	0.00035461
1755	A1755G (K497R, N=1)	ORF1ab	p.K497R	Nonsynonymous	1	0.00035461
1756	A1756C (K497N, N=1)	ORF1ab	p.K497N	Nonsynonymous	1	0.00035461
1756	A1756G (K497K, N=2)	ORF1ab	p.K497K	Synonymous	2	0.00070922
1757	G1757T (A498S, N=4)	ORF1ab	p.A498S	Nonsynonymous	4	0.00141844
1758	C1758T (A498V, N=1)	ORF1ab	p.A498V	Nonsynonymous	1	0.00035461
1759	A1759T (A498A, N=1)	ORF1ab	p.A498A	Synonymous	1	0.00035461
1760	T1760C (F499L, N=1)	ORF1ab	p.F499L	Nonsynonymous	1	0.00035461
1760	T1760G (F499V, N=1)	ORF1ab	p.F499V	Nonsynonymous	1	0.00035461
1761	T1761C (F499S, N=4)	ORF1ab	p.F499S	Nonsynonymous	4	0.00141844
1763	A1763G (K500E, N=2)	ORF1ab	p.K500E	Nonsynonymous	2	0.00070922
1764	A1764G (K500R, N=2)	ORF1ab	p.K500R	Nonsynonymous	2	0.00070922
1766	C1766T (Q501*, N=1)	ORF1ab	p.Q501*	UTR	1	0.00035461
1768	A1768G (Q501Q, N=2)	ORF1ab	p.Q501Q	Synonymous	2	0.00070922
1770	T1770C (I502T, N=2)	ORF1ab	p.I502T	Nonsynonymous	2	0.00070922
1771	T1771A (I502I, N=1)	ORF1ab	p.I502I	Synonymous	1	0.00035461
1772	G1772T (V503F, N=1)	ORF1ab	p.V503F	Nonsynonymous	1	0.00035461
1773	T1773C (V503A, N=2)	ORF1ab	p.V503A	Nonsynonymous	2	0.00070922
1774	T1774C (V503V, N=1)	ORF1ab	p.V503V	Synonymous	1	0.00035461
1775	G1775A (E504K, N=1)	ORF1ab	p.E504K	Nonsynonymous	1	0.00035461
1776	A1776C (E504A, N=1)	ORF1ab	p.E504A	Nonsynonymous	1	0.00035461
1777	A1777G (E504E, N=1)	ORF1ab	p.E504E	Synonymous	1	0.00035461
1780	C1780T (S505S, N=1)	ORF1ab	p.S505S	Synonymous	1	0.00035461
1781	T1781C (C506R, N=2)	ORF1ab	p.C506R	Nonsynonymous	2	0.00070922
1782	G1782A (C506Y, N=1)	ORF1ab	p.C506Y	Nonsynonymous	1	0.00035461
1782	G1782T (C506F, N=2)	ORF1ab	p.C506F	Nonsynonymous	2	0.00070922
1783	T1783C (C506C, N=1)	ORF1ab	p.C506C	Synonymous	1	0.00035461
1784	G1784A (G507S, N=1)	ORF1ab	p.G507S	Nonsynonymous	1	0.00035461
1784	G1784T (G507C, N=1)	ORF1ab	p.G507C	Nonsynonymous	1	0.00035461
1786	T1786C (G507G, N=1)	ORF1ab	p.G507G	Synonymous	1	0.00035461
1787	A1787G (N508D, N=1)	ORF1ab	p.N508D	Nonsynonymous	1	0.00035461
1788	A1788G (N508S, N=1)	ORF1ab	p.N508S	Nonsynonymous	1	0.00035461
1791	T1791C (F509S, N=55)	ORF1ab	p.F509S	Nonsynonymous	55	0.0195035
1793	A1793T (K510*, N=2)	ORF1ab	p.K510*	UTR	2	0.00070922
1795	A1795G (K510K, N=1)	ORF1ab	p.K510K	Synonymous	1	0.00035461
1796	G1796T (V511F, N=1)	ORF1ab	p.V511F	Nonsynonymous	1	0.00035461
1797	T1797A (V511D, N=1)	ORF1ab	p.V511D	Nonsynonymous	1	0.00035461
1797	T1797C (V511A, N=2)	ORF1ab	p.V511A	Nonsynonymous	2	0.00070922
1801	A1801G (T512T, N=1)	ORF1ab	p.T512T	Synonymous	1	0.00035461
1802	A1802C (K513Q, N=1)	ORF1ab	p.K513Q	Nonsynonymous	1	0.00035461
1802	A1802G (K513E, N=2)	ORF1ab	p.K513E	Nonsynonymous	2	0.00070922
1802	A1802T (K513*, N=1)	ORF1ab	p.K513*	UTR	1	0.00035461
1803	A1803G (K513R, N=2)	ORF1ab	p.K513R	Nonsynonymous	2	0.00070922
1804	A1804G (K513K, N=4)	ORF1ab	p.K513K	Synonymous	4	0.00141844
1805	G1805A (G514R, N=2)	ORF1ab	p.G514R	Nonsynonymous	2	0.00070922
1806	G1806A (G514E, N=2)	ORF1ab	p.G514E	Nonsynonymous	2	0.00070922
1807	A1807G (G514G, N=3)	ORF1ab	p.G514G	Synonymous	3	0.00106383
1807	A1807T (G514G, N=1)	ORF1ab	p.G514G	Synonymous	1	0.00035461
1808	A1808C (K515Q, N=1)	ORF1ab	p.K515Q	Nonsynonymous	1	0.00035461
1808	A1808G (K515E, N=2)	ORF1ab	p.K515E	Nonsynonymous	2	0.00070922
1808	A1808T (K515*, N=2)	ORF1ab	p.K515*	UTR	2	0.00070922
1809	A1809G (K515R, N=2)	ORF1ab	p.K515R	Nonsynonymous	2	0.00070922
1810	A1810G (K515K, N=1)	ORF1ab	p.K515K	Synonymous	1	0.00035461
1811	G1811T (A516S, N=2)	ORF1ab	p.A516S	Nonsynonymous	2	0.00070922
1812	C1812T (A516V, N=2)	ORF1ab	p.A516V	Nonsynonymous	2	0.00070922
1813	T1813A (A516A, N=1)	ORF1ab	p.A516A	Synonymous	1	0.00035461
1814	A1814G (K517E, N=4)	ORF1ab	p.K517E	Nonsynonymous	4	0.00141844
1815	A1815C (K517T, N=2)	ORF1ab	p.K517T	Nonsynonymous	2	0.00070922
1815	A1815G (K517R, N=2)	ORF1ab	p.K517R	Nonsynonymous	2	0.00070922
1817	A1817G (K518E, N=1)	ORF1ab	p.K518E	Nonsynonymous	1	0.00035461
1818	A1818G (K518R, N=1)	ORF1ab	p.K518R	Nonsynonymous	1	0.00035461
1819	A1819G (K518K, N=4)	ORF1ab	p.K518K	Synonymous	4	0.00141844
1820	G1820A (G519S, N=6)	ORF1ab	p.G519S	Nonsynonymous	6	0.00212766
1821	G1821A (G519D, N=1)	ORF1ab	p.G519D	Nonsynonymous	1	0.00035461
1821	G1821T (G519V, N=4)	ORF1ab	p.G519V	Nonsynonymous	4	0.00141844
1823	G1823T (A520S, N=1)	ORF1ab	p.A520S	Nonsynonymous	1	0.00035461
1824	C1824A (A520D, N=1)	ORF1ab	p.A520D	Nonsynonymous	1	0.00035461
1825	C1825T (A520A, N=1)	ORF1ab	p.A520A	Synonymous	1	0.00035461
1826	T1826C (W521R, N=2)	ORF1ab	p.W521R	Nonsynonymous	2	0.00070922
1827	G1827T (W521L, N=1)	ORF1ab	p.W521L	Nonsynonymous	1	0.00035461
1828	G1828A (W521*, N=2)	ORF1ab	p.W521*	UTR	2	0.00070922
1830	A1830G (N522S, N=1)	ORF1ab	p.N522S	Nonsynonymous	1	0.00035461
1831	T1831C (N522N, N=1)	ORF1ab	p.N522N	Synonymous	1	0.00035461
1831	T1831G (N522K, N=1)	ORF1ab	p.N522K	Nonsynonymous	1	0.00035461
1832	A1832G (I523V, N=2)	ORF1ab	p.I523V	Nonsynonymous	2	0.00070922
1833	T1833C (I523T, N=2)	ORF1ab	p.I523T	Nonsynonymous	2	0.00070922
1834	T1834C (I523I, N=1)	ORF1ab	p.I523I	Synonymous	1	0.00035461
1835	G1835A (G524S, N=2)	ORF1ab	p.G524S	Nonsynonymous	2	0.00070922
1836	G1836A (G524D, N=1)	ORF1ab	p.G524D	Nonsynonymous	1	0.00035461
1837	T1837C (G524G, N=3)	ORF1ab	p.G524G	Synonymous	3	0.00106383
1838	G1838C (E525Q, N=1)	ORF1ab	p.E525Q	Nonsynonymous	1	0.00035461
1839	A1839G (E525G, N=1)	ORF1ab	p.E525G	Nonsynonymous	1	0.00035461
1839	A1839T (E525V, N=3)	ORF1ab	p.E525V	Nonsynonymous	3	0.00106383
1840	A1840G (E525E, N=3)	ORF1ab	p.E525E	Synonymous	3	0.00106383
1840	A1840T (E525D, N=2)	ORF1ab	p.E525D	Nonsynonymous	2	0.00070922
1841	C1841T (Q526*, N=1)	ORF1ab	p.Q526*	UTR	1	0.00035461
1842	A1842G (Q526R, N=1)	ORF1ab	p.Q526R	Nonsynonymous	1	0.00035461
1843	A1843G (Q526Q, N=1)	ORF1ab	p.Q526Q	Synonymous	1	0.00035461
1843	G1843T (Q526H, N=1)	ORF1ab	p.Q526H	Nonsynonymous	1	0.00035461
1844	A1844G (K527E, N=3)	ORF1ab	p.K527E	Nonsynonymous	3	0.00106383
1846	A1846G (K527K, N=2)	ORF1ab	p.K527K	Synonymous	2	0.00070922
1848	C1848T (S528L, N=1)	ORF1ab	p.S528L	Nonsynonymous	1	0.00035461
1849	A1849G (S528S, N=1)	ORF1ab	p.S528S	Synonymous	1	0.00035461
1850	A1850G (I529V, N=3)	ORF1ab	p.I529V	Nonsynonymous	3	0.00106383
1854	T1854C (L530P, N=1)	ORF1ab	p.L530P	Nonsynonymous	1	0.00035461
1856	A1856T (S531C, N=1)	ORF1ab	p.S531C	Nonsynonymous	1	0.00035461
1857	G1857A (S531N, N=1)	ORF1ab	p.S531N	Nonsynonymous	1	0.00035461
1858	T1858C (S531S, N=2)	ORF1ab	p.S531S	Synonymous	2	0.00070922
1860	C1860T (P532L, N=1)	ORF1ab	p.P532L	Nonsynonymous	1	0.00035461
1861	T1861C (P532P, N=1)	ORF1ab	p.P532P	Synonymous	1	0.00035461
1862	C1862T (L533F, N=1)	ORF1ab	p.L533F	Nonsynonymous	1	0.00035461
1862	T1862C (L533L, N=1)	ORF1ab	p.L533L	Synonymous	1	0.00035461
1863	T1863A (L533H, N=1)	ORF1ab	p.L533H	Nonsynonymous	1	0.00035461
1863	T1863C (L533P, N=4)	ORF1ab	p.L533P	Nonsynonymous	4	0.00141844
1864	T1864C (L533L, N=2)	ORF1ab	p.L533L	Synonymous	2	0.00070922
1866	A1866G (Y534C, N=2)	ORF1ab	p.Y534C	Nonsynonymous	2	0.00070922
1867	T1867A (Y534*, N=1)	ORF1ab	p.Y534*	UTR	1	0.00035461
1867	T1867C (Y534Y, N=1)	ORF1ab	p.Y534Y	Synonymous	1	0.00035461
1868	G1868A (A535T, N=1)	ORF1ab	p.A535T	Nonsynonymous	1	0.00035461
1870	A1870G (A535A, N=2)	ORF1ab	p.A535A	Synonymous	2	0.00070922
1870	A1870T (A535A, N=1)	ORF1ab	p.A535A	Synonymous	1	0.00035461
1871	T1871C (F536L, N=2)	ORF1ab	p.F536L	Nonsynonymous	2	0.00070922
1871	T1871G (F536V, N=1)	ORF1ab	p.F536V	Nonsynonymous	1	0.00035461
1872	T1872A (F536Y, N=2)	ORF1ab	p.F536Y	Nonsynonymous	2	0.00070922
1872	T1872C (F536S, N=2)	ORF1ab	p.F536S	Nonsynonymous	2	0.00070922
1872	T1872G (F536C, N=2)	ORF1ab	p.F536C	Nonsynonymous	2	0.00070922
1873	T1873A (F536L, N=2)	ORF1ab	p.F536L	Nonsynonymous	2	0.00070922
1873	T1873C (F536F, N=1)	ORF1ab	p.F536F	Synonymous	1	0.00035461
1874	G1874A (A537T, N=1)	ORF1ab	p.A537T	Nonsynonymous	1	0.00035461
1874	G1874T (A537S, N=4)	ORF1ab	p.A537S	Nonsynonymous	4	0.00141844
1876	A1876G (A537A, N=3)	ORF1ab	p.A537A	Synonymous	3	0.00106383
1877	T1877A (S538T, N=1)	ORF1ab	p.S538T	Nonsynonymous	1	0.00035461
1877	T1877C (S538P, N=2)	ORF1ab	p.S538P	Nonsynonymous	2	0.00070922
1879	A1879G (S538S, N=3)	ORF1ab	p.S538S	Synonymous	3	0.00106383
1880	G1880T (E539*, N=1)	ORF1ab	p.E539*	UTR	1	0.00035461
1881	A1881G (E539G, N=2)	ORF1ab	p.E539G	Nonsynonymous	2	0.00070922
1883	G1883A (A540T, N=4)	ORF1ab	p.A540T	Nonsynonymous	4	0.00141844
1883	G1883T (A540S, N=4)	ORF1ab	p.A540S	Nonsynonymous	4	0.00141844
1884	C1884T (A540V, N=4)	ORF1ab	p.A540V	Nonsynonymous	4	0.00141844
1885	T1885C (A540A, N=2)	ORF1ab	p.A540A	Synonymous	2	0.00070922
1886	G1886C (A541P, N=1)	ORF1ab	p.A541P	Nonsynonymous	1	0.00035461
1888	T1888C (A541A, N=1)	ORF1ab	p.A541A	Synonymous	1	0.00035461
1889	C1889T (R542C, N=1)	ORF1ab	p.R542C	Nonsynonymous	1	0.00035461
1890	G1890T (R542L, N=2)	ORF1ab	p.R542L	Nonsynonymous	2	0.00070922
1891	T1891C (R542R, N=2)	ORF1ab	p.R542R	Synonymous	2	0.00070922
1893	T1893C (V543A, N=1)	ORF1ab	p.V543A	Nonsynonymous	1	0.00035461
1894	T1894G (V543V, N=1)	ORF1ab	p.V543V	Synonymous	1	0.00035461
1895	G1895A (V544I, N=1)	ORF1ab	p.V544I	Nonsynonymous	1	0.00035461
1897	A1897G (V544V, N=1)	ORF1ab	p.V544V	Synonymous	1	0.00035461
1899	G1899T (R545L, N=1)	ORF1ab	p.R545L	Nonsynonymous	1	0.00035461
1904	A1904G (I547V, N=2)	ORF1ab	p.I547V	Nonsynonymous	2	0.00070922
1906	T1906A (I547I, N=1)	ORF1ab	p.I547I	Synonymous	1	0.00035461
1906	T1906C (I547I, N=1)	ORF1ab	p.I547I	Synonymous	1	0.00035461
1909	C1909T (F548F, N=1)	ORF1ab	p.F548F	Synonymous	1	0.00035461
1920	T1920C (L552P, N=2)	ORF1ab	p.L552P	Nonsynonymous	2	0.00070922
1923	A1923T (E553V, N=2)	ORF1ab	p.E553V	Nonsynonymous	2	0.00070922
1934	A1934G (N557D, N=8)	ORF1ab	p.N557D	Nonsynonymous	8	0.00283688
1935	A1935G (N557S, N=1)	ORF1ab	p.N557S	Nonsynonymous	1	0.00035461
1936	T1936C (N557N, N=4)	ORF1ab	p.N557N	Synonymous	4	0.00141844
1952	C1952T (Q563*, N=1)	ORF1ab	p.Q563*	UTR	1	0.00035461
1953	A1953G (Q563R, N=1)	ORF1ab	p.Q563R	Nonsynonymous	1	0.00035461
1954	G1954T (Q563H, N=1)	ORF1ab	p.Q563H	Nonsynonymous	1	0.00035461
1956	A1956G (K564R, N=3)	ORF1ab	p.K564R	Nonsynonymous	3	0.00106383
1957	G1957A (K564K, N=1)	ORF1ab	p.K564K	Synonymous	1	0.00035461
1958	G1958A (A565T, N=2)	ORF1ab	p.A565T	Nonsynonymous	2	0.00070922
1960	C1960T (A565A, N=1)	ORF1ab	p.A565A	Synonymous	1	0.00035461
1961	G1961A (A566T, N=1)	ORF1ab	p.A566T	Nonsynonymous	1	0.00035461
1961	G1961T (A566S, N=1)	ORF1ab	p.A566S	Nonsynonymous	1	0.00035461
1962	C1962T (A566V, N=2)	ORF1ab	p.A566V	Nonsynonymous	2	0.00070922
1963	T1963C (A566A, N=4)	ORF1ab	p.A566A	Synonymous	4	0.00141844
1964	A1964G (I567V, N=1)	ORF1ab	p.I567V	Nonsynonymous	1	0.00035461
1965	T1965C (I567T, N=1)	ORF1ab	p.I567T	Nonsynonymous	1	0.00035461
1967	A1967G (T568A, N=2)	ORF1ab	p.T568A	Nonsynonymous	2	0.00070922
1969	A1969G (T568T, N=1)	ORF1ab	p.T568T	Synonymous	1	0.00035461
1970	A1970G (I569V, N=3)	ORF1ab	p.I569V	Nonsynonymous	3	0.00106383
1971	T1971C (I569T, N=1)	ORF1ab	p.I569T	Nonsynonymous	1	0.00035461
1972	A1972C (I569I, N=1)	ORF1ab	p.I569I	Synonymous	1	0.00035461
1972	A1972G (I569M, N=2)	ORF1ab	p.I569M	Nonsynonymous	2	0.00070922
1972	A1972T (I569I, N=1)	ORF1ab	p.I569I	Synonymous	1	0.00035461
1974	T1974G (L570R, N=1)	ORF1ab	p.L570R	Nonsynonymous	1	0.00035461
1975	A1975C (L570L, N=1)	ORF1ab	p.L570L	Synonymous	1	0.00035461
1975	A1975G (L570L, N=1)	ORF1ab	p.L570L	Synonymous	1	0.00035461
1976	G1976A (D571N, N=1)	ORF1ab	p.D571N	Nonsynonymous	1	0.00035461
1977	A1977G (D571G, N=4)	ORF1ab	p.D571G	Nonsynonymous	4	0.00141844
1977	A1977T (D571V, N=1)	ORF1ab	p.D571V	Nonsynonymous	1	0.00035461
1980	G1980A (G572E, N=1)	ORF1ab	p.G572E	Nonsynonymous	1	0.00035461
1981	A1981G (G572G, N=2)	ORF1ab	p.G572G	Synonymous	2	0.00070922
1982	A1982G (I573V, N=1)	ORF1ab	p.I573V	Nonsynonymous	1	0.00035461
1982	A1982T (I573F, N=1)	ORF1ab	p.I573F	Nonsynonymous	1	0.00035461
1984	T1984C (I573I, N=1)	ORF1ab	p.I573I	Synonymous	1	0.00035461
1986	C1986T (S574L, N=1)	ORF1ab	p.S574L	Nonsynonymous	1	0.00035461
1987	A1987G (S574S, N=3)	ORF1ab	p.S574S	Synonymous	3	0.00106383
1988	C1988T (Q575*, N=1)	ORF1ab	p.Q575*	UTR	1	0.00035461
1989	A1989G (Q575R, N=3)	ORF1ab	p.Q575R	Nonsynonymous	3	0.00106383
1991	T1991C (Y576H, N=2)	ORF1ab	p.Y576H	Nonsynonymous	2	0.00070922
1993	T1993C (Y576Y, N=5)	ORF1ab	p.Y576Y	Synonymous	5	0.00177305
1994	T1994C (S577P, N=6)	ORF1ab	p.S577P	Nonsynonymous	6	0.00212766
1996	A1996G (S577S, N=14)	ORF1ab	p.S577S	Synonymous	14	0.00496454
1997	C1997A (L578M, N=2)	ORF1ab	p.L578M	Nonsynonymous	2	0.00070922
1998	T1998C (L578P, N=2)	ORF1ab	p.L578P	Nonsynonymous	2	0.00070922
1999	G1999A (L578L, N=1)	ORF1ab	p.L578L	Synonymous	1	0.00035461
2001	G2001T (R579I, N=6)	ORF1ab	p.R579I	Nonsynonymous	6	0.00212766
2002	A2002G (R579R, N=1)	ORF1ab	p.R579R	Synonymous	1	0.00035461
2003	C2003T (L580F, N=3)	ORF1ab	p.L580F	Nonsynonymous	3	0.00106383
2006	A2006G (I581V, N=3)	ORF1ab	p.I581V	Nonsynonymous	3	0.00106383
2010	A2010G (D582G, N=2)	ORF1ab	p.D582G	Nonsynonymous	2	0.00070922
2014	T2014C (A583A, N=1)	ORF1ab	p.A583A	Synonymous	1	0.00035461
2018	A2018G (M585V, N=1)	ORF1ab	p.M585V	Nonsynonymous	1	0.00035461
2027	T2027C (S588P, N=1)	ORF1ab	p.S588P	Nonsynonymous	1	0.00035461
2029	T2029G (S588S, N=1)	ORF1ab	p.S588S	Synonymous	1	0.00035461
2030	G2030A (D589N, N=1)	ORF1ab	p.D589N	Nonsynonymous	1	0.00035461
2030	T2030G (D589D, N=1)	ORF1ab	p.D589D	Synonymous	1	0.00035461
2031	A2031G (D589G, N=1)	ORF1ab	p.D589G	Nonsynonymous	1	0.00035461
2032	T2032G (D589E, N=1)	ORF1ab	p.D589E	Nonsynonymous	1	0.00035461
2033	T2033A (L590M, N=1)	ORF1ab	p.L590M	Nonsynonymous	1	0.00035461
2033	T2033C (L590L, N=1)	ORF1ab	p.L590L	Synonymous	1	0.00035461
2033	T2033G (L590V, N=1)	ORF1ab	p.L590V	Nonsynonymous	1	0.00035461
2035	G2035A (L590L, N=2)	ORF1ab	p.L590L	Synonymous	2	0.00070922
2035	G2035T (L590F, N=2)	ORF1ab	p.L590F	Nonsynonymous	2	0.00070922
2036	G2036A (A591T, N=2)	ORF1ab	p.A591T	Nonsynonymous	2	0.00070922
2036	G2036T (A591S, N=2)	ORF1ab	p.A591S	Nonsynonymous	2	0.00070922
2037	T2037C (A591A, N=1)	ORF1ab	p.A591A	Synonymous	1	0.00035461
2039	A2039G (T592A, N=2)	ORF1ab	p.T592A	Nonsynonymous	2	0.00070922
2042	A2042G (N593D, N=1)	ORF1ab	p.N593D	Nonsynonymous	1	0.00035461
2043	A2043G (N593S, N=1)	ORF1ab	p.N593S	Nonsynonymous	1	0.00035461
2046	A2046G (N594S, N=1)	ORF1ab	p.N594S	Nonsynonymous	1	0.00035461
2048	C2048T (L595L, N=1)	ORF1ab	p.L595L	Synonymous	1	0.00035461
2049	T2049C (L595P, N=1)	ORF1ab	p.L595P	Nonsynonymous	1	0.00035461
2050	A2050G (L595L, N=2)	ORF1ab	p.L595L	Synonymous	2	0.00070922
2052	T2052C (V596A, N=3)	ORF1ab	p.V596A	Nonsynonymous	3	0.00106383
2053	T2053C (V596V, N=2)	ORF1ab	p.V596V	Synonymous	2	0.00070922
2057	A2057G (M598V, N=1)	ORF1ab	p.M598V	Nonsynonymous	1	0.00035461
2058	T2058C (M598T, N=1)	ORF1ab	p.M598T	Nonsynonymous	1	0.00035461
2063	T2063C (Y600H, N=1)	ORF1ab	p.Y600H	Nonsynonymous	1	0.00035461
2065	C2065T (Y600Y, N=1)	ORF1ab	p.Y600Y	Synonymous	1	0.00035461
2067	T2067C (I601T, N=1)	ORF1ab	p.I601T	Nonsynonymous	1	0.00035461
2076	G2076C (G604A, N=1)	ORF1ab	p.G604A	Nonsynonymous	1	0.00035461
2076	G2076T (G604V, N=1)	ORF1ab	p.G604V	Nonsynonymous	1	0.00035461
2078	G2078A (V605I, N=1)	ORF1ab	p.V605I	Nonsynonymous	1	0.00035461
2078	G2078T (V605F, N=2)	ORF1ab	p.V605F	Nonsynonymous	2	0.00070922
2098	C2098G (Q611Q, N=1)	ORF1ab	p.Q611Q	Synonymous	1	0.00035461
2098	G2098C (Q611H, N=3)	ORF1ab	p.Q611H	Nonsynonymous	3	0.00106383
2103	T2103C (L613P, N=1)	ORF1ab	p.L613P	Nonsynonymous	1	0.00035461
2104	A2104G (L613L, N=1)	ORF1ab	p.L613L	Synonymous	1	0.00035461
2106	C2106T (T614I, N=1)	ORF1ab	p.T614I	Nonsynonymous	1	0.00035461
2109	A2109G (N615S, N=1)	ORF1ab	p.N615S	Nonsynonymous	1	0.00035461
2110	C2110T (N615N, N=1)	ORF1ab	p.N615N	Synonymous	1	0.00035461
2111	A2111G (I616V, N=3)	ORF1ab	p.I616V	Nonsynonymous	3	0.00106383
2112	T2112C (I616T, N=1)	ORF1ab	p.I616T	Nonsynonymous	1	0.00035461
2113	C2113G (I616M, N=2)	ORF1ab	p.I616M	Nonsynonymous	2	0.00070922
2114	T2114C (F617L, N=1)	ORF1ab	p.F617L	Nonsynonymous	1	0.00035461
2114	T2114G (F617V, N=1)	ORF1ab	p.F617V	Nonsynonymous	1	0.00035461
2115	T2115C (F617S, N=1)	ORF1ab	p.F617S	Nonsynonymous	1	0.00035461
2116	T2116C (F617F, N=1)	ORF1ab	p.F617F	Synonymous	1	0.00035461
2117	G2117A (G618S, N=1)	ORF1ab	p.G618S	Nonsynonymous	1	0.00035461
2123	G2123T (V620F, N=1)	ORF1ab	p.V620F	Nonsynonymous	1	0.00035461
2124	T2124C (V620A, N=4)	ORF1ab	p.V620A	Nonsynonymous	4	0.00141844
2127	A2127G (Y621C, N=1)	ORF1ab	p.Y621C	Nonsynonymous	1	0.00035461
2130	A2130G (E622G, N=4)	ORF1ab	p.E622G	Nonsynonymous	4	0.00141844
2132	A2132G (K623E, N=3)	ORF1ab	p.K623E	Nonsynonymous	3	0.00106383
2134	A2134C (K623N, N=2)	ORF1ab	p.K623N	Nonsynonymous	2	0.00070922
2136	T2136A (L624H, N=2)	ORF1ab	p.L624H	Nonsynonymous	2	0.00070922
2136	T2136C (L624P, N=2)	ORF1ab	p.L624P	Nonsynonymous	2	0.00070922
2137	C2137T (L624L, N=2)	ORF1ab	p.L624L	Synonymous	2	0.00070922
2139	A2139G (K625R, N=1)	ORF1ab	p.K625R	Nonsynonymous	1	0.00035461
2141	C2141A (P626T, N=1)	ORF1ab	p.P626T	Nonsynonymous	1	0.00035461
2141	C2141T (P626S, N=1)	ORF1ab	p.P626S	Nonsynonymous	1	0.00035461
2143	C2143T (P626P, N=1)	ORF1ab	p.P626P	Synonymous	1	0.00035461
2144	G2144T (V627F, N=2)	ORF1ab	p.V627F	Nonsynonymous	2	0.00070922
2146	C2146A (V627V, N=1)	ORF1ab	p.V627V	Synonymous	1	0.00035461
2146	C2146T (V627V, N=1)	ORF1ab	p.V627V	Synonymous	1	0.00035461
2148	T2148C (L628P, N=1)	ORF1ab	p.L628P	Nonsynonymous	1	0.00035461
2149	T2149C (L628L, N=1)	ORF1ab	p.L628L	Synonymous	1	0.00035461
2150	G2150C (D629H, N=1)	ORF1ab	p.D629H	Nonsynonymous	1	0.00035461
2151	A2151G (D629G, N=2)	ORF1ab	p.D629G	Nonsynonymous	2	0.00070922
2152	T2152C (D629D, N=1)	ORF1ab	p.D629D	Synonymous	1	0.00035461
2153	T2153C (W630R, N=4)	ORF1ab	p.W630R	Nonsynonymous	4	0.00141844
2154	G2154A (W630*, N=1)	ORF1ab	p.W630*	UTR	1	0.00035461
2154	G2154C (W630S, N=1)	ORF1ab	p.W630S	Nonsynonymous	1	0.00035461
2154	G2154T (W630L, N=1)	ORF1ab	p.W630L	Nonsynonymous	1	0.00035461
2155	G2155C (W630C, N=1)	ORF1ab	p.W630C	Nonsynonymous	1	0.00035461
2155	G2155T (W630C, N=2)	ORF1ab	p.W630C	Nonsynonymous	2	0.00070922
2157	T2157A (L631H, N=2)	ORF1ab	p.L631H	Nonsynonymous	2	0.00070922
2157	T2157C (L631P, N=1)	ORF1ab	p.L631P	Nonsynonymous	1	0.00035461
2159	G2159A (E632K, N=6)	ORF1ab	p.E632K	Nonsynonymous	6	0.00212766
2160	A2160G (E632G, N=2)	ORF1ab	p.E632G	Nonsynonymous	2	0.00070922
2161	A2161G (E632E, N=3)	ORF1ab	p.E632E	Synonymous	3	0.00106383
2162	A2162G (E633E, N=1)	ORF1ab	p.E633E	Synonymous	1	0.00035461
2162	G2162A (E633K, N=1)	ORF1ab	p.E633K	Nonsynonymous	1	0.00035461
2162	G2162C (E633Q, N=2)	ORF1ab	p.E633Q	Nonsynonymous	2	0.00070922
2163	A2163G (E633G, N=2)	ORF1ab	p.E633G	Nonsynonymous	2	0.00070922
2164	G2164T (E633D, N=1)	ORF1ab	p.E633D	Nonsynonymous	1	0.00035461
2165	A2165G (K634E, N=1)	ORF1ab	p.K634E	Nonsynonymous	1	0.00035461
2166	A2166G (K634R, N=4)	ORF1ab	p.K634R	Nonsynonymous	4	0.00141844
2169	T2169C (F635S, N=1)	ORF1ab	p.F635S	Nonsynonymous	1	0.00035461
2170	T2170C (F635F, N=3)	ORF1ab	p.F635F	Synonymous	3	0.00106383
2172	A2172C (K636T, N=1)	ORF1ab	p.K636T	Nonsynonymous	1	0.00035461
2172	A2172G (K636R, N=1)	ORF1ab	p.K636R	Nonsynonymous	1	0.00035461
2173	G2173A (K636K, N=2)	ORF1ab	p.K636K	Synonymous	2	0.00070922
2174	G2174A (E637K, N=2)	ORF1ab	p.E637K	Nonsynonymous	2	0.00070922
2175	A2175G (E637G, N=4)	ORF1ab	p.E637G	Nonsynonymous	4	0.00141844
2175	A2175T (E637V, N=1)	ORF1ab	p.E637V	Nonsynonymous	1	0.00035461
2176	A2176C (E637D, N=2)	ORF1ab	p.E637D	Nonsynonymous	2	0.00070922
2176	A2176G (E637E, N=3)	ORF1ab	p.E637E	Synonymous	3	0.00106383
2177	G2177A (G638S, N=1)	ORF1ab	p.G638S	Nonsynonymous	1	0.00035461
2180	G2180T (V639L, N=1)	ORF1ab	p.V639L	Nonsynonymous	1	0.00035461
2181	T2181C (V639A, N=1)	ORF1ab	p.V639A	Nonsynonymous	1	0.00035461
2182	A2182C (V639V, N=1)	ORF1ab	p.V639V	Synonymous	1	0.00035461
2182	A2182G (V639V, N=1)	ORF1ab	p.V639V	Synonymous	1	0.00035461
2184	A2184G (E640G, N=1)	ORF1ab	p.E640G	Nonsynonymous	1	0.00035461
2185	G2185T (E640D, N=1)	ORF1ab	p.E640D	Nonsynonymous	1	0.00035461
2186	T2186C (F641L, N=3)	ORF1ab	p.F641L	Nonsynonymous	3	0.00106383
2187	T2187C (F641S, N=1)	ORF1ab	p.F641S	Nonsynonymous	1	0.00035461
2188	T2188C (F641F, N=4)	ORF1ab	p.F641F	Synonymous	4	0.00141844
2189	C2189T (L642F, N=2)	ORF1ab	p.L642F	Nonsynonymous	2	0.00070922
2190	T2190C (L642P, N=1)	ORF1ab	p.L642P	Nonsynonymous	1	0.00035461
2190	T2190G (L642R, N=1)	ORF1ab	p.L642R	Nonsynonymous	1	0.00035461
2191	T2191C (L642L, N=1)	ORF1ab	p.L642L	Synonymous	1	0.00035461
2193	T2193G (R643R, N=1)	ORF1ab	p.R643R	Synonymous	1	0.00035461
2195	G2195C (D644H, N=1)	ORF1ab	p.D644H	Nonsynonymous	1	0.00035461
2195	G2195T (D644Y, N=1)	ORF1ab	p.D644Y	Nonsynonymous	1	0.00035461
2198	G2198A (G645S, N=1)	ORF1ab	p.G645S	Nonsynonymous	1	0.00035461
2198	G2198T (G645C, N=2)	ORF1ab	p.G645C	Nonsynonymous	2	0.00070922
2199	G2199A (G645D, N=1)	ORF1ab	p.G645D	Nonsynonymous	1	0.00035461
2201	T2201C (W646R, N=1)	ORF1ab	p.W646R	Nonsynonymous	1	0.00035461
2202	G2202A (W646*, N=2)	ORF1ab	p.W646*	UTR	2	0.00070922
2202	G2202T (W646L, N=1)	ORF1ab	p.W646L	Nonsynonymous	1	0.00035461
2204	G2204A (E647K, N=1)	ORF1ab	p.E647K	Nonsynonymous	1	0.00035461
2206	A2206G (E647E, N=2)	ORF1ab	p.E647E	Synonymous	2	0.00070922
2206	A2206T (E647D, N=1)	ORF1ab	p.E647D	Nonsynonymous	1	0.00035461
2208	T2208C (I648T, N=1)	ORF1ab	p.I648T	Nonsynonymous	1	0.00035461
2209	C2209T (I648I, N=1)	ORF1ab	p.I648I	Synonymous	1	0.00035461
2210	G2210T (V649F, N=1)	ORF1ab	p.V649F	Nonsynonymous	1	0.00035461
2212	T2212C (V649V, N=2)	ORF1ab	p.V649V	Synonymous	2	0.00070922
2213	A2213C (K650Q, N=1)	ORF1ab	p.K650Q	Nonsynonymous	1	0.00035461
2214	A2214G (K650R, N=2)	ORF1ab	p.K650R	Nonsynonymous	2	0.00070922
2215	A2215G (K650K, N=2)	ORF1ab	p.K650K	Synonymous	2	0.00070922
2216	T2216G (F651V, N=1)	ORF1ab	p.F651V	Nonsynonymous	1	0.00035461
2217	T2217C (F651S, N=2)	ORF1ab	p.F651S	Nonsynonymous	2	0.00070922
2220	T2220C (I652T, N=4)	ORF1ab	p.I652T	Nonsynonymous	4	0.00141844
2222	T2222A (S653T, N=1)	ORF1ab	p.S653T	Nonsynonymous	1	0.00035461
2222	T2222C (S653P, N=5)	ORF1ab	p.S653P	Nonsynonymous	5	0.00177305
2224	A2224G (S653S, N=1)	ORF1ab	p.S653S	Synonymous	1	0.00035461
2226	C2226T (T654I, N=1)	ORF1ab	p.T654I	Nonsynonymous	1	0.00035461
2228	T2228C (C655R, N=1)	ORF1ab	p.C655R	Nonsynonymous	1	0.00035461
2229	G2229T (C655F, N=1)	ORF1ab	p.C655F	Nonsynonymous	1	0.00035461
2230	T2230C (C655C, N=2)	ORF1ab	p.C655C	Synonymous	2	0.00070922
2231	G2231A (A656T, N=1)	ORF1ab	p.A656T	Nonsynonymous	1	0.00035461
2231	G2231T (A656S, N=3)	ORF1ab	p.A656S	Nonsynonymous	3	0.00106383
2232	C2232T (A656V, N=4)	ORF1ab	p.A656V	Nonsynonymous	4	0.00141844
2233	T2233C (A656A, N=1)	ORF1ab	p.A656A	Synonymous	1	0.00035461
2234	T2234A (C657S, N=1)	ORF1ab	p.C657S	Nonsynonymous	1	0.00035461
2234	T2234C (C657R, N=1)	ORF1ab	p.C657R	Nonsynonymous	1	0.00035461
2235	G2235A (C657Y, N=1)	ORF1ab	p.C657Y	Nonsynonymous	1	0.00035461
2235	G2235T (C657F, N=1)	ORF1ab	p.C657F	Nonsynonymous	1	0.00035461
2236	T2236C (C657C, N=1)	ORF1ab	p.C657C	Synonymous	1	0.00035461
2237	G2237A (E658K, N=1)	ORF1ab	p.E658K	Nonsynonymous	1	0.00035461
2238	A2238G (E658G, N=2)	ORF1ab	p.E658G	Nonsynonymous	2	0.00070922
2238	A2238T (E658V, N=2)	ORF1ab	p.E658V	Nonsynonymous	2	0.00070922
2239	A2239G (E658E, N=1)	ORF1ab	p.E658E	Synonymous	1	0.00035461
2240	A2240C (I659L, N=1)	ORF1ab	p.I659L	Nonsynonymous	1	0.00035461
2240	A2240G (I659V, N=1)	ORF1ab	p.I659V	Nonsynonymous	1	0.00035461
2241	T2241A (I659N, N=1)	ORF1ab	p.I659N	Nonsynonymous	1	0.00035461
2241	T2241C (I659T, N=1)	ORF1ab	p.I659T	Nonsynonymous	1	0.00035461
2243	G2243C (V660L, N=1)	ORF1ab	p.V660L	Nonsynonymous	1	0.00035461
2243	G2243T (V660F, N=2)	ORF1ab	p.V660F	Nonsynonymous	2	0.00070922
2245	C2245T (V660V, N=1)	ORF1ab	p.V660V	Synonymous	1	0.00035461
2247	G2247A (G661D, N=1)	ORF1ab	p.G661D	Nonsynonymous	1	0.00035461
2249	G2249T (G662*, N=1)	ORF1ab	p.G662*	UTR	1	0.00035461
2250	G2250A (G662E, N=2)	ORF1ab	p.G662E	Nonsynonymous	2	0.00070922
2250	G2250C (G662A, N=1)	ORF1ab	p.G662A	Nonsynonymous	1	0.00035461
2251	A2251G (G662G, N=2)	ORF1ab	p.G662G	Synonymous	2	0.00070922
2253	A2253G (Q663R, N=2)	ORF1ab	p.Q663R	Nonsynonymous	2	0.00070922
2255	A2255G (I664V, N=2)	ORF1ab	p.I664V	Nonsynonymous	2	0.00070922
2255	A2255T (I664F, N=1)	ORF1ab	p.I664F	Nonsynonymous	1	0.00035461
2256	T2256C (I664T, N=1)	ORF1ab	p.I664T	Nonsynonymous	1	0.00035461
2257	T2257C (I664I, N=4)	ORF1ab	p.I664I	Synonymous	4	0.00141844
2259	T2259C (V665A, N=2)	ORF1ab	p.V665A	Nonsynonymous	2	0.00070922
2260	C2260T (V665V, N=1)	ORF1ab	p.V665V	Synonymous	1	0.00035461
2265	G2265C (C667S, N=1)	ORF1ab	p.C667S	Nonsynonymous	1	0.00035461
2265	G2265T (C667F, N=1)	ORF1ab	p.C667F	Nonsynonymous	1	0.00035461
2266	T2266A (C667*, N=1)	ORF1ab	p.C667*	UTR	1	0.00035461
2266	T2266C (C667C, N=3)	ORF1ab	p.C667C	Synonymous	3	0.00106383
2267	G2267A (A668T, N=2)	ORF1ab	p.A668T	Nonsynonymous	2	0.00070922
2268	C2268A (A668E, N=2)	ORF1ab	p.A668E	Nonsynonymous	2	0.00070922
2268	C2268T (A668V, N=1)	ORF1ab	p.A668V	Nonsynonymous	1	0.00035461
2269	A2269T (A668A, N=1)	ORF1ab	p.A668A	Synonymous	1	0.00035461
2270	A2270G (K669E, N=1)	ORF1ab	p.K669E	Nonsynonymous	1	0.00035461
2272	G2272T (K669N, N=1)	ORF1ab	p.K669N	Nonsynonymous	1	0.00035461
2273	G2273A (E670K, N=2)	ORF1ab	p.E670K	Nonsynonymous	2	0.00070922
2275	A2275G (E670E, N=4)	ORF1ab	p.E670E	Synonymous	4	0.00141844
2276	A2276G (I671V, N=32)	ORF1ab	p.I671V	Nonsynonymous	32	0.0113475
2276	G2276A (I671I, N=1)	ORF1ab	p.I671I	Synonymous	1	0.00035461
2277	T2277C (I671T, N=1)	ORF1ab	p.I671T	Nonsynonymous	1	0.00035461
2278	T2278C (I671I, N=2)	ORF1ab	p.I671I	Synonymous	2	0.00070922
2279	A2279G (K672E, N=5)	ORF1ab	p.K672E	Nonsynonymous	5	0.00177305
2282	G2282A (E673K, N=13)	ORF1ab	p.E673K	Nonsynonymous	13	0.00460993
2284	G2284T (E673D, N=1)	ORF1ab	p.E673D	Nonsynonymous	1	0.00035461
2287	T2287C (S674S, N=1)	ORF1ab	p.S674S	Synonymous	1	0.00035461
2288	G2288A (V675I, N=1)	ORF1ab	p.V675I	Nonsynonymous	1	0.00035461
2290	T2290A (V675V, N=1)	ORF1ab	p.V675V	Synonymous	1	0.00035461
2290	T2290C (V675V, N=3)	ORF1ab	p.V675V	Synonymous	3	0.00106383
2292	A2292G (Q676R, N=2)	ORF1ab	p.Q676R	Nonsynonymous	2	0.00070922
2292	A2292T (Q676L, N=1)	ORF1ab	p.Q676L	Nonsynonymous	1	0.00035461
2293	G2293T (Q676H, N=1)	ORF1ab	p.Q676H	Nonsynonymous	1	0.00035461
2294	A2294C (T677P, N=1)	ORF1ab	p.T677P	Nonsynonymous	1	0.00035461
2296	A2296G (T677T, N=1)	ORF1ab	p.T677T	Synonymous	1	0.00035461
2296	A2296T (T677T, N=1)	ORF1ab	p.T677T	Synonymous	1	0.00035461
2296	T2296A (T677T, N=1)	ORF1ab	p.T677T	Synonymous	1	0.00035461
2297	T2297C (F678L, N=1)	ORF1ab	p.F678L	Nonsynonymous	1	0.00035461
2298	T2298C (F678S, N=1)	ORF1ab	p.F678S	Nonsynonymous	1	0.00035461
2298	T2298G (F678C, N=1)	ORF1ab	p.F678C	Nonsynonymous	1	0.00035461
2299	C2299T (F678F, N=4)	ORF1ab	p.F678F	Synonymous	4	0.00141844
2300	T2300C (F679L, N=6)	ORF1ab	p.F679L	Nonsynonymous	6	0.00212766
2302	T2302A (F679L, N=1)	ORF1ab	p.F679L	Nonsynonymous	1	0.00035461
2302	T2302C (F679F, N=1)	ORF1ab	p.F679F	Synonymous	1	0.00035461
2304	A2304G (K680R, N=1)	ORF1ab	p.K680R	Nonsynonymous	1	0.00035461
2305	G2305A (K680K, N=6)	ORF1ab	p.K680K	Synonymous	6	0.00212766
2305	G2305C (K680N, N=1)	ORF1ab	p.K680N	Nonsynonymous	1	0.00035461
2305	G2305T (K680N, N=2)	ORF1ab	p.K680N	Nonsynonymous	2	0.00070922
2306	C2306T (L681F, N=2)	ORF1ab	p.L681F	Nonsynonymous	2	0.00070922
2307	T2307C (L681P, N=2)	ORF1ab	p.L681P	Nonsynonymous	2	0.00070922
2308	T2308C (L681L, N=1)	ORF1ab	p.L681L	Synonymous	1	0.00035461
2308	T2308G (L681L, N=1)	ORF1ab	p.L681L	Synonymous	1	0.00035461
2309	G2309T (V682L, N=1)	ORF1ab	p.V682L	Nonsynonymous	1	0.00035461
2310	T2310C (V682A, N=2)	ORF1ab	p.V682A	Nonsynonymous	2	0.00070922
2313	A2313G (N683S, N=3)	ORF1ab	p.N683S	Nonsynonymous	3	0.00106383
2315	A2315G (K684E, N=1)	ORF1ab	p.K684E	Nonsynonymous	1	0.00035461
2316	A2316G (K684R, N=1)	ORF1ab	p.K684R	Nonsynonymous	1	0.00035461
2317	A2317G (K684K, N=1)	ORF1ab	p.K684K	Synonymous	1	0.00035461
2318	T2318A (F685I, N=2)	ORF1ab	p.F685I	Nonsynonymous	2	0.00070922
2318	T2318C (F685L, N=1)	ORF1ab	p.F685L	Nonsynonymous	1	0.00035461
2319	T2319C (F685S, N=1)	ORF1ab	p.F685S	Nonsynonymous	1	0.00035461
2320	T2320C (F685F, N=1)	ORF1ab	p.F685F	Synonymous	1	0.00035461
2321	T2321A (L686M, N=1)	ORF1ab	p.L686M	Nonsynonymous	1	0.00035461
2323	G2323A (L686L, N=1)	ORF1ab	p.L686L	Synonymous	1	0.00035461
2323	G2323T (L686F, N=1)	ORF1ab	p.L686F	Nonsynonymous	1	0.00035461
2325	C2325T (A687V, N=2)	ORF1ab	p.A687V	Nonsynonymous	2	0.00070922
2326	T2326C (A687A, N=4)	ORF1ab	p.A687A	Synonymous	4	0.00141844
2327	T2327C (L688L, N=1)	ORF1ab	p.L688L	Synonymous	1	0.00035461
2328	T2328C (L688S, N=2)	ORF1ab	p.L688S	Nonsynonymous	2	0.00070922
2328	T2328G (L688W, N=1)	ORF1ab	p.L688W	Nonsynonymous	1	0.00035461
2329	G2329T (L688F, N=1)	ORF1ab	p.L688F	Nonsynonymous	1	0.00035461
2330	T2330C (C689R, N=2)	ORF1ab	p.C689R	Nonsynonymous	2	0.00070922
2330	T2330G (C689G, N=2)	ORF1ab	p.C689G	Nonsynonymous	2	0.00070922
2332	T2332C (C689C, N=1)	ORF1ab	p.C689C	Synonymous	1	0.00035461
2332	T2332G (C689W, N=1)	ORF1ab	p.C689W	Nonsynonymous	1	0.00035461
2333	G2333A (A690T, N=1)	ORF1ab	p.A690T	Nonsynonymous	1	0.00035461
2333	G2333C (A690P, N=3)	ORF1ab	p.A690P	Nonsynonymous	3	0.00106383
2333	G2333T (A690S, N=2)	ORF1ab	p.A690S	Nonsynonymous	2	0.00070922
2334	C2334T (A690V, N=3)	ORF1ab	p.A690V	Nonsynonymous	3	0.00106383
2336	G2336A (D691N, N=2)	ORF1ab	p.D691N	Nonsynonymous	2	0.00070922
2339	T2339A (S692T, N=1)	ORF1ab	p.S692T	Nonsynonymous	1	0.00035461
2339	T2339C (S692P, N=3)	ORF1ab	p.S692P	Nonsynonymous	3	0.00106383
2343	T2343A (I693N, N=1)	ORF1ab	p.I693N	Nonsynonymous	1	0.00035461
2345	A2345G (I694V, N=1)	ORF1ab	p.I694V	Nonsynonymous	1	0.00035461
2346	T2346C (I694T, N=1)	ORF1ab	p.I694T	Nonsynonymous	1	0.00035461
2348	A2348T (I695F, N=1)	ORF1ab	p.I695F	Nonsynonymous	1	0.00035461
2349	T2349C (I695T, N=1)	ORF1ab	p.I695T	Nonsynonymous	1	0.00035461
2350	T2350C (I695I, N=1)	ORF1ab	p.I695I	Synonymous	1	0.00035461
2351	G2351T (G696C, N=1)	ORF1ab	p.G696C	Nonsynonymous	1	0.00035461
2355	G2355A (G697E, N=1)	ORF1ab	p.G697E	Nonsynonymous	1	0.00035461
2356	A2356G (G697G, N=1)	ORF1ab	p.G697G	Synonymous	1	0.00035461
2357	G2357A (A698T, N=1)	ORF1ab	p.A698T	Nonsynonymous	1	0.00035461
2359	T2359A (A698A, N=1)	ORF1ab	p.A698A	Synonymous	1	0.00035461
2361	A2361G (K699R, N=3)	ORF1ab	p.K699R	Nonsynonymous	3	0.00106383
2362	A2362G (K699K, N=1)	ORF1ab	p.K699K	Synonymous	1	0.00035461
2364	T2364C (L700P, N=1)	ORF1ab	p.L700P	Nonsynonymous	1	0.00035461
2365	T2365A (L700L, N=1)	ORF1ab	p.L700L	Synonymous	1	0.00035461
2366	A2366G (K701E, N=2)	ORF1ab	p.K701E	Nonsynonymous	2	0.00070922
2366	A2366T (K701*, N=1)	ORF1ab	p.K701*	UTR	1	0.00035461
2368	A2368G (K701K, N=4)	ORF1ab	p.K701K	Synonymous	4	0.00141844
2370	C2370T (A702V, N=1)	ORF1ab	p.A702V	Nonsynonymous	1	0.00035461
2371	C2371T (A702A, N=1)	ORF1ab	p.A702A	Synonymous	1	0.00035461
2372	T2372G (L703V, N=1)	ORF1ab	p.L703V	Nonsynonymous	1	0.00035461
2375	A2375T (N704Y, N=1)	ORF1ab	p.N704Y	Nonsynonymous	1	0.00035461
2376	A2376T (N704I, N=1)	ORF1ab	p.N704I	Nonsynonymous	1	0.00035461
2377	T2377A (N704K, N=1)	ORF1ab	p.N704K	Nonsynonymous	1	0.00035461
2379	T2379A (L705*, N=1)	ORF1ab	p.L705*	UTR	1	0.00035461
2381	G2381A (G706S, N=3)	ORF1ab	p.G706S	Nonsynonymous	3	0.00106383
2381	G2381T (G706C, N=1)	ORF1ab	p.G706C	Nonsynonymous	1	0.00035461
2382	G2382T (G706V, N=3)	ORF1ab	p.G706V	Nonsynonymous	3	0.00106383
2384	G2384A (E707K, N=6)	ORF1ab	p.E707K	Nonsynonymous	6	0.00212766
2385	A2385G (E707G, N=3)	ORF1ab	p.E707G	Nonsynonymous	3	0.00106383
2386	A2386G (E707E, N=2)	ORF1ab	p.E707E	Synonymous	2	0.00070922
2387	A2387G (T708A, N=2)	ORF1ab	p.T708A	Nonsynonymous	2	0.00070922
2388	A2388C (T708T, N=1)	ORF1ab	p.T708T	Synonymous	1	0.00035461
2389	A2389G (T708T, N=1)	ORF1ab	p.T708T	Synonymous	1	0.00035461
2389	A2389T (T708T, N=1)	ORF1ab	p.T708T	Synonymous	1	0.00035461
2390	T2390C (F709L, N=1)	ORF1ab	p.F709L	Nonsynonymous	1	0.00035461
2391	T2391C (F709S, N=1)	ORF1ab	p.F709S	Nonsynonymous	1	0.00035461
2392	T2392C (F709F, N=1)	ORF1ab	p.F709F	Synonymous	1	0.00035461
2393	G2393T (V710F, N=2)	ORF1ab	p.V710F	Nonsynonymous	2	0.00070922
2394	T2394C (V710A, N=1)	ORF1ab	p.V710A	Nonsynonymous	1	0.00035461
2395	T2395C (V710V, N=1)	ORF1ab	p.V710V	Synonymous	1	0.00035461
2396	A2396G (T711A, N=1)	ORF1ab	p.T711A	Nonsynonymous	1	0.00035461
2398	G2398A (T711T, N=3)	ORF1ab	p.T711T	Synonymous	3	0.00106383
2400	A2400G (H712R, N=1)	ORF1ab	p.H712R	Nonsynonymous	1	0.00035461
2401	C2401T (H712H, N=1)	ORF1ab	p.H712H	Synonymous	1	0.00035461
2404	A2404G (S713S, N=1)	ORF1ab	p.S713S	Synonymous	1	0.00035461
2405	A2405G (K714E, N=1)	ORF1ab	p.K714E	Nonsynonymous	1	0.00035461
2406	A2406C (K714T, N=1)	ORF1ab	p.K714T	Nonsynonymous	1	0.00035461
2406	A2406G (K714R, N=1)	ORF1ab	p.K714R	Nonsynonymous	1	0.00035461
2408	G2408C (G715R, N=1)	ORF1ab	p.G715R	Nonsynonymous	1	0.00035461
2408	G2408T (G715*, N=1)	ORF1ab	p.G715*	UTR	1	0.00035461
2410	A2410G (G715G, N=2)	ORF1ab	p.G715G	Synonymous	2	0.00070922
2411	T2411C (L716L, N=2)	ORF1ab	p.L716L	Synonymous	2	0.00070922
2412	T2412C (L716S, N=2)	ORF1ab	p.L716S	Nonsynonymous	2	0.00070922
2413	G2413A (L716L, N=1)	ORF1ab	p.L716L	Synonymous	1	0.00035461
2413	G2413C (L716F, N=1)	ORF1ab	p.L716F	Nonsynonymous	1	0.00035461
2413	G2413T (L716F, N=2)	ORF1ab	p.L716F	Nonsynonymous	2	0.00070922
2414	T2414A (Y717N, N=1)	ORF1ab	p.Y717N	Nonsynonymous	1	0.00035461
2414	T2414C (Y717H, N=4)	ORF1ab	p.Y717H	Nonsynonymous	4	0.00141844
2416	C2416T (Y717Y, N=1)	ORF1ab	p.Y717Y	Synonymous	1	0.00035461
2417	A2417G (R718G, N=3)	ORF1ab	p.R718G	Nonsynonymous	3	0.00106383
2418	G2418A (R718K, N=2)	ORF1ab	p.R718K	Nonsynonymous	2	0.00070922
2419	A2419G (R718R, N=4)	ORF1ab	p.R718R	Synonymous	4	0.00141844
2420	A2420C (K719Q, N=1)	ORF1ab	p.K719Q	Nonsynonymous	1	0.00035461
2421	A2421G (K719R, N=2)	ORF1ab	p.K719R	Nonsynonymous	2	0.00070922
2422	G2422T (K719N, N=2)	ORF1ab	p.K719N	Nonsynonymous	2	0.00070922
2423	T2423C (C720R, N=1)	ORF1ab	p.C720R	Nonsynonymous	1	0.00035461
2424	G2424T (C720F, N=1)	ORF1ab	p.C720F	Nonsynonymous	1	0.00035461
2430	A2430T (K722I, N=1)	ORF1ab	p.K722I	Nonsynonymous	1	0.00035461
2431	A2431G (K722K, N=1)	ORF1ab	p.K722K	Synonymous	1	0.00035461
2432	T2432C (S723P, N=2)	ORF1ab	p.S723P	Nonsynonymous	2	0.00070922
2433	C2433T (S723F, N=1)	ORF1ab	p.S723F	Nonsynonymous	1	0.00035461
2434	C2434T (S723S, N=1)	ORF1ab	p.S723S	Synonymous	1	0.00035461
2437	A2437G (R724R, N=2)	ORF1ab	p.R724R	Synonymous	2	0.00070922
2437	A2437T (R724S, N=4)	ORF1ab	p.R724S	Nonsynonymous	4	0.00141844
2438	G2438T (E725*, N=1)	ORF1ab	p.E725*	UTR	1	0.00035461
2439	A2439G (E725G, N=1)	ORF1ab	p.E725G	Nonsynonymous	1	0.00035461
2442	A2442G (E726G, N=1)	ORF1ab	p.E726G	Nonsynonymous	1	0.00035461
2442	G2442A (E726E, N=1)	ORF1ab	p.E726E	Synonymous	1	0.00035461
2443	A2443G (E726E, N=1)	ORF1ab	p.E726E	Synonymous	1	0.00035461
2444	A2444C (T727P, N=1)	ORF1ab	p.T727P	Nonsynonymous	1	0.00035461
2445	C2445T (T727I, N=3)	ORF1ab	p.T727I	Nonsynonymous	3	0.00106383
2446	T2446C (T727T, N=1)	ORF1ab	p.T727T	Synonymous	1	0.00035461
2447	G2447A (G728S, N=2)	ORF1ab	p.G728S	Nonsynonymous	2	0.00070922
2447	G2447T (G728C, N=1)	ORF1ab	p.G728C	Nonsynonymous	1	0.00035461
2448	G2448A (G728D, N=1)	ORF1ab	p.G728D	Nonsynonymous	1	0.00035461
2453	C2453T (L730F, N=2)	ORF1ab	p.L730F	Nonsynonymous	2	0.00070922
2454	T2454C (L730P, N=2)	ORF1ab	p.L730P	Nonsynonymous	2	0.00070922
2455	C2455T (L730L, N=1)	ORF1ab	p.L730L	Synonymous	1	0.00035461
2456	A2456G (M731V, N=1)	ORF1ab	p.M731V	Nonsynonymous	1	0.00035461
2457	T2457C (M731T, N=1)	ORF1ab	p.M731T	Nonsynonymous	1	0.00035461
2457	T2457G (M731R, N=1)	ORF1ab	p.M731R	Nonsynonymous	1	0.00035461
2458	G2458A (M731I, N=1)	ORF1ab	p.M731I	Nonsynonymous	1	0.00035461
2460	C2460T (P732L, N=1)	ORF1ab	p.P732L	Nonsynonymous	1	0.00035461
2461	T2461C (P732P, N=1)	ORF1ab	p.P732P	Synonymous	1	0.00035461
2462	C2462T (L733L, N=1)	ORF1ab	p.L733L	Synonymous	1	0.00035461
2463	T2463C (L733P, N=1)	ORF1ab	p.L733P	Nonsynonymous	1	0.00035461
2464	A2464T (L733L, N=1)	ORF1ab	p.L733L	Synonymous	1	0.00035461
2466	A2466T (K734I, N=1)	ORF1ab	p.K734I	Nonsynonymous	1	0.00035461
2467	A2467C (K734N, N=2)	ORF1ab	p.K734N	Nonsynonymous	2	0.00070922
2467	A2467G (K734K, N=2)	ORF1ab	p.K734K	Synonymous	2	0.00070922
2467	A2467T (K734N, N=1)	ORF1ab	p.K734N	Nonsynonymous	1	0.00035461
2468	G2468A (A735T, N=1)	ORF1ab	p.A735T	Nonsynonymous	1	0.00035461
2468	G2468C (A735P, N=2)	ORF1ab	p.A735P	Nonsynonymous	2	0.00070922
2470	C2470T (A735A, N=1)	ORF1ab	p.A735A	Synonymous	1	0.00035461
2471	C2471A (P736T, N=1)	ORF1ab	p.P736T	Nonsynonymous	1	0.00035461
2471	C2471T (P736S, N=1)	ORF1ab	p.P736S	Nonsynonymous	1	0.00035461
2473	C2473A (P736P, N=1)	ORF1ab	p.P736P	Synonymous	1	0.00035461
2474	A2474G (K737E, N=1)	ORF1ab	p.K737E	Nonsynonymous	1	0.00035461
2475	A2475G (K737R, N=2)	ORF1ab	p.K737R	Nonsynonymous	2	0.00070922
2476	A2476G (K737K, N=2)	ORF1ab	p.K737K	Synonymous	2	0.00070922
2477	G2477A (E738K, N=1)	ORF1ab	p.E738K	Nonsynonymous	1	0.00035461
2478	A2478G (E738G, N=1)	ORF1ab	p.E738G	Nonsynonymous	1	0.00035461
2479	A2479G (E738E, N=1)	ORF1ab	p.E738E	Synonymous	1	0.00035461
2480	A2480G (I739V, N=4)	ORF1ab	p.I739V	Nonsynonymous	4	0.00141844
2481	T2481C (I739T, N=1)	ORF1ab	p.I739T	Nonsynonymous	1	0.00035461
2483	A2483C (I740L, N=1)	ORF1ab	p.I740L	Nonsynonymous	1	0.00035461
2483	A2483G (I740V, N=1)	ORF1ab	p.I740V	Nonsynonymous	1	0.00035461
2484	T2484C (I740T, N=2)	ORF1ab	p.I740T	Nonsynonymous	2	0.00070922
2485	C2485T (I740I, N=3)	ORF1ab	p.I740I	Synonymous	3	0.00106383
2486	C2486T (F741F, N=1)	ORF1ab	p.F741F	Synonymous	1	0.00035461
2488	C2488T (F741F, N=1)	ORF1ab	p.F741F	Synonymous	1	0.00035461
2489	T2489C (L742L, N=1)	ORF1ab	p.L742L	Synonymous	1	0.00035461
2491	A2491G (L742L, N=1)	ORF1ab	p.L742L	Synonymous	1	0.00035461
2493	A2493G (E743G, N=1)	ORF1ab	p.E743G	Nonsynonymous	1	0.00035461
2494	G2494A (E743E, N=2)	ORF1ab	p.E743E	Synonymous	2	0.00070922
2494	G2494T (E743D, N=1)	ORF1ab	p.E743D	Nonsynonymous	1	0.00035461
2495	G2495T (G744*, N=1)	ORF1ab	p.G744*	UTR	1	0.00035461
2497	A2497G (G744G, N=4)	ORF1ab	p.G744G	Synonymous	4	0.00141844
2499	A2499G (E745G, N=2)	ORF1ab	p.E745G	Nonsynonymous	2	0.00070922
2500	A2500G (E745E, N=2)	ORF1ab	p.E745E	Synonymous	2	0.00070922
2501	A2501G (T746A, N=1)	ORF1ab	p.T746A	Nonsynonymous	1	0.00035461
2506	T2506C (L747L, N=2)	ORF1ab	p.L747L	Synonymous	2	0.00070922
2506	T2506G (L747L, N=1)	ORF1ab	p.L747L	Synonymous	1	0.00035461
2507	C2507T (P748S, N=1)	ORF1ab	p.P748S	Nonsynonymous	1	0.00035461
2509	C2509T (P748P, N=4)	ORF1ab	p.P748P	Synonymous	4	0.00141844
2510	A2510G (T749A, N=1)	ORF1ab	p.T749A	Nonsynonymous	1	0.00035461
2512	A2512G (T749T, N=2)	ORF1ab	p.T749T	Synonymous	2	0.00070922
2514	A2514G (E750G, N=1)	ORF1ab	p.E750G	Nonsynonymous	1	0.00035461
2515	A2515G (E750E, N=3)	ORF1ab	p.E750E	Synonymous	3	0.00106383
2517	T2517C (V751A, N=3)	ORF1ab	p.V751A	Nonsynonymous	3	0.00106383
2520	T2520C (L752S, N=2)	ORF1ab	p.L752S	Nonsynonymous	2	0.00070922
2520	T2520G (L752*, N=1)	ORF1ab	p.L752*	UTR	1	0.00035461
2522	A2522G (T753A, N=1)	ORF1ab	p.T753A	Nonsynonymous	1	0.00035461
2523	C2523A (T753K, N=2)	ORF1ab	p.T753K	Nonsynonymous	2	0.00070922
2523	C2523T (T753I, N=3)	ORF1ab	p.T753I	Nonsynonymous	3	0.00106383
2524	A2524G (T753T, N=1)	ORF1ab	p.T753T	Synonymous	1	0.00035461
2524	A2524T (T753T, N=1)	ORF1ab	p.T753T	Synonymous	1	0.00035461
2525	G2525T (E754*, N=1)	ORF1ab	p.E754*	UTR	1	0.00035461
2526	A2526G (E754G, N=1)	ORF1ab	p.E754G	Nonsynonymous	1	0.00035461
2527	G2527A (E754E, N=3)	ORF1ab	p.E754E	Synonymous	3	0.00106383
2527	G2527C (E754D, N=2)	ORF1ab	p.E754D	Nonsynonymous	2	0.00070922
2527	G2527T (E754D, N=1)	ORF1ab	p.E754D	Nonsynonymous	1	0.00035461
2528	G2528C (E755Q, N=1)	ORF1ab	p.E755Q	Nonsynonymous	1	0.00035461
2530	A2530G (E755E, N=1)	ORF1ab	p.E755E	Synonymous	1	0.00035461
2530	A2530T (E755D, N=1)	ORF1ab	p.E755D	Nonsynonymous	1	0.00035461
2531	G2531T (V756F, N=3)	ORF1ab	p.V756F	Nonsynonymous	3	0.00106383
2532	T2532G (V756G, N=1)	ORF1ab	p.V756G	Nonsynonymous	1	0.00035461
2533	T2533C (V756V, N=1)	ORF1ab	p.V756V	Synonymous	1	0.00035461
2534	G2534C (V757L, N=1)	ORF1ab	p.V757L	Nonsynonymous	1	0.00035461
2534	G2534T (V757F, N=1)	ORF1ab	p.V757F	Nonsynonymous	1	0.00035461
2535	T2535C (V757A, N=1)	ORF1ab	p.V757A	Nonsynonymous	1	0.00035461
2538	T2538C (L758S, N=1)	ORF1ab	p.L758S	Nonsynonymous	1	0.00035461
2539	G2539A (L758L, N=3)	ORF1ab	p.L758L	Synonymous	3	0.00106383
2540	A2540G (K759E, N=3)	ORF1ab	p.K759E	Nonsynonymous	3	0.00106383
2541	A2541G (K759R, N=1)	ORF1ab	p.K759R	Nonsynonymous	1	0.00035461
2542	A2542T (K759N, N=1)	ORF1ab	p.K759N	Nonsynonymous	1	0.00035461
2543	A2543G (T760A, N=1)	ORF1ab	p.T760A	Nonsynonymous	1	0.00035461
2550	G2550A (D762D, N=1)	ORF1ab	p.D762D	Synonymous	1	0.00035461
2551	T2551C (D762D, N=2)	ORF1ab	p.D762D	Synonymous	2	0.00070922
2552	T2552C (L763L, N=3)	ORF1ab	p.L763L	Synonymous	3	0.00106383
2556	A2556G (Q764R, N=1)	ORF1ab	p.Q764R	Nonsynonymous	1	0.00035461
2556	C2556A (Q764Q, N=1)	ORF1ab	p.Q764Q	Synonymous	1	0.00035461
2557	A2557G (Q764Q, N=1)	ORF1ab	p.Q764Q	Synonymous	1	0.00035461
2557	T2557A (Q764Q, N=1)	ORF1ab	p.Q764Q	Synonymous	1	0.00035461
2558	C2558G (P765A, N=1)	ORF1ab	p.P765A	Nonsynonymous	1	0.00035461
2558	C2558T (P765S, N=1)	ORF1ab	p.P765S	Nonsynonymous	1	0.00035461
2559	C2559T (P765L, N=2)	ORF1ab	p.P765L	Nonsynonymous	2	0.00070922
2563	A2563G (L766L, N=1)	ORF1ab	p.L766L	Synonymous	1	0.00035461
2566	A2566G (E767E, N=5)	ORF1ab	p.E767E	Synonymous	5	0.00177305
2568	A2568C (Q768P, N=1)	ORF1ab	p.Q768P	Nonsynonymous	1	0.00035461
2569	A2569G (Q768Q, N=1)	ORF1ab	p.Q768Q	Synonymous	1	0.00035461
2571	C2571T (P769L, N=1)	ORF1ab	p.P769L	Nonsynonymous	1	0.00035461
2572	T2572C (P769P, N=2)	ORF1ab	p.P769P	Synonymous	2	0.00070922
2574	C2574T (T770I, N=1)	ORF1ab	p.T770I	Nonsynonymous	1	0.00035461
2576	A2576T (S771C, N=1)	ORF1ab	p.S771C	Nonsynonymous	1	0.00035461
2580	A2580G (E772G, N=1)	ORF1ab	p.E772G	Nonsynonymous	1	0.00035461
2581	A2581G (E772E, N=4)	ORF1ab	p.E772E	Synonymous	4	0.00141844
2583	C2583T (A773V, N=1)	ORF1ab	p.A773V	Nonsynonymous	1	0.00035461
2584	T2584C (A773A, N=1)	ORF1ab	p.A773A	Synonymous	1	0.00035461
2586	T2586C (V774A, N=2)	ORF1ab	p.V774A	Nonsynonymous	2	0.00070922
2590	A2590G (E775E, N=2)	ORF1ab	p.E775E	Synonymous	2	0.00070922
2602	T2602C (V779V, N=1)	ORF1ab	p.V779V	Synonymous	1	0.00035461
2602	T2602G (V779V, N=1)	ORF1ab	p.V779V	Synonymous	1	0.00035461
2605	T2605C (G780G, N=1)	ORF1ab	p.G780G	Synonymous	1	0.00035461
2606	A2606G (T781A, N=1)	ORF1ab	p.T781A	Nonsynonymous	1	0.00035461
2608	A2608G (T781T, N=2)	ORF1ab	p.T781T	Synonymous	2	0.00070922
2611	A2611G (P782P, N=2)	ORF1ab	p.P782P	Synonymous	2	0.00070922
2615	T2615C (C784R, N=1)	ORF1ab	p.C784R	Nonsynonymous	1	0.00035461
2616	G2616T (C784F, N=1)	ORF1ab	p.C784F	Nonsynonymous	1	0.00035461
2617	T2617C (C784C, N=1)	ORF1ab	p.C784C	Synonymous	1	0.00035461
2624	G2624C (G787R, N=1)	ORF1ab	p.G787R	Nonsynonymous	1	0.00035461
2628	T2628C (L788P, N=1)	ORF1ab	p.L788P	Nonsynonymous	1	0.00035461
2629	T2629C (L788L, N=1)	ORF1ab	p.L788L	Synonymous	1	0.00035461
2631	T2631C (M789T, N=1)	ORF1ab	p.M789T	Nonsynonymous	1	0.00035461
2631	T2631G (M789R, N=1)	ORF1ab	p.M789R	Nonsynonymous	1	0.00035461
2633	T2633C (L790L, N=1)	ORF1ab	p.L790L	Synonymous	1	0.00035461
2637	T2637C (L791P, N=2)	ORF1ab	p.L791P	Nonsynonymous	2	0.00070922
2638	C2638T (L791L, N=2)	ORF1ab	p.L791L	Synonymous	2	0.00070922
2644	C2644T (I793I, N=1)	ORF1ab	p.I793I	Synonymous	1	0.00035461
2646	A2646G (K794R, N=1)	ORF1ab	p.K794R	Nonsynonymous	1	0.00035461
2647	A2647G (K794K, N=1)	ORF1ab	p.K794K	Synonymous	1	0.00035461
2649	A2649G (D795G, N=1)	ORF1ab	p.D795G	Nonsynonymous	1	0.00035461
2653	A2653G (T796T, N=1)	ORF1ab	p.T796T	Synonymous	1	0.00035461
2653	A2653T (T796T, N=1)	ORF1ab	p.T796T	Synonymous	1	0.00035461
2656	A2656G (E797E, N=4)	ORF1ab	p.E797E	Synonymous	4	0.00141844
2658	A2658G (K798R, N=3)	ORF1ab	p.K798R	Nonsynonymous	3	0.00106383
2664	G2664T (C800F, N=1)	ORF1ab	p.C800F	Nonsynonymous	1	0.00035461
2670	T2670C (L802P, N=3)	ORF1ab	p.L802P	Nonsynonymous	3	0.00106383
2671	T2671C (L802L, N=1)	ORF1ab	p.L802L	Synonymous	1	0.00035461
2674	A2674G (A803A, N=1)	ORF1ab	p.A803A	Synonymous	1	0.00035461
2676	C2676T (P804L, N=1)	ORF1ab	p.P804L	Nonsynonymous	1	0.00035461
2679	A2679G (N805S, N=1)	ORF1ab	p.N805S	Nonsynonymous	1	0.00035461
2680	C2680T (N805N, N=2)	ORF1ab	p.N805N	Synonymous	2	0.00070922
2680	T2680C (N805N, N=30)	ORF1ab	p.N805N	Synonymous	30	0.0106383
2681	A2681T (M806L, N=1)	ORF1ab	p.M806L	Nonsynonymous	1	0.00035461
2685	T2685C (M807T, N=1)	ORF1ab	p.M807T	Nonsynonymous	1	0.00035461
2686	A2686G (M807M, N=1)	ORF1ab	p.M807M	Synonymous	1	0.00035461
2689	A2689G (V808V, N=1)	ORF1ab	p.V808V	Synonymous	1	0.00035461
2690	A2690G (T809A, N=1)	ORF1ab	p.T809A	Nonsynonymous	1	0.00035461
2691	C2691T (T809I, N=1)	ORF1ab	p.T809I	Nonsynonymous	1	0.00035461
2692	A2692G (T809T, N=1)	ORF1ab	p.T809T	Synonymous	1	0.00035461
2695	C2695T (N810N, N=1)	ORF1ab	p.N810N	Synonymous	1	0.00035461
2697	A2697G (N811S, N=1)	ORF1ab	p.N811S	Nonsynonymous	1	0.00035461
2700	C2700A (T812N, N=1)	ORF1ab	p.T812N	Nonsynonymous	1	0.00035461
2702	T2702C (F813L, N=1)	ORF1ab	p.F813L	Nonsynonymous	1	0.00035461
2703	T2703C (F813S, N=1)	ORF1ab	p.F813S	Nonsynonymous	1	0.00035461
2704	C2704T (F813F, N=3)	ORF1ab	p.F813F	Synonymous	3	0.00106383
2705	A2705G (T814A, N=1)	ORF1ab	p.T814A	Nonsynonymous	1	0.00035461
2706	C2706T (T814I, N=3)	ORF1ab	p.T814I	Nonsynonymous	3	0.00106383
2709	T2709C (L815P, N=3)	ORF1ab	p.L815P	Nonsynonymous	3	0.00106383
2710	C2710A (L815L, N=1)	ORF1ab	p.L815L	Synonymous	1	0.00035461
2710	T2710C (L815L, N=1)	ORF1ab	p.L815L	Synonymous	1	0.00035461
2712	A2712G (K816R, N=1)	ORF1ab	p.K816R	Nonsynonymous	1	0.00035461
2713	A2713G (K816K, N=2)	ORF1ab	p.K816K	Synonymous	2	0.00070922
2721	C2721T (A819V, N=1)	ORF1ab	p.A819V	Nonsynonymous	1	0.00035461
2722	A2722G (A819A, N=2)	ORF1ab	p.A819A	Synonymous	2	0.00070922
2724	C2724T (P820L, N=1)	ORF1ab	p.P820L	Nonsynonymous	1	0.00035461
2726	A2726G (T821A, N=1)	ORF1ab	p.T821A	Nonsynonymous	1	0.00035461
2727	C2727A (T821K, N=1)	ORF1ab	p.T821K	Nonsynonymous	1	0.00035461
2728	A2728G (T821T, N=2)	ORF1ab	p.T821T	Synonymous	2	0.00070922
2728	G2728A (T821T, N=1)	ORF1ab	p.T821T	Synonymous	1	0.00035461
2729	A2729G (K822E, N=1)	ORF1ab	p.K822E	Nonsynonymous	1	0.00035461
2732	G2732T (V823F, N=4)	ORF1ab	p.V823F	Nonsynonymous	4	0.00141844
2737	T2737C (T824T, N=13)	ORF1ab	p.T824T	Synonymous	13	0.00460993
2737	T2737G (T824T, N=1)	ORF1ab	p.T824T	Synonymous	1	0.00035461
2738	T2738C (F825L, N=1)	ORF1ab	p.F825L	Nonsynonymous	1	0.00035461
2739	T2739A (F825Y, N=1)	ORF1ab	p.F825Y	Nonsynonymous	1	0.00035461
2739	T2739C (F825S, N=1)	ORF1ab	p.F825S	Nonsynonymous	1	0.00035461
2744	G2744A (D827N, N=1)	ORF1ab	p.D827N	Nonsynonymous	1	0.00035461
2745	A2745G (D827G, N=1)	ORF1ab	p.D827G	Nonsynonymous	1	0.00035461
2745	A2745T (D827V, N=1)	ORF1ab	p.D827V	Nonsynonymous	1	0.00035461
2746	T2746C (D827D, N=1)	ORF1ab	p.D827D	Synonymous	1	0.00035461
2748	A2748G (D828G, N=1)	ORF1ab	p.D828G	Nonsynonymous	1	0.00035461
2750	A2750G (T829A, N=1)	ORF1ab	p.T829A	Nonsynonymous	1	0.00035461
2754	T2754C (V830A, N=3)	ORF1ab	p.V830A	Nonsynonymous	3	0.00106383
2756	A2756G (I831V, N=2)	ORF1ab	p.I831V	Nonsynonymous	2	0.00070922
2758	A2758T (I831I, N=1)	ORF1ab	p.I831I	Synonymous	1	0.00035461
2759	G2759T (E832*, N=1)	ORF1ab	p.E832*	UTR	1	0.00035461
2760	A2760G (E832G, N=1)	ORF1ab	p.E832G	Nonsynonymous	1	0.00035461
2763	T2763C (V833A, N=1)	ORF1ab	p.V833A	Nonsynonymous	1	0.00035461
2766	A2766G (Q834R, N=1)	ORF1ab	p.Q834R	Nonsynonymous	1	0.00035461
2767	A2767G (Q834Q, N=1)	ORF1ab	p.Q834Q	Synonymous	1	0.00035461
2767	A2767T (Q834H, N=1)	ORF1ab	p.Q834H	Nonsynonymous	1	0.00035461
2771	T2771C (Y836H, N=2)	ORF1ab	p.Y836H	Nonsynonymous	2	0.00070922
2772	A2772G (Y836C, N=1)	ORF1ab	p.Y836C	Nonsynonymous	1	0.00035461
2774	A2774G (K837E, N=2)	ORF1ab	p.K837E	Nonsynonymous	2	0.00070922
2775	A2775G (K837R, N=3)	ORF1ab	p.K837R	Nonsynonymous	3	0.00106383
2777	A2777G (S838G, N=1)	ORF1ab	p.S838G	Nonsynonymous	1	0.00035461
2778	G2778A (S838N, N=1)	ORF1ab	p.S838N	Nonsynonymous	1	0.00035461
2778	G2778T (S838I, N=1)	ORF1ab	p.S838I	Nonsynonymous	1	0.00035461
2779	T2779A (S838R, N=1)	ORF1ab	p.S838R	Nonsynonymous	1	0.00035461
2781	T2781C (V839A, N=1)	ORF1ab	p.V839A	Nonsynonymous	1	0.00035461
2782	G2782T (V839V, N=2)	ORF1ab	p.V839V	Synonymous	2	0.00070922
2784	A2784G (N840S, N=1)	ORF1ab	p.N840S	Nonsynonymous	1	0.00035461
2785	T2785C (N840N, N=1)	ORF1ab	p.N840N	Synonymous	1	0.00035461
2787	T2787C (I841T, N=1)	ORF1ab	p.I841T	Nonsynonymous	1	0.00035461
2788	C2788T (I841I, N=1)	ORF1ab	p.I841I	Synonymous	1	0.00035461
2790	C2790T (T842I, N=1)	ORF1ab	p.T842I	Nonsynonymous	1	0.00035461
2790	T2790C (T842T, N=5)	ORF1ab	p.T842T	Synonymous	5	0.00177305
2791	T2791C (T842T, N=3)	ORF1ab	p.T842T	Synonymous	3	0.00106383
2794	T2794C (F843F, N=1)	ORF1ab	p.F843F	Synonymous	1	0.00035461
2795	G2795T (E844*, N=1)	ORF1ab	p.E844*	UTR	1	0.00035461
2796	A2796G (E844G, N=3)	ORF1ab	p.E844G	Nonsynonymous	3	0.00106383
2798	C2798T (L845F, N=2)	ORF1ab	p.L845F	Nonsynonymous	2	0.00070922
2799	T2799A (L845H, N=8)	ORF1ab	p.L845H	Nonsynonymous	8	0.00283688
2802	A2802G (D846G, N=1)	ORF1ab	p.D846G	Nonsynonymous	1	0.00035461
2803	T2803C (D846D, N=1)	ORF1ab	p.D846D	Synonymous	1	0.00035461
2804	A2804G (E847E, N=1)	ORF1ab	p.E847E	Synonymous	1	0.00035461
2805	A2805G (E847G, N=1)	ORF1ab	p.E847G	Nonsynonymous	1	0.00035461
2806	A2806G (E847E, N=2)	ORF1ab	p.E847E	Synonymous	2	0.00070922
2806	A2806T (E847D, N=1)	ORF1ab	p.E847D	Nonsynonymous	1	0.00035461
2807	A2807G (R848G, N=2)	ORF1ab	p.R848G	Nonsynonymous	2	0.00070922
2809	G2809T (R848S, N=2)	ORF1ab	p.R848S	Nonsynonymous	2	0.00070922
2812	T2812C (I849I, N=2)	ORF1ab	p.I849I	Synonymous	2	0.00070922
2813	G2813T (D850Y, N=1)	ORF1ab	p.D850Y	Nonsynonymous	1	0.00035461
2814	A2814G (D850G, N=1)	ORF1ab	p.D850G	Nonsynonymous	1	0.00035461
2815	A2815T (D850D, N=1)	ORF1ab	p.D850D	Synonymous	1	0.00035461
2815	T2815C (D850D, N=1)	ORF1ab	p.D850D	Synonymous	1	0.00035461
2818	A2818G (K851K, N=2)	ORF1ab	p.K851K	Synonymous	2	0.00070922
2822	C2822T (L853F, N=1)	ORF1ab	p.L853F	Nonsynonymous	1	0.00035461
2823	T2823C (L853P, N=2)	ORF1ab	p.L853P	Nonsynonymous	2	0.00070922
2826	A2826C (N854T, N=1)	ORF1ab	p.N854T	Nonsynonymous	1	0.00035461
2826	A2826G (N854S, N=1)	ORF1ab	p.N854S	Nonsynonymous	1	0.00035461
2829	A2829G (E855G, N=1)	ORF1ab	p.E855G	Nonsynonymous	1	0.00035461
2830	G2830A (E855E, N=1)	ORF1ab	p.E855E	Synonymous	1	0.00035461
2831	A2831G (K856E, N=1)	ORF1ab	p.K856E	Nonsynonymous	1	0.00035461
2832	A2832G (K856R, N=1)	ORF1ab	p.K856R	Nonsynonymous	1	0.00035461
2834	T2834C (C857R, N=2)	ORF1ab	p.C857R	Nonsynonymous	2	0.00070922
2837	T2837A (S858T, N=1)	ORF1ab	p.S858T	Nonsynonymous	1	0.00035461
2837	T2837C (S858P, N=1)	ORF1ab	p.S858P	Nonsynonymous	1	0.00035461
2840	G2840T (A859S, N=1)	ORF1ab	p.A859S	Nonsynonymous	1	0.00035461
2841	C2841T (A859V, N=1)	ORF1ab	p.A859V	Nonsynonymous	1	0.00035461
2841	T2841C (A859A, N=1)	ORF1ab	p.A859A	Synonymous	1	0.00035461
2842	C2842T (A859A, N=1)	ORF1ab	p.A859A	Synonymous	1	0.00035461
2843	T2843C (Y860H, N=1)	ORF1ab	p.Y860H	Nonsynonymous	1	0.00035461
2846	A2846T (T861S, N=1)	ORF1ab	p.T861S	Nonsynonymous	1	0.00035461
2851	T2851C (V862V, N=1)	ORF1ab	p.V862V	Synonymous	1	0.00035461
2854	A2854G (E863E, N=1)	ORF1ab	p.E863E	Synonymous	1	0.00035461
2856	T2856A (L864H, N=2)	ORF1ab	p.L864H	Nonsynonymous	2	0.00070922
2856	T2856C (L864P, N=1)	ORF1ab	p.L864P	Nonsynonymous	1	0.00035461
2857	C2857T (L864L, N=1)	ORF1ab	p.L864L	Synonymous	1	0.00035461
2858	A2858G (G865G, N=1)	ORF1ab	p.G865G	Synonymous	1	0.00035461
2863	A2863G (T866T, N=1)	ORF1ab	p.T866T	Synonymous	1	0.00035461
2867	G2867A (V868I, N=1)	ORF1ab	p.V868I	Nonsynonymous	1	0.00035461
2867	G2867T (V868L, N=1)	ORF1ab	p.V868L	Nonsynonymous	1	0.00035461
2868	T2868C (V868A, N=1)	ORF1ab	p.V868A	Nonsynonymous	1	0.00035461
2870	A2870G (N869D, N=1)	ORF1ab	p.N869D	Nonsynonymous	1	0.00035461
2872	T2872G (N869K, N=1)	ORF1ab	p.N869K	Nonsynonymous	1	0.00035461
2873	G2873C (E870Q, N=1)	ORF1ab	p.E870Q	Nonsynonymous	1	0.00035461
2874	A2874G (E870G, N=1)	ORF1ab	p.E870G	Nonsynonymous	1	0.00035461
2874	A2874T (E870V, N=1)	ORF1ab	p.E870V	Nonsynonymous	1	0.00035461
2878	C2878T (F871F, N=1)	ORF1ab	p.F871F	Synonymous	1	0.00035461
2880	C2880T (A872V, N=1)	ORF1ab	p.A872V	Nonsynonymous	1	0.00035461
2882	T2882C (C873R, N=1)	ORF1ab	p.C873R	Nonsynonymous	1	0.00035461
2886	T2886C (V874A, N=1)	ORF1ab	p.V874A	Nonsynonymous	1	0.00035461
2887	T2887C (V874V, N=1)	ORF1ab	p.V874V	Synonymous	1	0.00035461
2888	G2888T (V875L, N=1)	ORF1ab	p.V875L	Nonsynonymous	1	0.00035461
2889	T2889C (V875A, N=1)	ORF1ab	p.V875A	Nonsynonymous	1	0.00035461
2891	G2891A (A876T, N=1)	ORF1ab	p.A876T	Nonsynonymous	1	0.00035461
2893	A2893G (A876A, N=1)	ORF1ab	p.A876A	Synonymous	1	0.00035461
2896	T2896C (D877D, N=1)	ORF1ab	p.D877D	Synonymous	1	0.00035461
2898	C2898T (A878V, N=1)	ORF1ab	p.A878V	Nonsynonymous	1	0.00035461
2899	T2899C (A878A, N=2)	ORF1ab	p.A878A	Synonymous	2	0.00070922
2901	T2901C (V879A, N=2)	ORF1ab	p.V879A	Nonsynonymous	2	0.00070922
2904	T2904C (I880T, N=1)	ORF1ab	p.I880T	Nonsynonymous	1	0.00035461
2908	A2908G (K881K, N=2)	ORF1ab	p.K881K	Synonymous	2	0.00070922
2910	C2910T (T882I, N=2)	ORF1ab	p.T882I	Nonsynonymous	2	0.00070922
2911	T2911C (T882T, N=1)	ORF1ab	p.T882T	Synonymous	1	0.00035461
2914	G2914A (L883L, N=1)	ORF1ab	p.L883L	Synonymous	1	0.00035461
2916	A2916G (Q884R, N=1)	ORF1ab	p.Q884R	Nonsynonymous	1	0.00035461
2917	A2917G (Q884Q, N=2)	ORF1ab	p.Q884Q	Synonymous	2	0.00070922
2918	C2918G (P885A, N=1)	ORF1ab	p.P885A	Nonsynonymous	1	0.00035461
2919	C2919T (P885L, N=1)	ORF1ab	p.P885L	Nonsynonymous	1	0.00035461
2922	T2922C (V886A, N=1)	ORF1ab	p.V886A	Nonsynonymous	1	0.00035461
2924	T2924C (S887P, N=1)	ORF1ab	p.S887P	Nonsynonymous	1	0.00035461
2927	G2927A (E888K, N=1)	ORF1ab	p.E888K	Nonsynonymous	1	0.00035461
2928	A2928C (E888A, N=1)	ORF1ab	p.E888A	Nonsynonymous	1	0.00035461
2929	A2929C (E888D, N=1)	ORF1ab	p.E888D	Nonsynonymous	1	0.00035461
2929	A2929G (E888E, N=1)	ORF1ab	p.E888E	Synonymous	1	0.00035461
2934	T2934C (L890P, N=2)	ORF1ab	p.L890P	Nonsynonymous	2	0.00070922
2936	A2936G (T891A, N=1)	ORF1ab	p.T891A	Nonsynonymous	1	0.00035461
2938	A2938G (T891T, N=1)	ORF1ab	p.T891T	Synonymous	1	0.00035461
2941	A2941C (P892P, N=1)	ORF1ab	p.P892P	Synonymous	1	0.00035461
2941	A2941G (P892P, N=2)	ORF1ab	p.P892P	Synonymous	2	0.00070922
2942	C2942T (L893L, N=1)	ORF1ab	p.L893L	Synonymous	1	0.00035461
2945	G2945A (G894S, N=1)	ORF1ab	p.G894S	Nonsynonymous	1	0.00035461
2945	G2945T (G894C, N=3)	ORF1ab	p.G894C	Nonsynonymous	3	0.00106383
2949	T2949C (I895T, N=1)	ORF1ab	p.I895T	Nonsynonymous	1	0.00035461
2956	A2956G (L897L, N=1)	ORF1ab	p.L897L	Synonymous	1	0.00035461
2959	T2959C (D898D, N=1)	ORF1ab	p.D898D	Synonymous	1	0.00035461
2961	A2961T (E899V, N=1)	ORF1ab	p.E899V	Nonsynonymous	1	0.00035461
2965	G2965C (W900C, N=1)	ORF1ab	p.W900C	Nonsynonymous	1	0.00035461
2966	A2966G (S901G, N=3)	ORF1ab	p.S901G	Nonsynonymous	3	0.00106383
2968	T2968C (S901S, N=2)	ORF1ab	p.S901S	Synonymous	2	0.00070922
2971	G2971A (M902I, N=1)	ORF1ab	p.M902I	Nonsynonymous	1	0.00035461
2973	C2973T (A903V, N=1)	ORF1ab	p.A903V	Nonsynonymous	1	0.00035461
2975	A2975G (T904A, N=1)	ORF1ab	p.T904A	Nonsynonymous	1	0.00035461
2975	A2975T (T904S, N=1)	ORF1ab	p.T904S	Nonsynonymous	1	0.00035461
2976	C2976T (T904I, N=1)	ORF1ab	p.T904I	Nonsynonymous	1	0.00035461
2978	T2978C (Y905H, N=1)	ORF1ab	p.Y905H	Nonsynonymous	1	0.00035461
2979	A2979G (Y905C, N=1)	ORF1ab	p.Y905C	Nonsynonymous	1	0.00035461
2981	T2981C (Y906H, N=1)	ORF1ab	p.Y906H	Nonsynonymous	1	0.00035461
2985	T2985C (L907S, N=1)	ORF1ab	p.L907S	Nonsynonymous	1	0.00035461
2987	T2987G (F908V, N=1)	ORF1ab	p.F908V	Nonsynonymous	1	0.00035461
2991	A2991G (D909G, N=1)	ORF1ab	p.D909G	Nonsynonymous	1	0.00035461
2995	G2995T (E910D, N=1)	ORF1ab	p.E910D	Nonsynonymous	1	0.00035461
2996	T2996C (S911P, N=2)	ORF1ab	p.S911P	Nonsynonymous	2	0.00070922
2997	C2997T (S911F, N=2)	ORF1ab	p.S911F	Nonsynonymous	2	0.00070922
3001	T3001C (G912G, N=1)	ORF1ab	p.G912G	Synonymous	1	0.00035461
3003	A3003G (E913G, N=2)	ORF1ab	p.E913G	Nonsynonymous	2	0.00070922
3004	G3004T (E913D, N=5)	ORF1ab	p.E913D	Nonsynonymous	5	0.00177305
3007	T3007C (F914F, N=1)	ORF1ab	p.F914F	Synonymous	1	0.00035461
3008	A3008T (K915*, N=1)	ORF1ab	p.K915*	UTR	1	0.00035461
3012	T3012C (L916S, N=1)	ORF1ab	p.L916S	Nonsynonymous	1	0.00035461
3016	T3016C (A917A, N=1)	ORF1ab	p.A917A	Synonymous	1	0.00035461
3017	T3017C (S918P, N=1)	ORF1ab	p.S918P	Nonsynonymous	1	0.00035461
3022	T3022C (H919H, N=2)	ORF1ab	p.H919H	Synonymous	2	0.00070922
3024	T3024C (M920T, N=1)	ORF1ab	p.M920T	Nonsynonymous	1	0.00035461
3027	A3027T (Y921F, N=1)	ORF1ab	p.Y921F	Nonsynonymous	1	0.00035461
3029	T3029C (C922R, N=2)	ORF1ab	p.C922R	Nonsynonymous	2	0.00070922
3032	T3032C (S923P, N=2)	ORF1ab	p.S923P	Nonsynonymous	2	0.00070922
3034	T3034C (S923S, N=4)	ORF1ab	p.S923S	Synonymous	4	0.00141844
3036	T3036C (F924S, N=1)	ORF1ab	p.F924S	Nonsynonymous	1	0.00035461
3039	A3039C (Y925S, N=1)	ORF1ab	p.Y925S	Nonsynonymous	1	0.00035461
3042	C3042T (P926L, N=1)	ORF1ab	p.P926L	Nonsynonymous	1	0.00035461
3047	G3047T (D928Y, N=1)	ORF1ab	p.D928Y	Nonsynonymous	1	0.00035461
3048	A3048G (D928G, N=1)	ORF1ab	p.D928G	Nonsynonymous	1	0.00035461
3051	A3051G (E929G, N=1)	ORF1ab	p.E929G	Nonsynonymous	1	0.00035461
3054	A3054T (D930V, N=1)	ORF1ab	p.D930V	Nonsynonymous	1	0.00035461
3055	T3055C (D930D, N=1)	ORF1ab	p.D930D	Synonymous	1	0.00035461
3056	G3056T (E931*, N=1)	ORF1ab	p.E931*	UTR	1	0.00035461
3058	A3058C (E931D, N=1)	ORF1ab	p.E931D	Nonsynonymous	1	0.00035461
3058	A3058G (E931E, N=7)	ORF1ab	p.E931E	Synonymous	7	0.00248227
3059	G3059T (E932*, N=1)	ORF1ab	p.E932*	UTR	1	0.00035461
3061	A3061G (E932E, N=3)	ORF1ab	p.E932E	Synonymous	3	0.00106383
3063	A3063G (E933G, N=1)	ORF1ab	p.E933G	Nonsynonymous	1	0.00035461
3064	A3064G (E933E, N=1)	ORF1ab	p.E933E	Synonymous	1	0.00035461
3065	G3065A (G934S, N=1)	ORF1ab	p.G934S	Nonsynonymous	1	0.00035461
3069	A3069G (D935G, N=2)	ORF1ab	p.D935G	Nonsynonymous	2	0.00070922
3070	T3070C (D935D, N=1)	ORF1ab	p.D935D	Synonymous	1	0.00035461
3071	T3071C (C936R, N=1)	ORF1ab	p.C936R	Nonsynonymous	1	0.00035461
3072	G3072A (C936Y, N=1)	ORF1ab	p.C936Y	Nonsynonymous	1	0.00035461
3073	T3073C (C936C, N=1)	ORF1ab	p.C936C	Synonymous	1	0.00035461
3075	A3075G (E937G, N=4)	ORF1ab	p.E937G	Nonsynonymous	4	0.00141844
3076	A3076G (E937E, N=2)	ORF1ab	p.E937E	Synonymous	2	0.00070922
3079	A3079G (E938E, N=2)	ORF1ab	p.E938E	Synonymous	2	0.00070922
3080	G3080A (E939K, N=1)	ORF1ab	p.E939K	Nonsynonymous	1	0.00035461
3082	A3082G (E939E, N=6)	ORF1ab	p.E939E	Synonymous	6	0.00212766
3082	A3082T (E939D, N=1)	ORF1ab	p.E939D	Nonsynonymous	1	0.00035461
3083	G3083A (E940K, N=1)	ORF1ab	p.E940K	Nonsynonymous	1	0.00035461
3083	G3083C (E940Q, N=1)	ORF1ab	p.E940Q	Nonsynonymous	1	0.00035461
3085	G3085T (E940D, N=3)	ORF1ab	p.E940D	Nonsynonymous	3	0.00106383
3086	T3086C (F941L, N=1)	ORF1ab	p.F941L	Nonsynonymous	1	0.00035461
3090	A3090T (E942V, N=1)	ORF1ab	p.E942V	Nonsynonymous	1	0.00035461
3095	T3095C (S944P, N=2)	ORF1ab	p.S944P	Nonsynonymous	2	0.00070922
3096	C3096T (S944L, N=9)	ORF1ab	p.S944L	Nonsynonymous	9	0.00319149
3100	T3100C (T945T, N=1)	ORF1ab	p.T945T	Synonymous	1	0.00035461
3103	A3103G (Q946Q, N=1)	ORF1ab	p.Q946Q	Synonymous	1	0.00035461
3104	T3104C (Y947H, N=1)	ORF1ab	p.Y947H	Nonsynonymous	1	0.00035461
3105	A3105G (Y947C, N=2)	ORF1ab	p.Y947C	Nonsynonymous	2	0.00070922
3106	T3106C (Y947Y, N=1)	ORF1ab	p.Y947Y	Synonymous	1	0.00035461
3107	G3107T (E948*, N=1)	ORF1ab	p.E948*	UTR	1	0.00035461
3110	T3110C (Y949H, N=1)	ORF1ab	p.Y949H	Nonsynonymous	1	0.00035461
3112	T3112C (Y949Y, N=1)	ORF1ab	p.Y949Y	Synonymous	1	0.00035461
3121	A3121G (E952E, N=1)	ORF1ab	p.E952E	Synonymous	1	0.00035461
3122	G3122C (D953H, N=1)	ORF1ab	p.D953H	Nonsynonymous	1	0.00035461
3122	G3122T (D953Y, N=1)	ORF1ab	p.D953Y	Nonsynonymous	1	0.00035461
3123	A3123C (D953A, N=1)	ORF1ab	p.D953A	Nonsynonymous	1	0.00035461
3123	A3123G (D953G, N=4)	ORF1ab	p.D953G	Nonsynonymous	4	0.00141844
3123	A3123T (D953V, N=2)	ORF1ab	p.D953V	Nonsynonymous	2	0.00070922
3125	G3125T (D954Y, N=1)	ORF1ab	p.D954Y	Nonsynonymous	1	0.00035461
3127	T3127C (D954D, N=2)	ORF1ab	p.D954D	Synonymous	2	0.00070922
3135	G3135A (G957D, N=1)	ORF1ab	p.G957D	Nonsynonymous	1	0.00035461
3137	A3137G (K958E, N=1)	ORF1ab	p.K958E	Nonsynonymous	1	0.00035461
3138	A3138T (K958I, N=1)	ORF1ab	p.K958I	Nonsynonymous	1	0.00035461
3139	A3139G (K958K, N=1)	ORF1ab	p.K958K	Synonymous	1	0.00035461
3140	C3140T (P959S, N=1)	ORF1ab	p.P959S	Nonsynonymous	1	0.00035461
3141	C3141T (P959L, N=1)	ORF1ab	p.P959L	Nonsynonymous	1	0.00035461
3142	T3142C (P959P, N=6)	ORF1ab	p.P959P	Synonymous	6	0.00212766
3143	T3143C (L960L, N=1)	ORF1ab	p.L960L	Synonymous	1	0.00035461
3143	T3143G (L960V, N=1)	ORF1ab	p.L960V	Nonsynonymous	1	0.00035461
3147	A3147G (E961G, N=1)	ORF1ab	p.E961G	Nonsynonymous	1	0.00035461
3152	G3152T (G963C, N=1)	ORF1ab	p.G963C	Nonsynonymous	1	0.00035461
3153	G3153A (G963D, N=1)	ORF1ab	p.G963D	Nonsynonymous	1	0.00035461
3154	T3154C (G963G, N=1)	ORF1ab	p.G963G	Synonymous	1	0.00035461
3158	A3158G (T965A, N=1)	ORF1ab	p.T965A	Nonsynonymous	1	0.00035461
3161	C3161T (S966S, N=1)	ORF1ab	p.S966S	Synonymous	1	0.00035461
3163	T3163A (S966S, N=1)	ORF1ab	p.S966S	Synonymous	1	0.00035461
3163	T3163C (S966S, N=1)	ORF1ab	p.S966S	Synonymous	1	0.00035461
3165	C3165T (A967V, N=1)	ORF1ab	p.A967V	Nonsynonymous	1	0.00035461
3167	G3167C (A968P, N=1)	ORF1ab	p.A968P	Nonsynonymous	1	0.00035461
3171	T3171C (L969P, N=3)	ORF1ab	p.L969P	Nonsynonymous	3	0.00106383
3172	T3172C (L969L, N=2)	ORF1ab	p.L969L	Synonymous	2	0.00070922
3174	A3174G (Q970R, N=2)	ORF1ab	p.Q970R	Nonsynonymous	2	0.00070922
3176	C3176G (P971A, N=1)	ORF1ab	p.P971A	Nonsynonymous	1	0.00035461
3176	C3176T (P971S, N=2)	ORF1ab	p.P971S	Nonsynonymous	2	0.00070922
3177	C3177T (P971L, N=3)	ORF1ab	p.P971L	Nonsynonymous	3	0.00106383
3177	T3177C (P971P, N=1)	ORF1ab	p.P971P	Synonymous	1	0.00035461
3178	T3178C (P971P, N=1)	ORF1ab	p.P971P	Synonymous	1	0.00035461
3179	G3179A (E972K, N=1)	ORF1ab	p.E972K	Nonsynonymous	1	0.00035461
3180	A3180G (E972G, N=1)	ORF1ab	p.E972G	Nonsynonymous	1	0.00035461
3181	A3181G (E972E, N=3)	ORF1ab	p.E972E	Synonymous	3	0.00106383
3181	A3181T (E972D, N=1)	ORF1ab	p.E972D	Nonsynonymous	1	0.00035461
3183	A3183T (E973V, N=1)	ORF1ab	p.E973V	Nonsynonymous	1	0.00035461
3184	A3184G (E973E, N=1)	ORF1ab	p.E973E	Synonymous	1	0.00035461
3186	A3186G (E974G, N=4)	ORF1ab	p.E974G	Nonsynonymous	4	0.00141844
3190	A3190G (Q975Q, N=1)	ORF1ab	p.Q975Q	Synonymous	1	0.00035461
3191	G3191A (E976K, N=1)	ORF1ab	p.E976K	Nonsynonymous	1	0.00035461
3193	A3193G (E976E, N=1)	ORF1ab	p.E976E	Synonymous	1	0.00035461
3195	A3195G (E977G, N=1)	ORF1ab	p.E977G	Nonsynonymous	1	0.00035461
3196	A3196G (E977E, N=2)	ORF1ab	p.E977E	Synonymous	2	0.00070922
3198	A3198G (D978G, N=1)	ORF1ab	p.D978G	Nonsynonymous	1	0.00035461
3198	A3198T (D978V, N=1)	ORF1ab	p.D978V	Nonsynonymous	1	0.00035461
3199	T3199G (D978E, N=1)	ORF1ab	p.D978E	Nonsynonymous	1	0.00035461
3201	G3201T (W979L, N=1)	ORF1ab	p.W979L	Nonsynonymous	1	0.00035461
3203	T3203C (L980L, N=1)	ORF1ab	p.L980L	Synonymous	1	0.00035461
3204	T3204C (L980S, N=1)	ORF1ab	p.L980S	Nonsynonymous	1	0.00035461
3206	G3206C (D981H, N=9)	ORF1ab	p.D981H	Nonsynonymous	9	0.00319149
3206	G3206T (D981Y, N=1)	ORF1ab	p.D981Y	Nonsynonymous	1	0.00035461
3209	G3209C (D982H, N=3)	ORF1ab	p.D982H	Nonsynonymous	3	0.00106383
3210	A3210G (D982G, N=3)	ORF1ab	p.D982G	Nonsynonymous	3	0.00106383
3211	T3211C (D982D, N=3)	ORF1ab	p.D982D	Synonymous	3	0.00106383
3212	G3212T (D983Y, N=1)	ORF1ab	p.D983Y	Nonsynonymous	1	0.00035461
3213	A3213G (D983G, N=3)	ORF1ab	p.D983G	Nonsynonymous	3	0.00106383
3215	A3215G (S984G, N=1)	ORF1ab	p.S984G	Nonsynonymous	1	0.00035461
3217	T3217C (S984S, N=1)	ORF1ab	p.S984S	Synonymous	1	0.00035461
3224	A3224C (T987P, N=1)	ORF1ab	p.T987P	Nonsynonymous	1	0.00035461
3224	A3224G (T987A, N=1)	ORF1ab	p.T987A	Nonsynonymous	1	0.00035461
3226	T3226C (T987T, N=1)	ORF1ab	p.T987T	Synonymous	1	0.00035461
3226	T3226G (T987T, N=1)	ORF1ab	p.T987T	Synonymous	1	0.00035461
3228	T3228C (V988A, N=1)	ORF1ab	p.V988A	Nonsynonymous	1	0.00035461
3231	G3231A (G989D, N=1)	ORF1ab	p.G989D	Nonsynonymous	1	0.00035461
3232	T3232C (G989G, N=1)	ORF1ab	p.G989G	Synonymous	1	0.00035461
3232	T3232G (G989G, N=1)	ORF1ab	p.G989G	Synonymous	1	0.00035461
3234	A3234G (Q990R, N=2)	ORF1ab	p.Q990R	Nonsynonymous	2	0.00070922
3235	A3235G (Q990Q, N=3)	ORF1ab	p.Q990Q	Synonymous	3	0.00106383
3237	A3237G (Q991R, N=2)	ORF1ab	p.Q991R	Nonsynonymous	2	0.00070922
3239	G3239A (D992N, N=1)	ORF1ab	p.D992N	Nonsynonymous	1	0.00035461
3240	A3240G (D992G, N=2)	ORF1ab	p.D992G	Nonsynonymous	2	0.00070922
3241	C3241T (D992D, N=1)	ORF1ab	p.D992D	Synonymous	1	0.00035461
3242	G3242A (G993S, N=1)	ORF1ab	p.G993S	Nonsynonymous	1	0.00035461
3243	G3243A (G993D, N=1)	ORF1ab	p.G993D	Nonsynonymous	1	0.00035461
3248	G3248T (E995*, N=1)	ORF1ab	p.E995*	UTR	1	0.00035461
3249	A3249G (E995G, N=1)	ORF1ab	p.E995G	Nonsynonymous	1	0.00035461
3251	G3251A (D996N, N=1)	ORF1ab	p.D996N	Nonsynonymous	1	0.00035461
3252	A3252G (D996G, N=3)	ORF1ab	p.D996G	Nonsynonymous	3	0.00106383
3254	A3254C (N997H, N=1)	ORF1ab	p.N997H	Nonsynonymous	1	0.00035461
3255	A3255G (N997S, N=1)	ORF1ab	p.N997S	Nonsynonymous	1	0.00035461
3256	T3256C (N997N, N=2)	ORF1ab	p.N997N	Synonymous	2	0.00070922
3258	A3258G (Q998R, N=3)	ORF1ab	p.Q998R	Nonsynonymous	3	0.00106383
3259	G3259T (Q998H, N=1)	ORF1ab	p.Q998H	Nonsynonymous	1	0.00035461
3260	A3260G (T999A, N=2)	ORF1ab	p.T999A	Nonsynonymous	2	0.00070922
3261	C3261T (T999I, N=4)	ORF1ab	p.T999I	Nonsynonymous	4	0.00141844
3262	A3262G (T999T, N=1)	ORF1ab	p.T999T	Synonymous	1	0.00035461
3263	A3263G (T1000A, N=2)	ORF1ab	p.T1000A	Nonsynonymous	2	0.00070922
3266	A3266T (T1001S, N=1)	ORF1ab	p.T1001S	Nonsynonymous	1	0.00035461
3270	T3270G (I1002S, N=1)	ORF1ab	p.I1002S	Nonsynonymous	1	0.00035461
3271	T3271C (I1002I, N=1)	ORF1ab	p.I1002I	Synonymous	1	0.00035461
3274	A3274G (Q1003Q, N=1)	ORF1ab	p.Q1003Q	Synonymous	1	0.00035461
3275	A3275G (T1004A, N=2)	ORF1ab	p.T1004A	Nonsynonymous	2	0.00070922
3278	A3278G (I1005V, N=1)	ORF1ab	p.I1005V	Nonsynonymous	1	0.00035461
3280	T3280G (I1005M, N=1)	ORF1ab	p.I1005M	Nonsynonymous	1	0.00035461
3282	T3282C (V1006A, N=1)	ORF1ab	p.V1006A	Nonsynonymous	1	0.00035461
3283	T3283C (V1006V, N=1)	ORF1ab	p.V1006V	Synonymous	1	0.00035461
3285	A3285G (E1007G, N=1)	ORF1ab	p.E1007G	Nonsynonymous	1	0.00035461
3287	G3287A (V1008I, N=1)	ORF1ab	p.V1008I	Nonsynonymous	1	0.00035461
3289	T3289C (V1008V, N=1)	ORF1ab	p.V1008V	Synonymous	1	0.00035461
3291	A3291G (Q1009R, N=1)	ORF1ab	p.Q1009R	Nonsynonymous	1	0.00035461
3292	A3292G (Q1009Q, N=1)	ORF1ab	p.Q1009Q	Synonymous	1	0.00035461
3295	T3295G (P1010P, N=1)	ORF1ab	p.P1010P	Synonymous	1	0.00035461
3296	C3296A (Q1011K, N=1)	ORF1ab	p.Q1011K	Nonsynonymous	1	0.00035461
3304	G3304A (E1013E, N=1)	ORF1ab	p.E1013E	Synonymous	1	0.00035461
3305	A3305G (M1014V, N=1)	ORF1ab	p.M1014V	Nonsynonymous	1	0.00035461
3306	T3306C (M1014T, N=2)	ORF1ab	p.M1014T	Nonsynonymous	2	0.00070922
3307	G3307A (M1014I, N=1)	ORF1ab	p.M1014I	Nonsynonymous	1	0.00035461
3309	A3309G (E1015G, N=2)	ORF1ab	p.E1015G	Nonsynonymous	2	0.00070922
3310	A3310G (E1015E, N=1)	ORF1ab	p.E1015E	Synonymous	1	0.00035461
3315	C3315A (T1017K, N=1)	ORF1ab	p.T1017K	Nonsynonymous	1	0.00035461
3316	A3316G (T1017T, N=1)	ORF1ab	p.T1017T	Synonymous	1	0.00035461
3318	C3318T (P1018L, N=1)	ORF1ab	p.P1018L	Nonsynonymous	1	0.00035461
3319	A3319G (P1018P, N=1)	ORF1ab	p.P1018P	Synonymous	1	0.00035461
3323	G3323A (V1020I, N=2)	ORF1ab	p.V1020I	Nonsynonymous	2	0.00070922
3324	T3324C (V1020A, N=2)	ORF1ab	p.V1020A	Nonsynonymous	2	0.00070922
3325	T3325A (V1020V, N=1)	ORF1ab	p.V1020V	Synonymous	1	0.00035461
3325	T3325C (V1020V, N=1)	ORF1ab	p.V1020V	Synonymous	1	0.00035461
3326	C3326T (Q1021*, N=1)	ORF1ab	p.Q1021*	UTR	1	0.00035461
3327	A3327G (Q1021R, N=1)	ORF1ab	p.Q1021R	Nonsynonymous	1	0.00035461
3329	A3329G (T1022A, N=1)	ORF1ab	p.T1022A	Nonsynonymous	1	0.00035461
3331	T3331A (T1022T, N=1)	ORF1ab	p.T1022T	Synonymous	1	0.00035461
3336	A3336G (E1024G, N=1)	ORF1ab	p.E1024G	Nonsynonymous	1	0.00035461
3337	A3337G (E1024E, N=1)	ORF1ab	p.E1024E	Synonymous	1	0.00035461
3337	A3337T (E1024D, N=1)	ORF1ab	p.E1024D	Nonsynonymous	1	0.00035461
3339	T3339C (V1025A, N=1)	ORF1ab	p.V1025A	Nonsynonymous	1	0.00035461
3340	G3340A (V1025V, N=4)	ORF1ab	p.V1025V	Synonymous	4	0.00141844
3340	G3340T (V1025V, N=1)	ORF1ab	p.V1025V	Synonymous	1	0.00035461
3341	A3341G (N1026D, N=4)	ORF1ab	p.N1026D	Nonsynonymous	4	0.00141844
3342	A3342G (N1026S, N=1)	ORF1ab	p.N1026S	Nonsynonymous	1	0.00035461
3344	A3344G (S1027G, N=1)	ORF1ab	p.S1027G	Nonsynonymous	1	0.00035461
3345	G3345T (S1027I, N=1)	ORF1ab	p.S1027I	Nonsynonymous	1	0.00035461
3347	T3347C (F1028L, N=2)	ORF1ab	p.F1028L	Nonsynonymous	2	0.00070922
3350	A3350G (S1029G, N=1)	ORF1ab	p.S1029G	Nonsynonymous	1	0.00035461
3352	T3352C (S1029S, N=1)	ORF1ab	p.S1029S	Synonymous	1	0.00035461
3355	T3355C (G1030G, N=2)	ORF1ab	p.G1030G	Synonymous	2	0.00070922
3358	T3358C (Y1031Y, N=1)	ORF1ab	p.Y1031Y	Synonymous	1	0.00035461
3360	T3360C (L1032S, N=1)	ORF1ab	p.L1032S	Nonsynonymous	1	0.00035461
3361	A3361G (L1032L, N=1)	ORF1ab	p.L1032L	Synonymous	1	0.00035461
3363	A3363G (K1033R, N=1)	ORF1ab	p.K1033R	Nonsynonymous	1	0.00035461
3364	A3364G (K1033K, N=1)	ORF1ab	p.K1033K	Synonymous	1	0.00035461
3365	C3365T (L1034F, N=1)	ORF1ab	p.L1034F	Nonsynonymous	1	0.00035461
3366	T3366C (L1034P, N=2)	ORF1ab	p.L1034P	Nonsynonymous	2	0.00070922
3367	T3367C (L1034L, N=1)	ORF1ab	p.L1034L	Synonymous	1	0.00035461
3368	A3368T (T1035S, N=1)	ORF1ab	p.T1035S	Nonsynonymous	1	0.00035461
3370	T3370C (T1035T, N=1)	ORF1ab	p.T1035T	Synonymous	1	0.00035461
3371	G3371T (D1036Y, N=2)	ORF1ab	p.D1036Y	Nonsynonymous	2	0.00070922
3373	C3373T (D1036D, N=1)	ORF1ab	p.D1036D	Synonymous	1	0.00035461
3374	A3374G (N1037D, N=2)	ORF1ab	p.N1037D	Nonsynonymous	2	0.00070922
3377	G3377T (V1038L, N=1)	ORF1ab	p.V1038L	Nonsynonymous	1	0.00035461
3383	A3383G (I1040V, N=1)	ORF1ab	p.I1040V	Nonsynonymous	1	0.00035461
3384	T3384C (I1040T, N=1)	ORF1ab	p.I1040T	Nonsynonymous	1	0.00035461
3387	A3387T (K1041I, N=1)	ORF1ab	p.K1041I	Nonsynonymous	1	0.00035461
3392	G3392A (A1043T, N=1)	ORF1ab	p.A1043T	Nonsynonymous	1	0.00035461
3393	C3393T (A1043V, N=2)	ORF1ab	p.A1043V	Nonsynonymous	2	0.00070922
3394	A3394G (A1043A, N=1)	ORF1ab	p.A1043A	Synonymous	1	0.00035461
3396	A3396G (D1044G, N=1)	ORF1ab	p.D1044G	Nonsynonymous	1	0.00035461
3397	C3397T (D1044D, N=1)	ORF1ab	p.D1044D	Synonymous	1	0.00035461
3398	A3398C (I1045L, N=1)	ORF1ab	p.I1045L	Nonsynonymous	1	0.00035461
3398	A3398G (I1045V, N=2)	ORF1ab	p.I1045V	Nonsynonymous	2	0.00070922
3405	A3405G (E1047G, N=3)	ORF1ab	p.E1047G	Nonsynonymous	3	0.00106383
3406	A3406G (E1047E, N=1)	ORF1ab	p.E1047E	Synonymous	1	0.00035461
3408	A3408G (E1048G, N=2)	ORF1ab	p.E1048G	Nonsynonymous	2	0.00070922
3411	C3411G (A1049G, N=1)	ORF1ab	p.A1049G	Nonsynonymous	1	0.00035461
3411	C3411T (A1049V, N=2)	ORF1ab	p.A1049V	Nonsynonymous	2	0.00070922
3413	A3413G (K1050E, N=1)	ORF1ab	p.K1050E	Nonsynonymous	1	0.00035461
3417	A3417G (K1051R, N=2)	ORF1ab	p.K1051R	Nonsynonymous	2	0.00070922
3419	G3419T (V1052L, N=1)	ORF1ab	p.V1052L	Nonsynonymous	1	0.00035461
3420	T3420C (V1052A, N=1)	ORF1ab	p.V1052A	Nonsynonymous	1	0.00035461
3421	A3421G (V1052V, N=2)	ORF1ab	p.V1052V	Synonymous	2	0.00070922
3422	A3422G (K1053E, N=2)	ORF1ab	p.K1053E	Nonsynonymous	2	0.00070922
3423	A3423G (K1053R, N=1)	ORF1ab	p.K1053R	Nonsynonymous	1	0.00035461
3424	A3424G (K1053K, N=2)	ORF1ab	p.K1053K	Synonymous	2	0.00070922
3430	A3430G (T1055T, N=1)	ORF1ab	p.T1055T	Synonymous	1	0.00035461
3431	T3431G (V1056V, N=1)	ORF1ab	p.V1056V	Synonymous	1	0.00035461
3432	T3432C (V1056A, N=3)	ORF1ab	p.V1056A	Nonsynonymous	3	0.00106383
3436	T3436C (V1057V, N=2)	ORF1ab	p.V1057V	Synonymous	2	0.00070922
3441	A3441G (N1059S, N=1)	ORF1ab	p.N1059S	Nonsynonymous	1	0.00035461
3442	T3442C (N1059N, N=1)	ORF1ab	p.N1059N	Synonymous	1	0.00035461
3443	G3443T (A1060S, N=1)	ORF1ab	p.A1060S	Nonsynonymous	1	0.00035461
3445	A3445G (A1060A, N=2)	ORF1ab	p.A1060A	Synonymous	2	0.00070922
3446	G3446A (A1061T, N=1)	ORF1ab	p.A1061T	Nonsynonymous	1	0.00035461
3447	C3447A (A1061D, N=1)	ORF1ab	p.A1061D	Nonsynonymous	1	0.00035461
3447	C3447T (A1061V, N=1)	ORF1ab	p.A1061V	Nonsynonymous	1	0.00035461
3450	A3450G (N1062S, N=1)	ORF1ab	p.N1062S	Nonsynonymous	1	0.00035461
3451	T3451C (N1062N, N=1)	ORF1ab	p.N1062N	Synonymous	1	0.00035461
3457	C3457T (Y1064Y, N=1)	ORF1ab	p.Y1064Y	Synonymous	1	0.00035461
3459	T3459C (L1065P, N=3)	ORF1ab	p.L1065P	Nonsynonymous	3	0.00106383
3461	A3461G (K1066E, N=1)	ORF1ab	p.K1066E	Nonsynonymous	1	0.00035461
3462	A3462G (K1066R, N=1)	ORF1ab	p.K1066R	Nonsynonymous	1	0.00035461
3463	A3463G (K1066K, N=2)	ORF1ab	p.K1066K	Synonymous	2	0.00070922
3463	A3463T (K1066N, N=1)	ORF1ab	p.K1066N	Nonsynonymous	1	0.00035461
3466	T3466C (H1067H, N=4)	ORF1ab	p.H1067H	Synonymous	4	0.00141844
3467	G3467C (G1068R, N=1)	ORF1ab	p.G1068R	Nonsynonymous	1	0.00035461
3467	G3467T (G1068*, N=1)	ORF1ab	p.G1068*	UTR	1	0.00035461
3468	G3468T (G1068V, N=1)	ORF1ab	p.G1068V	Nonsynonymous	1	0.00035461
3469	A3469G (G1068G, N=1)	ORF1ab	p.G1068G	Synonymous	1	0.00035461
3471	G3471T (G1069V, N=1)	ORF1ab	p.G1069V	Nonsynonymous	1	0.00035461
3472	A3472G (G1069G, N=1)	ORF1ab	p.G1069G	Synonymous	1	0.00035461
3475	T3475C (G1070G, N=1)	ORF1ab	p.G1070G	Synonymous	1	0.00035461
3477	T3477C (V1071A, N=2)	ORF1ab	p.V1071A	Nonsynonymous	2	0.00070922
3477	T3477G (V1071G, N=1)	ORF1ab	p.V1071G	Nonsynonymous	1	0.00035461
3479	G3479A (A1072T, N=1)	ORF1ab	p.A1072T	Nonsynonymous	1	0.00035461
3481	A3481G (A1072A, N=1)	ORF1ab	p.A1072A	Synonymous	1	0.00035461
3482	G3482A (G1073R, N=1)	ORF1ab	p.G1073R	Nonsynonymous	1	0.00035461
3484	A3484G (G1073G, N=1)	ORF1ab	p.G1073G	Synonymous	1	0.00035461
3486	C3486T (A1074V, N=1)	ORF1ab	p.A1074V	Nonsynonymous	1	0.00035461
3487	C3487T (A1074A, N=1)	ORF1ab	p.A1074A	Synonymous	1	0.00035461
3488	T3488C (L1075L, N=2)	ORF1ab	p.L1075L	Synonymous	2	0.00070922
3492	A3492G (N1076S, N=1)	ORF1ab	p.N1076S	Nonsynonymous	1	0.00035461
3494	A3494G (K1077E, N=1)	ORF1ab	p.K1077E	Nonsynonymous	1	0.00035461
3497	G3497A (A1078T, N=1)	ORF1ab	p.A1078T	Nonsynonymous	1	0.00035461
3498	C3498T (A1078V, N=1)	ORF1ab	p.A1078V	Nonsynonymous	1	0.00035461
3500	A3500G (T1079A, N=1)	ORF1ab	p.T1079A	Nonsynonymous	1	0.00035461
3503	A3503G (N1080D, N=1)	ORF1ab	p.N1080D	Nonsynonymous	1	0.00035461
3504	A3504G (N1080S, N=3)	ORF1ab	p.N1080S	Nonsynonymous	3	0.00106383
3512	A3512G (M1083V, N=1)	ORF1ab	p.M1083V	Nonsynonymous	1	0.00035461
3514	G3514A (M1083I, N=1)	ORF1ab	p.M1083I	Nonsynonymous	1	0.00035461
3514	G3514T (M1083I, N=2)	ORF1ab	p.M1083I	Nonsynonymous	2	0.00070922
3516	A3516G (Q1084R, N=1)	ORF1ab	p.Q1084R	Nonsynonymous	1	0.00035461
3517	A3517G (Q1084Q, N=1)	ORF1ab	p.Q1084Q	Synonymous	1	0.00035461
3520	T3520C (V1085V, N=3)	ORF1ab	p.V1085V	Synonymous	3	0.00106383
3521	G3521A (E1086K, N=1)	ORF1ab	p.E1086K	Nonsynonymous	1	0.00035461
3523	A3523G (E1086E, N=2)	ORF1ab	p.E1086E	Synonymous	2	0.00070922
3524	T3524C (S1087P, N=2)	ORF1ab	p.S1087P	Nonsynonymous	2	0.00070922
3526	T3526C (S1087S, N=3)	ORF1ab	p.S1087S	Synonymous	3	0.00106383
3528	A3528G (D1088G, N=2)	ORF1ab	p.D1088G	Nonsynonymous	2	0.00070922
3529	T3529C (D1088D, N=1)	ORF1ab	p.D1088D	Synonymous	1	0.00035461
3531	A3531G (D1089G, N=2)	ORF1ab	p.D1089G	Nonsynonymous	2	0.00070922
3532	T3532C (D1089D, N=1)	ORF1ab	p.D1089D	Synonymous	1	0.00035461
3536	A3536G (I1091V, N=2)	ORF1ab	p.I1091V	Nonsynonymous	2	0.00070922
3537	T3537C (I1091T, N=1)	ORF1ab	p.I1091T	Nonsynonymous	1	0.00035461
3542	A3542G (T1093A, N=1)	ORF1ab	p.T1093A	Nonsynonymous	1	0.00035461
3544	T3544A (T1093T, N=1)	ORF1ab	p.T1093T	Synonymous	1	0.00035461
3545	A3545T (N1094Y, N=1)	ORF1ab	p.N1094Y	Nonsynonymous	1	0.00035461
3546	A3546G (N1094S, N=1)	ORF1ab	p.N1094S	Nonsynonymous	1	0.00035461
3549	G3549C (G1095A, N=1)	ORF1ab	p.G1095A	Nonsynonymous	1	0.00035461
3550	A3550G (G1095G, N=1)	ORF1ab	p.G1095G	Synonymous	1	0.00035461
3550	A3550T (G1095G, N=1)	ORF1ab	p.G1095G	Synonymous	1	0.00035461
3552	C3552T (P1096L, N=1)	ORF1ab	p.P1096L	Nonsynonymous	1	0.00035461
3553	A3553G (P1096P, N=1)	ORF1ab	p.P1096P	Synonymous	1	0.00035461
3555	T3555C (L1097P, N=1)	ORF1ab	p.L1097P	Nonsynonymous	1	0.00035461
3559	A3559G (K1098K, N=2)	ORF1ab	p.K1098K	Synonymous	2	0.00070922
3560	G3560T (V1099L, N=1)	ORF1ab	p.V1099L	Nonsynonymous	1	0.00035461
3562	G3562A (V1099V, N=1)	ORF1ab	p.V1099V	Synonymous	1	0.00035461
3563	G3563A (G1100S, N=2)	ORF1ab	p.G1100S	Nonsynonymous	2	0.00070922
3563	G3563T (G1100C, N=3)	ORF1ab	p.G1100C	Nonsynonymous	3	0.00106383
3563	T3563G (G1100G, N=1)	ORF1ab	p.G1100G	Synonymous	1	0.00035461
3565	T3565C (G1100G, N=1)	ORF1ab	p.G1100G	Synonymous	1	0.00035461
3566	G3566A (G1101S, N=1)	ORF1ab	p.G1101S	Nonsynonymous	1	0.00035461
3569	A3569G (S1102G, N=3)	ORF1ab	p.S1102G	Nonsynonymous	3	0.00106383
3570	G3570A (S1102N, N=1)	ORF1ab	p.S1102N	Nonsynonymous	1	0.00035461
3571	T3571C (S1102S, N=1)	ORF1ab	p.S1102S	Synonymous	1	0.00035461
3572	T3572C (C1103R, N=2)	ORF1ab	p.C1103R	Nonsynonymous	2	0.00070922
3573	G3573A (C1103Y, N=1)	ORF1ab	p.C1103Y	Nonsynonymous	1	0.00035461
3573	G3573T (C1103F, N=1)	ORF1ab	p.C1103F	Nonsynonymous	1	0.00035461
3575	G3575T (V1104F, N=2)	ORF1ab	p.V1104F	Nonsynonymous	2	0.00070922
3577	T3577C (V1104V, N=1)	ORF1ab	p.V1104V	Synonymous	1	0.00035461
3578	T3578C (L1105L, N=2)	ORF1ab	p.L1105L	Synonymous	2	0.00070922
3579	T3579C (L1105S, N=1)	ORF1ab	p.L1105S	Nonsynonymous	1	0.00035461
3580	A3580G (L1105L, N=1)	ORF1ab	p.L1105L	Synonymous	1	0.00035461
3580	A3580T (L1105F, N=1)	ORF1ab	p.L1105F	Nonsynonymous	1	0.00035461
3581	A3581G (S1106G, N=2)	ORF1ab	p.S1106G	Nonsynonymous	2	0.00070922
3582	G3582T (S1106I, N=1)	ORF1ab	p.S1106I	Nonsynonymous	1	0.00035461
3583	C3583T (S1106S, N=2)	ORF1ab	p.S1106S	Synonymous	2	0.00070922
3584	G3584T (G1107*, N=1)	ORF1ab	p.G1107*	UTR	1	0.00035461
3587	C3587T (H1108Y, N=1)	ORF1ab	p.H1108Y	Nonsynonymous	1	0.00035461
3588	A3588G (H1108R, N=3)	ORF1ab	p.H1108R	Nonsynonymous	3	0.00106383
3589	C3589T (H1108H, N=1)	ORF1ab	p.H1108H	Synonymous	1	0.00035461
3590	A3590G (N1109D, N=2)	ORF1ab	p.N1109D	Nonsynonymous	2	0.00070922
3591	A3591G (N1109S, N=1)	ORF1ab	p.N1109S	Nonsynonymous	1	0.00035461
3594	T3594C (L1110P, N=1)	ORF1ab	p.L1110P	Nonsynonymous	1	0.00035461
3595	T3595C (L1110L, N=1)	ORF1ab	p.L1110L	Synonymous	1	0.00035461
3597	C3597T (A1111V, N=1)	ORF1ab	p.A1111V	Nonsynonymous	1	0.00035461
3598	T3598A (A1111A, N=2)	ORF1ab	p.A1111A	Synonymous	2	0.00070922
3601	A3601G (K1112K, N=2)	ORF1ab	p.K1112K	Synonymous	2	0.00070922
3602	C3602T (H1113Y, N=1)	ORF1ab	p.H1113Y	Nonsynonymous	1	0.00035461
3604	C3604T (H1113H, N=1)	ORF1ab	p.H1113H	Synonymous	1	0.00035461
3606	G3606T (C1114F, N=1)	ORF1ab	p.C1114F	Nonsynonymous	1	0.00035461
3607	T3607C (C1114C, N=1)	ORF1ab	p.C1114C	Synonymous	1	0.00035461
3610	T3610C (L1115L, N=1)	ORF1ab	p.L1115L	Synonymous	1	0.00035461
3612	A3612G (H1116R, N=2)	ORF1ab	p.H1116R	Nonsynonymous	2	0.00070922
3613	T3613C (H1116H, N=2)	ORF1ab	p.H1116H	Synonymous	2	0.00070922
3613	T3613G (H1116Q, N=1)	ORF1ab	p.H1116Q	Nonsynonymous	1	0.00035461
3614	G3614A (V1117I, N=1)	ORF1ab	p.V1117I	Nonsynonymous	1	0.00035461
3615	T3615C (V1117A, N=1)	ORF1ab	p.V1117A	Nonsynonymous	1	0.00035461
3616	T3616C (V1117V, N=1)	ORF1ab	p.V1117V	Synonymous	1	0.00035461
3617	G3617A (V1118I, N=1)	ORF1ab	p.V1118I	Nonsynonymous	1	0.00035461
3618	T3618C (V1118A, N=2)	ORF1ab	p.V1118A	Nonsynonymous	2	0.00070922
3619	C3619T (V1118V, N=1)	ORF1ab	p.V1118V	Synonymous	1	0.00035461
3621	G3621A (G1119D, N=1)	ORF1ab	p.G1119D	Nonsynonymous	1	0.00035461
3623	C3623A (P1120T, N=1)	ORF1ab	p.P1120T	Nonsynonymous	1	0.00035461
3623	C3623T (P1120S, N=1)	ORF1ab	p.P1120S	Nonsynonymous	1	0.00035461
3625	A3625C (P1120P, N=1)	ORF1ab	p.P1120P	Synonymous	1	0.00035461
3625	A3625G (P1120P, N=1)	ORF1ab	p.P1120P	Synonymous	1	0.00035461
3626	A3626G (N1121D, N=1)	ORF1ab	p.N1121D	Nonsynonymous	1	0.00035461
3627	A3627G (N1121S, N=1)	ORF1ab	p.N1121S	Nonsynonymous	1	0.00035461
3628	T3628C (N1121N, N=1)	ORF1ab	p.N1121N	Synonymous	1	0.00035461
3628	T3628G (N1121K, N=1)	ORF1ab	p.N1121K	Nonsynonymous	1	0.00035461
3631	T3631A (V1122V, N=1)	ORF1ab	p.V1122V	Synonymous	1	0.00035461
3635	A3635G (K1124E, N=1)	ORF1ab	p.K1124E	Nonsynonymous	1	0.00035461
3636	A3636G (K1124R, N=1)	ORF1ab	p.K1124R	Nonsynonymous	1	0.00035461
3637	A3637G (K1124K, N=2)	ORF1ab	p.K1124K	Synonymous	2	0.00070922
3638	G3638A (G1125S, N=1)	ORF1ab	p.G1125S	Nonsynonymous	1	0.00035461
[truncated: 13,946 more rows]

## Sheet: Figure 2a
vaccine_doses group	Number of iSNVs per Kb (adjusted)	lineage
Unvaccinated	0.11283	20B (B.1.1.63)
Unvaccinated	-0.159744	20B (B.1.1.63)
Unvaccinated	-0.274882	20A (B.1.36.*)
Unvaccinated	-0.249877	20B (B.1.1.63)
Unvaccinated	0.33976	20B (B.1.1.63)
Unvaccinated	-0.431887	20B (B.1.1.63)
Unvaccinated	-0.300992	20B (B.1.1.63)
Unvaccinated	0.321292	20B (B.1.1.63)
Unvaccinated	0.0357122	20B (B.1.1.63)
Unvaccinated	-0.261353	20B (B.1.1.63)
Unvaccinated	-0.225288	20B (B.1.1.63)
Unvaccinated	-0.376829	20B (B.1.1.63)
Unvaccinated	-0.179248	20B (B.1.1.63)
Unvaccinated	-0.167173	20B (B.1.1.63)
Unvaccinated	-0.313984	20B (B.1.1.63)
Unvaccinated	-0.049965	20B (B.1.1.63)
Unvaccinated	-0.0834063	20B (B.1.1.63)
Unvaccinated	-0.225547	20B (B.1.1.63)
Unvaccinated	-0.19276	20B (B.1.1.63)
Unvaccinated	-0.412685	20B (B.1.1.63)
Unvaccinated	-0.0430181	20B (B.1.1.63)
Unvaccinated	-0.10993	20B (B.1.1.63)
Unvaccinated	-0.0831831	20B (B.1.1.63)
Unvaccinated	-0.0363189	20B (B.1.1.63)
Unvaccinated	-0.0919588	20B (B.1.1.63)
Unvaccinated	-0.180398	20B (B.1.1.63)
Unvaccinated	-0.086295	20B (B.1.1.63)
Unvaccinated	-0.135683	20B (B.1.1.63)
Unvaccinated	-0.152367	20B (B.1.1.63)
Unvaccinated	-0.0764293	20B (B.1.1.63)
Unvaccinated	-0.139572	20B (B.1.1.63)
Unvaccinated	-0.407168	20B (B.1.1.63)
Unvaccinated	-0.433483	20B (B.1.1.63)
Unvaccinated	-0.0561533	20B (B.1.1.63)
Unvaccinated	-0.191897	20B (B.1.1.63)
Unvaccinated	-0.467996	20B (B.1.1.63)
Unvaccinated	-0.253305	20B (B.1.1.63)
Unvaccinated	-0.250568	20B (B.1.1.63)
Unvaccinated	-0.120715	20B (B.1.1.63)
Unvaccinated	-0.34801	20B (B.1.1.63)
Unvaccinated	-0.463814	20B (B.1.1.63)
Unvaccinated	-0.514156	20B (B.1.1.63)
Unvaccinated	-0.05415	20B (B.1.1.63)
Unvaccinated	3.16519	20B (B.1.1.63)
Unvaccinated	-0.211918	20B (B.1.1.63)
Unvaccinated	-0.169033	20B (B.1.1.63)
Unvaccinated	-0.0342965	20B (B.1.1.63)
Unvaccinated	-0.207428	20B (B.1.1.63)
Unvaccinated	0.0699507	20B (B.1.1.63)
Unvaccinated	-0.178523	20B (B.1.1.63)
Unvaccinated	-0.29716	20B (B.1.1.63)
Unvaccinated	-0.0672392	20B (B.1.1.63)
Unvaccinated	0.0946152	20B (B.1.1.63)
Unvaccinated	-0.344614	20B (B.1.1.63)
Unvaccinated	-0.112519	20B (B.1.1.63)
Unvaccinated	0.0443492	20B (B.1.1.63)
Unvaccinated	-0.21131	20B (B.1.1.63)
Unvaccinated	-0.0262558	20B (B.1.1.63)
Unvaccinated	-0.121013	20B (B.1.1.63)
Unvaccinated	-0.22616	20B (B.1.1.63)
Unvaccinated	0.0105611	20B (B.1.1.63)
Unvaccinated	-0.0611995	20B (B.1.1.63)
Unvaccinated	-0.348622	20B (B.1.1.63)
Unvaccinated	-0.0588927	20B (B.1.1.63)
Unvaccinated	-0.0371773	20B (B.1.1.63)
Unvaccinated	-0.0773179	20B (B.1.1.63)
Unvaccinated	-0.172052	20B (B.1.1.63)
Unvaccinated	0.0173194	20B (B.1.1.63)
Unvaccinated	-0.17201	20B (B.1.1.63)
Unvaccinated	0.0578036	20B (B.1.1.63)
Unvaccinated	-0.0398014	20B (B.1.1.63)
Unvaccinated	-0.00635103	20B (B.1.1.63)
Unvaccinated	-0.259196	20B (B.1.1.63)
Unvaccinated	-0.0982969	20B (B.1.1.63)
Unvaccinated	0.0472524	20B (B.1.1.63)
Unvaccinated	-0.183571	20B (B.1.1.63)
Unvaccinated	0.0900506	20B (B.1.1.63)
Unvaccinated	0.143185	20B (B.1.1.63)
Unvaccinated	0.124405	20B (B.1.1.63)
Unvaccinated	0.181442	20B (B.1.1.63)
Unvaccinated	0.1125	20B (B.1.1.63)
Unvaccinated	-0.102284	20B (B.1.1.63)
Unvaccinated	0.0186436	20B (B.1.1.63)
Unvaccinated	0.158029	20B (B.1.1.63)
Unvaccinated	0.105085	20B (B.1.1.63)
Unvaccinated	0.379906	20B (B.1.1.63)
Unvaccinated	0.373304	20B (B.1.1.63)
Unvaccinated	-0.693189	20B (B.1.1.63)
Unvaccinated	0.0147327	20B (B.1.1.63)
Unvaccinated	0.349815	20B (B.1.1.63)
Unvaccinated	-0.0559581	20B (B.1.1.63)
Unvaccinated	0.251857	20B (B.1.1.63)
Unvaccinated	-0.0126207	20B (B.1.1.63)
Unvaccinated	-0.238489	20B (B.1.1.63)
Unvaccinated	0.0214479	20B (B.1.1.63)
Unvaccinated	-0.0514538	20B (B.1.1.63)
Unvaccinated	0.368536	20B (B.1.1.63)
Unvaccinated	-0.154983	20B (B.1.1.63)
Unvaccinated	-0.0818889	20B (B.1.1.63)
Unvaccinated	-0.393887	20B (B.1.1.63)
Unvaccinated	-0.130134	20B (B.1.1.63)
Unvaccinated	-0.123304	20B (B.1.1.63)
Unvaccinated	-0.156525	20B (B.1.1.63)
Unvaccinated	-0.177914	20B (B.1.1.63)
Unvaccinated	-0.22037	20B (B.1.1.63)
Unvaccinated	0.195589	20B (B.1.1.63)
Unvaccinated	-0.0445491	20B (B.1.1.63)
Unvaccinated	-0.174167	20B (B.1.1.63)
Unvaccinated	-0.0902802	20B (B.1.1.63)
Unvaccinated	-0.103228	20B (B.1.1.63)
Unvaccinated	-0.29872	20B (B.1.1.63)
Unvaccinated	0.372634	20B (B.1.1.63)
Unvaccinated	-0.219938	20B (B.1.1.63)
Unvaccinated	-0.110331	20B (B.1.1.63)
Unvaccinated	-0.158572	20B (B.1.1.63)
Unvaccinated	-0.0475317	20B (B.1.1.63)
Unvaccinated	-0.348311	20B (B.1.1.63)
Unvaccinated	-0.111196	20B (B.1.1.63)
Unvaccinated	-0.0676163	20B (B.1.1.63)
Unvaccinated	-0.31849	20B (B.1.1.63)
Unvaccinated	-0.307701	20B (B.1.1.63)
Unvaccinated	-0.0697831	20B (B.1.1.63)
Unvaccinated	-0.0188599	20B (B.1.1.63)
Unvaccinated	-0.125029	20B (B.1.1.63)
Unvaccinated	-0.295718	20B (B.1.1.63)
Unvaccinated	-0.0748888	20B (B.1.1.63)
Unvaccinated	-0.0868312	20B (B.1.1.63)
Unvaccinated	-0.296967	20B (B.1.1.63)
Unvaccinated	-0.244097	20B (B.1.1.63)
Unvaccinated	0.619701	20B (B.1.1.63)
Unvaccinated	-0.286999	20B (B.1.1.63)
Unvaccinated	-0.208554	20B (B.1.1.63)
Unvaccinated	-0.170327	20B (B.1.1.63)
Unvaccinated	-0.345046	20B (B.1.1.63)
Unvaccinated	-0.379678	20B (B.1.1.63)
Unvaccinated	-0.314536	20B (B.1.1.63)
Unvaccinated	-0.0654803	20B (B.1.1.63)
Unvaccinated	-0.0462658	20B (B.1.1.63)
Unvaccinated	-0.276884	20B (B.1.1.63)
Unvaccinated	-0.247485	20B (B.1.1.63)
Unvaccinated	-0.290689	20B (B.1.1.63)
Unvaccinated	-0.292105	20B (B.1.1.63)
Unvaccinated	-0.21704	20B (B.1.1.63)
Unvaccinated	-0.135383	20B (B.1.1.63)
Unvaccinated	-0.208722	20B (B.1.1.63)
Unvaccinated	-0.111176	20B (B.1.1.63)
Unvaccinated	-0.0857715	20B (B.1.1.63)
Unvaccinated	-0.179037	20B (B.1.1.63)
Unvaccinated	-0.272859	20B (B.1.1.63)
Unvaccinated	-0.199165	20B (B.1.1.63)
Unvaccinated	-0.537338	20B (B.1.1.63)
Unvaccinated	-0.298022	20B (B.1.1.63)
Unvaccinated	-0.487872	20B (B.1.1.63)
Unvaccinated	-0.346893	20B (B.1.1.63)
Unvaccinated	-0.326495	20B (B.1.1.63)
Unvaccinated	-0.0147845	20B (B.1.1.63)
Unvaccinated	-0.205035	20B (B.1.1.63)
Unvaccinated	-0.463989	20B (B.1.1.63)
Unvaccinated	-0.132113	20B (B.1.1.63)
Unvaccinated	-0.246254	20B (B.1.1.63)
Unvaccinated	-0.271275	20B (B.1.1.63)
Unvaccinated	-0.187062	20B (B.1.1.63)
Unvaccinated	-0.019929	20B (B.1.1.63)
Unvaccinated	-0.067179	20B (B.1.1.63)
Unvaccinated	-0.2423	20B (B.1.1.63)
Unvaccinated	-0.275686	20B (B.1.1.63)
Unvaccinated	-0.112624	20B (B.1.1.63)
Unvaccinated	-0.00958901	20B (B.1.1.63)
Unvaccinated	0.00793189	20B (B.1.1.63)
Unvaccinated	-0.0690023	20B (B.1.1.63)
Unvaccinated	-0.0194811	20B (B.1.1.63)
Unvaccinated	-0.146444	20B (B.1.1.63)
Unvaccinated	0.00617047	20B (B.1.1.63)
Unvaccinated	-0.11952	20B (B.1.1.63)
Unvaccinated	-0.345495	20B (B.1.1.63)
Unvaccinated	-0.252003	20B (B.1.1.63)
Unvaccinated	0.109116	20B (B.1.1.63)
Unvaccinated	1.0306	20B (B.1.1.63)
Unvaccinated	-0.203392	20B (B.1.1.63)
Unvaccinated	0.0933607	20B (B.1.1.63)
Unvaccinated	-0.279284	20B (B.1.1.63)
Unvaccinated	0.101075	20B (B.1.1.63)
Unvaccinated	-0.354348	20B (B.1.1.63)
Unvaccinated	-0.0963053	20B (B.1.1.63)
Unvaccinated	0.564514	20B (B.1.1.63)
Unvaccinated	-0.175072	20B (B.1.1.63)
Unvaccinated	0.0422131	20B (B.1.1.63)
Unvaccinated	0.2194	20B (B.1.1.63)
Unvaccinated	-0.0844083	20B (B.1.1.63)
Unvaccinated	-0.208583	20B (B.1.1.63)
Unvaccinated	0.104833	20B (B.1.1.63)
Unvaccinated	-0.216845	20B (B.1.1.63)
Unvaccinated	-0.206316	20B (B.1.1.63)
Unvaccinated	-0.0909152	20B (B.1.1.63)
Unvaccinated	-0.13594	20B (B.1.1.63)
Unvaccinated	-0.104753	20B (B.1.1.63)
Unvaccinated	-0.0652666	20B (B.1.1.63)
Unvaccinated	-0.182333	20B (B.1.1.63)
Unvaccinated	-0.294933	20B (B.1.1.63)
Unvaccinated	-0.218146	20B (B.1.1.63)
Unvaccinated	-0.311964	20B (B.1.1.63)
Unvaccinated	-0.2296	20B (B.1.1.63)
Unvaccinated	-0.303996	20B (B.1.1.63)
Unvaccinated	-0.250933	20B (B.1.1.63)
Unvaccinated	-0.401681	20B (B.1.1.63)
Unvaccinated	-0.192328	20B (B.1.1.63)
Unvaccinated	-0.105735	20B (B.1.1.63)
Unvaccinated	-0.439697	20B (B.1.1.63)
Unvaccinated	-0.257039	20B (B.1.1.63)
Unvaccinated	-0.245339	20B (B.1.1.63)
Unvaccinated	-0.185857	20B (B.1.1.63)
Unvaccinated	0.0331603	20B (B.1.1.63)
Unvaccinated	0.573781	20B (B.1.1.63)
Unvaccinated	0.0555311	20B (B.1.1.63)
Unvaccinated	-0.132363	20B (B.1.1.63)
Unvaccinated	-0.124598	20B (B.1.1.63)
Unvaccinated	-0.264373	20B (B.1.1.63)
Unvaccinated	-0.284461	20B (B.1.1.63)
Unvaccinated	-0.475761	20B (B.1.1.63)
Unvaccinated	-0.202158	20B (B.1.1.63)
Unvaccinated	-0.19276	20B (B.1.1.63)
Unvaccinated	-0.131458	20B (B.1.1.63)
Unvaccinated	0.0807971	20B (B.1.1.63)
Unvaccinated	-0.172633	20B (B.1.1.63)
Unvaccinated	-0.149619	20B (B.1.1.63)
Unvaccinated	-0.43756	20B (B.1.1.63)
Unvaccinated	-0.0171782	20B (B.1.1.63)
Unvaccinated	-0.380789	20B (B.1.1.63)
Unvaccinated	-0.367412	20B (B.1.1.63)
Unvaccinated	-0.469721	20B (B.1.1.63)
Unvaccinated	-0.324575	20B (B.1.1.63)
Unvaccinated	-0.0491022	20B (B.1.1.63)
Unvaccinated	-0.171621	20B (B.1.1.63)
Unvaccinated	-0.238672	20B (B.1.1.63)
Unvaccinated	-0.230292	20B (B.1.1.63)
Unvaccinated	-0.0848644	20B (B.1.1.63)
Unvaccinated	0.713402	20B (B.1.1.63)
Unvaccinated	-0.134809	20B (B.1.1.63)
Unvaccinated	-0.668599	20B (B.1.1.63)
Unvaccinated	-0.169213	20B (B.1.1.63)
Unvaccinated	-0.21407	20B (B.1.1.63)
Unvaccinated	-0.285512	20B (B.1.1.63)
Unvaccinated	-0.218334	20B (B.1.1.63)
Unvaccinated	-0.177661	20B (B.1.1.63)
Unvaccinated	-0.188727	20B (B.1.1.63)
Unvaccinated	-0.173532	20B (B.1.1.63)
Unvaccinated	-0.0587642	20B (B.1.1.63)
Unvaccinated	-0.316825	20B (B.1.1.63)
Unvaccinated	-0.13618	20B (B.1.1.63)
Unvaccinated	-0.0697361	20B (B.1.1.63)
Unvaccinated	-0.0523144	20B (B.1.1.63)
Unvaccinated	-0.0986693	20B (B.1.1.63)
Unvaccinated	-0.1466	20B (B.1.1.63)
Unvaccinated	0.0186771	20B (B.1.1.63)
Unvaccinated	0.0274909	20B (B.1.1.63)
Unvaccinated	-0.0607501	20B (B.1.1.63)
Unvaccinated	0.00442288	20B (B.1.1.63)
Unvaccinated	-0.248976	20B (B.1.1.63)
Unvaccinated	-0.0785465	20B (B.1.1.63)
Unvaccinated	-0.124167	20B (B.1.1.63)
Unvaccinated	-0.141351	20B (B.1.1.63)
Unvaccinated	-0.475761	20B (B.1.1.63)
Unvaccinated	-0.346771	20B (B.1.1.63)
Unvaccinated	0.0584929	20A (B.1.36.*)
Unvaccinated	-0.213867	20B (B.1.1.63)
Unvaccinated	-0.0109153	20B (B.1.1.63)
Unvaccinated	-0.359887	20B (B.1.1.63)
Unvaccinated	-0.282396	20B (B.1.1.63)
Unvaccinated	-0.0525534	20B (B.1.1.63)
Unvaccinated	-0.214088	20B (B.1.1.63)
Unvaccinated	-0.142802	20B (B.1.1.63)
Unvaccinated	-0.108636	20B (B.1.1.63)
Unvaccinated	-0.023854	20B (B.1.1.63)
Unvaccinated	-0.180499	20B (B.1.1.63)
Unvaccinated	0.522104	20B (B.1.1.63)
Unvaccinated	-0.21131	20B (B.1.1.63)
Unvaccinated	-0.363164	20B (B.1.1.63)
Unvaccinated	0.178498	20B (B.1.1.63)
Unvaccinated	-0.0792695	20B (B.1.1.63)
Unvaccinated	-0.101074	20B (B.1.1.63)
Unvaccinated	-0.120284	20B (B.1.1.63)
Unvaccinated	0.222977	20B (B.1.1.63)
Unvaccinated	-0.0469187	20B (B.1.1.63)
Unvaccinated	-0.198328	20B (B.1.1.63)
Unvaccinated	-0.232449	20B (B.1.1.63)
Unvaccinated	-0.21593	20B (B.1.1.63)
Unvaccinated	-0.103802	20B (B.1.1.63)
Unvaccinated	-0.027303	20B (B.1.1.63)
Unvaccinated	-0.0486708	20B (B.1.1.63)
Unvaccinated	-0.034003	20B (B.1.1.63)
Unvaccinated	-0.154752	20B (B.1.1.63)
Unvaccinated	-0.443959	20B (B.1.1.63)
Unvaccinated	-0.106479	20B (B.1.1.63)
Unvaccinated	-0.0378857	20B (B.1.1.63)
Unvaccinated	-0.309206	20B (B.1.1.63)
Unvaccinated	-0.241255	20B (B.1.1.63)
Unvaccinated	-0.171883	20B (B.1.1.63)
Unvaccinated	-0.0661294	20B (B.1.1.63)
Unvaccinated	-0.203657	20B (B.1.1.63)
Unvaccinated	-0.221664	20B (B.1.1.63)
Unvaccinated	-0.0428258	20B (B.1.1.63)
Unvaccinated	-0.202397	20B (B.1.1.63)
Unvaccinated	-0.187583	20B (B.1.1.63)
Unvaccinated	0.0647453	20B (B.1.1.63)
Unvaccinated	-0.204408	20B (B.1.1.63)
Unvaccinated	0.0307766	20B (B.1.1.63)
Unvaccinated	-0.326115	20B (B.1.1.63)
Unvaccinated	-0.017581	20B (B.1.1.63)
Unvaccinated	-0.159435	20B (B.1.1.63)
Unvaccinated	-0.0611237	20B (B.1.1.63)
Unvaccinated	-0.158677	20B (B.1.1.63)
Unvaccinated	-0.0562004	20B (B.1.1.63)
Unvaccinated	-0.212898	20B (B.1.1.63)
Unvaccinated	-0.0276256	20B (B.1.1.63)
Unvaccinated	-0.0637699	20B (B.1.1.63)
Unvaccinated	-0.208048	20B (B.1.1.63)
Unvaccinated	0.0507226	20B (B.1.1.63)
Unvaccinated	-0.160404	20B (B.1.1.63)
Unvaccinated	-0.28508	20B (B.1.1.63)
Unvaccinated	0.224401	20B (B.1.1.63)
Unvaccinated	-0.278583	20B (B.1.1.63)
Unvaccinated	-0.300611	20B (B.1.1.63)
Unvaccinated	-0.345495	20B (B.1.1.63)
Unvaccinated	-0.312047	20B (B.1.1.63)
Unvaccinated	-0.278469	20B (B.1.1.63)
Unvaccinated	-0.244746	20B (B.1.1.63)
Unvaccinated	0.0156085	20B (B.1.1.63)
Unvaccinated	-0.182587	20B (B.1.1.63)
Unvaccinated	0.199562	20B (B.1.1.63)
Unvaccinated	-0.46929	20B (B.1.1.63)
Unvaccinated	-0.199062	20B (B.1.1.63)
Unvaccinated	-0.29267	20B (B.1.1.63)
Unvaccinated	-0.174021	20B (B.1.1.63)
Unvaccinated	-0.11899	20B (B.1.1.63)
Unvaccinated	-0.196025	20B (B.1.1.63)
Unvaccinated	-0.0607501	20B (B.1.1.63)
Unvaccinated	-0.226523	20B (B.1.1.63)
Unvaccinated	-0.253541	20B (B.1.1.63)
Unvaccinated	-0.305356	20B (B.1.1.63)
Unvaccinated	-0.140816	20B (B.1.1.63)
Unvaccinated	-0.107976	20B (B.1.1.63)
Unvaccinated	-0.0558649	20B (B.1.1.63)
Unvaccinated	-0.19489	20B (B.1.1.63)
Unvaccinated	-0.200956	20B (B.1.1.63)
Unvaccinated	1.5324	20B (B.1.1.63)
Unvaccinated	3.25533	20B (B.1.1.63)
Unvaccinated	-0.042171	20B (B.1.1.63)
Unvaccinated	-0.296728	20B (B.1.1.63)
Unvaccinated	-0.196635	20B (B.1.1.63)
Unvaccinated	-0.230006	20B (B.1.1.63)
Unvaccinated	-0.228777	20B (B.1.1.63)
Unvaccinated	-0.396838	20B (B.1.1.63)
Unvaccinated	-0.123297	20B (B.1.1.63)
Unvaccinated	0.229749	20B (B.1.1.63)
Unvaccinated	-0.18929	20B (B.1.1.63)
Unvaccinated	-0.170077	20B (B.1.1.63)
Unvaccinated	-0.161699	20B (B.1.1.63)
Unvaccinated	-0.136019	20B (B.1.1.63)
Unvaccinated	0.00550678	20B (B.1.1.63)
Unvaccinated	-0.212947	20B (B.1.1.63)
Unvaccinated	-0.11899	20B (B.1.1.63)
Unvaccinated	0.348032	20B (B.1.1.63)
Unvaccinated	-0.174323	20B (B.1.1.63)
Unvaccinated	-0.0645992	20B (B.1.1.63)
Unvaccinated	-0.110506	20B (B.1.1.63)
Unvaccinated	0.0153987	20B (B.1.1.63)
Unvaccinated	0.00314434	20B (B.1.1.63)
Unvaccinated	-0.0475499	20B (B.1.1.63)
Unvaccinated	0.808888	20B (B.1.1.63)
Unvaccinated	-0.0514117	20B (B.1.1.63)
Unvaccinated	-0.14629	20B (B.1.1.63)
Unvaccinated	-0.0926408	20B (B.1.1.63)
Unvaccinated	0.0228167	20B (B.1.1.63)
Unvaccinated	-0.368982	20B (B.1.1.63)
Unvaccinated	0.442021	20B (B.1.1.63)
Unvaccinated	-0.28094	20B (B.1.1.63)
Unvaccinated	-0.304256	20B (B.1.1.63)
Unvaccinated	-0.0263869	20B (B.1.1.63)
Unvaccinated	-0.119527	20B (B.1.1.63)
Unvaccinated	0.805597	20B (B.1.1.63)
Unvaccinated	-0.0695405	20B (B.1.1.63)
Unvaccinated	0.0340298	20B (B.1.1.63)
Unvaccinated	-0.262918	20B (B.1.1.63)
Unvaccinated	-0.330378	20B (B.1.1.63)
Unvaccinated	-0.217305	20B (B.1.1.63)
Unvaccinated	0.0251854	20B (B.1.1.63)
Unvaccinated	0.433277	20B (B.1.1.63)
Unvaccinated	-0.432189	20B (B.1.1.63)
Unvaccinated	0.149114	20B (B.1.1.63)
Unvaccinated	-0.271243	20B (B.1.1.63)
Unvaccinated	-0.13169	20B (B.1.1.63)
Unvaccinated	-0.00607237	20B (B.1.1.63)
Unvaccinated	-0.166299	20B (B.1.1.63)
Unvaccinated	-0.0851591	20B (B.1.1.63)
Unvaccinated	-0.116598	20B (B.1.1.63)
Unvaccinated	-0.16018	20B (B.1.1.63)
Unvaccinated	-0.00478969	20B (B.1.1.63)
Unvaccinated	-0.208366	20B (B.1.1.63)
Unvaccinated	-0.0907301	20B (B.1.1.63)
Unvaccinated	-0.336737	20B (B.1.1.63)
Unvaccinated	-0.159973	20B (B.1.1.63)
Unvaccinated	-0.178243	20B (B.1.1.63)
Unvaccinated	-0.0756839	20B (B.1.1.63)
Unvaccinated	-0.11074	20B (B.1.1.63)
Unvaccinated	0.670238	20B (B.1.1.63)
Unvaccinated	-0.0554014	20B (B.1.1.63)
Unvaccinated	-0.0432043	20B (B.1.1.63)
Unvaccinated	0.00856354	20B (B.1.1.63)
Unvaccinated	1.01333	20B (B.1.1.63)
Unvaccinated	-0.14304	20B (B.1.1.63)
Unvaccinated	-0.0140827	20B (B.1.1.63)
Unvaccinated	-0.180412	20B (B.1.1.63)
Unvaccinated	-0.143837	20B (B.1.1.63)
Unvaccinated	-0.367367	20B (B.1.1.63)
Unvaccinated	-0.226841	20B (B.1.1.63)
Unvaccinated	-0.128481	20B (B.1.1.63)
Unvaccinated	-0.270153	20B (B.1.1.63)
Unvaccinated	0.356317	20B (B.1.1.63)
Unvaccinated	-0.076712	20B (B.1.1.63)
Unvaccinated	-0.16515	20B (B.1.1.63)
Unvaccinated	-0.34625	20B (B.1.1.63)
Unvaccinated	-0.141159	20B (B.1.1.63)
Unvaccinated	-0.15609	20B (B.1.1.63)
Unvaccinated	-0.0987137	20B (B.1.1.63)
Unvaccinated	-0.0357929	20B (B.1.1.63)
Unvaccinated	-0.181929	20B (B.1.1.63)
Unvaccinated	-0.427647	20B (B.1.1.63)
Unvaccinated	-0.138667	20B (B.1.1.63)
Unvaccinated	-0.183269	20B (B.1.1.63)
Unvaccinated	-0.0823405	20B (B.1.1.63)
Unvaccinated	-0.2348	20B (B.1.1.63)
Unvaccinated	-0.135114	20B (B.1.1.63)
Unvaccinated	-0.0836788	20B (B.1.1.63)
Unvaccinated	-0.0907579	20B (B.1.1.63)
Unvaccinated	-0.0334367	20B (B.1.1.63)
Unvaccinated	-0.225183	20B (B.1.1.63)
Unvaccinated	-0.0490444	20B (B.1.1.63)
Unvaccinated	0.261307	20B (B.1.1.63)
Unvaccinated	-0.142192	20B (B.1.1.63)
Unvaccinated	-0.131932	20B (B.1.1.63)
Unvaccinated	1.4912	20B (B.1.1.63)
Unvaccinated	-0.152334	20B (B.1.1.63)
Unvaccinated	-0.145077	20B (B.1.1.63)
Unvaccinated	-0.144443	20B (B.1.1.63)
Unvaccinated	-0.178571	20B (B.1.1.63)
Unvaccinated	-0.249144	20B (B.1.1.63)
Unvaccinated	-0.206771	20B (B.1.1.63)
Unvaccinated	-0.143637	20B (B.1.1.63)
Unvaccinated	-0.251158	20B (B.1.1.63)
Unvaccinated	-0.197342	20B (B.1.1.63)
Unvaccinated	-0.0616129	20B (B.1.1.63)
Unvaccinated	-0.184121	20B (B.1.1.63)
Unvaccinated	-0.126706	20B (B.1.1.63)
Unvaccinated	-0.0732608	20B (B.1.1.63)
Unvaccinated	-0.360434	20B (B.1.1.63)
Unvaccinated	-0.232601	20B (B.1.1.63)
Unvaccinated	0.0113955	20B (B.1.1.63)
Unvaccinated	-0.342888	20B (B.1.1.63)
Unvaccinated	-0.136246	20B (B.1.1.63)
Unvaccinated	-0.110802	20B (B.1.1.63)
Unvaccinated	-0.0366963	20B (B.1.1.63)
Unvaccinated	-0.252944	20B (B.1.1.63)
Unvaccinated	-0.227888	20B (B.1.1.63)
Unvaccinated	-0.154772	20B (B.1.1.63)
Unvaccinated	-0.174378	20B (B.1.1.63)
Unvaccinated	-0.116675	20B (B.1.1.63)
Unvaccinated	0.325076	20B (B.1.1.63)
Unvaccinated	0.0270292	20B (B.1.1.63)
Unvaccinated	-0.121515	20B (B.1.1.63)
Unvaccinated	-0.0772187	20B (B.1.1.63)
Unvaccinated	-0.0330826	20B (B.1.1.63)
Unvaccinated	0.0942168	20B (B.1.1.63)
Unvaccinated	-0.117017	20B (B.1.1.63)
Unvaccinated	-0.00718697	20B (B.1.1.63)
Unvaccinated	-0.140595	20B (B.1.1.63)
Unvaccinated	-0.29263	20B (B.1.1.63)
Unvaccinated	0.0313937	20B (B.1.1.63)
Unvaccinated	-0.124775	20B (B.1.1.63)
Unvaccinated	-0.274972	20B (B.1.1.63)
Unvaccinated	-0.236506	20B (B.1.1.63)
Unvaccinated	-0.145221	20B (B.1.1.63)
Unvaccinated	-0.00164769	20B (B.1.1.63)
Unvaccinated	-0.0399692	20B (B.1.1.63)
Unvaccinated	0.0860067	20B (B.1.1.63)
Unvaccinated	-0.0339363	20B (B.1.1.63)
Unvaccinated	-0.252616	20B (B.1.1.63)
Unvaccinated	-0.137243	20B (B.1.1.63)
Unvaccinated	-0.107495	20B (B.1.1.63)
Unvaccinated	-0.106048	20B (B.1.1.63)
Unvaccinated	-0.308992	20B (B.1.1.63)
Unvaccinated	-0.154227	20B (B.1.1.63)
Unvaccinated	-0.165694	20B (B.1.1.63)
Unvaccinated	-0.109499	20B (B.1.1.63)
Unvaccinated	-0.129458	20B (B.1.1.63)
Unvaccinated	-0.310706	20B (B.1.1.63)
Unvaccinated	0.00100971	20B (B.1.1.63)
Unvaccinated	-0.298542	20B (B.1.1.63)
Unvaccinated	-0.010806	20B (B.1.1.63)
Unvaccinated	-0.0712928	20B (B.1.1.63)
Unvaccinated	-0.176293	20B (B.1.1.63)
Unvaccinated	-0.28933	20B (B.1.1.63)
Unvaccinated	-0.247155	20B (B.1.1.63)
Unvaccinated	-0.220642	20B (B.1.1.63)
Unvaccinated	-0.237332	20B (B.1.1.63)
Unvaccinated	-0.0976237	20B (B.1.1.63)
Unvaccinated	-0.177229	20B (B.1.1.63)
Unvaccinated	-0.123029	20B (B.1.1.63)
Unvaccinated	-0.326272	20B (B.1.1.63)
Unvaccinated	-0.102165	20B (B.1.1.63)
Unvaccinated	-0.260858	20B (B.1.1.63)
Unvaccinated	-0.262424	20B (B.1.1.63)
Unvaccinated	-0.339743	20B (B.1.1.63)
Unvaccinated	-0.140428	20B (B.1.1.63)
Unvaccinated	-0.101496	20B (B.1.1.63)
Unvaccinated	-0.113263	20B (B.1.1.63)
Unvaccinated	-0.0272952	20B (B.1.1.63)
Unvaccinated	0.016073	20B (B.1.1.63)
Unvaccinated	-0.663853	20B (B.1.1.63)
Unvaccinated	-0.13792	20B (B.1.1.63)
Unvaccinated	0.125594	20B (B.1.1.63)
Unvaccinated	-0.016147	20B (B.1.1.63)
Unvaccinated	-0.188462	20B (B.1.1.63)
Unvaccinated	-0.182602	20B (B.1.1.63)
Unvaccinated	-0.0771192	20B (B.1.1.63)
Unvaccinated	-0.0984859	20B (B.1.1.63)
Unvaccinated	-0.0430383	20B (B.1.1.63)
Unvaccinated	-0.0608925	20B (B.1.1.63)
Unvaccinated	-0.0838349	20B (B.1.1.63)
Unvaccinated	-0.134724	20B (B.1.1.63)
Unvaccinated	-0.191072	20B (B.1.1.63)
Unvaccinated	-0.116564	20B (B.1.1.63)
Unvaccinated	-0.236306	20B (B.1.1.63)
Unvaccinated	-0.292499	20B (B.1.1.63)
Unvaccinated	-0.167307	20B (B.1.1.63)
Unvaccinated	-0.229429	20B (B.1.1.63)
Unvaccinated	-0.119193	20B (B.1.1.63)
Unvaccinated	0.109138	20B (B.1.1.63)
Unvaccinated	0.0440724	20B (B.1.1.63)
Unvaccinated	-0.117126	20B (B.1.1.63)
Unvaccinated	2.56675	20B (B.1.1.63)
Unvaccinated	-0.0321654	20B (B.1.1.63)
Unvaccinated	0.939456	20B (B.1.1.63)
Unvaccinated	0.597383	20B (B.1.1.63)
Unvaccinated	-0.193623	20B (B.1.1.63)
Unvaccinated	-0.143299	20B (B.1.1.63)
Unvaccinated	-0.201388	20B (B.1.1.63)
Unvaccinated	-0.139541	20B (B.1.1.63)
Unvaccinated	-0.08566	20B (B.1.1.63)
Unvaccinated	-0.129663	20B (B.1.1.63)
Unvaccinated	-0.25747	20B (B.1.1.63)
Unvaccinated	-0.0880259	20B (B.1.1.63)
Unvaccinated	-0.12168	20B (B.1.1.63)
Unvaccinated	-0.259006	20B (B.1.1.63)
Unvaccinated	-0.0693226	20B (B.1.1.63)
Unvaccinated	-0.020288	20B (B.1.1.63)
Unvaccinated	-0.117023	20B (B.1.1.63)
Unvaccinated	-0.0244237	20B (B.1.1.63)
Unvaccinated	-0.13081	20B (B.1.1.63)
Unvaccinated	-0.389661	20B (B.1.1.63)
Unvaccinated	-0.49416	20B (B.1.1.63)
Unvaccinated	-0.275158	20B (B.1.1.63)
Unvaccinated	1.24414	20B (B.1.1.63)
Unvaccinated	-0.067113	20B (B.1.1.63)
Unvaccinated	-0.0661904	20B (B.1.1.63)
Unvaccinated	-0.0692701	20B (B.1.1.63)
Unvaccinated	-0.23058	20B (B.1.1.63)
Unvaccinated	-0.0945506	20B (B.1.1.63)
Unvaccinated	-0.106048	20B (B.1.1.63)
Unvaccinated	-0.227037	20B (B.1.1.63)
Unvaccinated	0.00359814	20B (B.1.1.63)
Unvaccinated	0.0976633	20B (B.1.1.63)
Unvaccinated	-0.188743	20B (B.1.1.63)
Unvaccinated	0.37079	20B (B.1.1.63)
Unvaccinated	-0.0967686	20B (B.1.1.63)
Unvaccinated	1.60116	20B (B.1.1.63)
Unvaccinated	0.341212	20B (B.1.1.63)
Unvaccinated	-0.0414523	20B (B.1.1.63)
Unvaccinated	-0.176756	20B (B.1.1.63)
Unvaccinated	-0.0441065	20B (B.1.1.63)
Unvaccinated	-0.646166	20B (B.1.1.63)
Unvaccinated	-0.178134	20B (B.1.1.63)
Unvaccinated	-0.170619	20B (B.1.1.63)
Unvaccinated	-0.0628138	20B (B.1.1.63)
Unvaccinated	-0.233312	20B (B.1.1.63)
Unvaccinated	-0.218892	20B (B.1.1.63)
Unvaccinated	-0.268861	20B (B.1.1.63)
Unvaccinated	-0.108687	20B (B.1.1.63)
Unvaccinated	-0.0829929	20B (B.1.1.63)
Unvaccinated	-0.139386	20B (B.1.1.63)
Unvaccinated	0.2063	20B (B.1.1.63)
Unvaccinated	-0.170758	20B (B.1.1.63)
Unvaccinated	-0.0370403	20B (B.1.1.63)
Unvaccinated	-0.163856	20B (B.1.1.63)
Unvaccinated	-0.0490094	20B (B.1.1.63)
Unvaccinated	-0.144618	20B (B.1.1.63)
Unvaccinated	-0.4969	20B (B.1.1.63)
Unvaccinated	-0.482751	20B (B.1.1.63)
Unvaccinated	-0.123355	20B (B.1.1.63)
Unvaccinated	-0.0596889	20B (B.1.1.63)
Unvaccinated	-0.0744681	20B (B.1.1.63)
Unvaccinated	1.31295	20B (B.1.1.63)
Unvaccinated	-0.0639455	20B (B.1.1.63)
Unvaccinated	-0.19128	20B (B.1.1.63)
Unvaccinated	-0.207405	20B (B.1.1.63)
Unvaccinated	-0.329613	20B (B.1.1.63)
Unvaccinated	-0.180071	20B (B.1.1.63)
Unvaccinated	-0.187152	20B (B.1.1.63)
Unvaccinated	-0.257569	20B (B.1.1.63)
Unvaccinated	-0.335123	20B (B.1.1.63)
Unvaccinated	0.203375	20B (B.1.1.63)
Unvaccinated	-0.264975	20B (B.1.1.63)
Unvaccinated	-0.190171	20B (B.1.1.63)
Unvaccinated	-0.105878	20B (B.1.1.63)
Unvaccinated	-0.151233	20B (B.1.1.63)
Unvaccinated	-0.120393	20B (B.1.1.63)
Unvaccinated	-0.0919752	20B (B.1.1.63)
Unvaccinated	-0.39777	20B (B.1.1.63)
Unvaccinated	-0.153433	20B (B.1.1.63)
Unvaccinated	-0.443582	20B (B.1.1.63)
Unvaccinated	-0.258954	20B (B.1.1.63)
Unvaccinated	-0.0611349	20B (B.1.1.63)
Unvaccinated	0.0572623	20B (B.1.1.63)
Unvaccinated	-0.117897	20B (B.1.1.63)
Unvaccinated	-0.182923	20B (B.1.1.63)
Unvaccinated	-0.102376	20B (B.1.1.63)
Unvaccinated	-0.0838676	20B (B.1.1.63)
Unvaccinated	-0.109985	20B (B.1.1.63)
Unvaccinated	0.029451	20B (B.1.1.63)
Unvaccinated	0.842022	20B (B.1.1.63)
Unvaccinated	-0.47533	20B (B.1.1.63)
Unvaccinated	-0.115651	20B (B.1.1.63)
Unvaccinated	0.960466	20B (B.1.1.63)
Unvaccinated	-0.117695	20B (B.1.1.63)
Unvaccinated	-0.0415371	20B (B.1.1.63)
Unvaccinated	-0.341716	20B (B.1.1.63)
Unvaccinated	-0.151776	20B (B.1.1.63)
Unvaccinated	-0.057866	20B (B.1.1.63)
Unvaccinated	-0.248924	20B (B.1.1.63)
Unvaccinated	-0.145869	20B (B.1.1.63)
Unvaccinated	-0.173778	20B (B.1.1.63)
Unvaccinated	-0.118043	20B (B.1.1.63)
Unvaccinated	-0.0836578	20B (B.1.1.63)
Unvaccinated	-0.265667	20B (B.1.1.63)
Unvaccinated	-0.183629	20B (B.1.1.63)
Unvaccinated	-0.180207	20B (B.1.1.63)
Unvaccinated	-0.213899	20B (B.1.1.63)
Unvaccinated	-0.0934857	20B (B.1.1.63)
Unvaccinated	-0.235469	20B (B.1.1.63)
Unvaccinated	-0.043287	20B (B.1.1.63)
Unvaccinated	-0.057866	20B (B.1.1.63)
Unvaccinated	-0.0360709	20B (B.1.1.63)
Unvaccinated	0.0519538	20B (B.1.1.63)
Unvaccinated	-0.164903	20B (B.1.1.63)
Unvaccinated	-0.131069	20B (B.1.1.63)
Unvaccinated	-0.206322	20B (B.1.1.63)
Unvaccinated	-0.130166	20B (B.1.1.63)
Unvaccinated	0.38982	20B (B.1.1.63)
Unvaccinated	-0.141168	20B (B.1.1.63)
Unvaccinated	-0.0803445	20B (B.1.1.63)
Unvaccinated	-0.174138	20B (B.1.1.63)
Unvaccinated	-0.081849	20B (B.1.1.63)
Unvaccinated	-0.159291	20B (B.1.1.63)
Unvaccinated	-0.242371	20B (B.1.1.63)
Unvaccinated	-0.0945622	20B (B.1.1.63)
Unvaccinated	0.236167	20B (B.1.1.63)
Unvaccinated	-0.14253	20B (B.1.1.63)
Unvaccinated	-0.308997	20B (B.1.1.63)
Unvaccinated	-0.230484	20B (B.1.1.63)
Unvaccinated	-0.210618	20B (B.1.1.63)
Unvaccinated	-0.27666	20B (B.1.1.63)
Unvaccinated	-0.233205	20B (B.1.1.63)
Unvaccinated	1.69861	20B (B.1.1.63)
Unvaccinated	-0.284175	20B (B.1.1.63)
Unvaccinated	0.118681	20B (B.1.1.63)
Unvaccinated	-0.0551418	20B (B.1.1.63)
Unvaccinated	-0.185424	20B (B.1.1.63)
Unvaccinated	-0.105808	20B (B.1.1.63)
Unvaccinated	-0.22239	20B (B.1.1.63)
Unvaccinated	-0.0122721	20B (B.1.1.63)
Unvaccinated	-0.10214	20B (B.1.1.63)
Unvaccinated	0.0545378	20B (B.1.1.63)
Unvaccinated	-0.488272	20B (B.1.1.63)
Unvaccinated	-0.0815759	20B (B.1.1.63)
Unvaccinated	-0.110036	20B (B.1.1.63)
Unvaccinated	-0.00257482	20B (B.1.1.63)
Unvaccinated	-0.125964	20B (B.1.1.63)
Unvaccinated	-0.257785	20B (B.1.1.63)
Unvaccinated	-0.298466	20B (B.1.1.63)
Unvaccinated	0.0267296	20B (B.1.1.63)
Unvaccinated	0.0614519	20B (B.1.1.63)
Unvaccinated	-0.201534	20B (B.1.1.63)
Unvaccinated	-0.633655	20B (B.1.1.63)
Unvaccinated	-0.122531	20B (B.1.1.63)
Unvaccinated	-0.0320127	20B (B.1.1.63)
Unvaccinated	2.92411	20B (B.1.1.63)
Unvaccinated	-0.135383	20B (B.1.1.63)
Unvaccinated	0.0364107	20B (B.1.1.63)
Unvaccinated	-0.118938	20B (B.1.1.63)
Unvaccinated	-0.0289363	20B (B.1.1.63)
Unvaccinated	-0.0442733	20B (B.1.1.63)
Unvaccinated	-0.0531608	20B (B.1.1.63)
Unvaccinated	-0.115256	20B (B.1.1.63)
Unvaccinated	-0.252294	20B (B.1.1.63)
Unvaccinated	-0.144637	20B (B.1.1.63)
Unvaccinated	0.141503	20B (B.1.1.63)
Unvaccinated	-0.213036	20B (B.1.1.63)
Unvaccinated	-0.248786	20B (B.1.1.63)
Unvaccinated	0.631615	20B (B.1.1.63)
Unvaccinated	-0.150863	20B (B.1.1.63)
Unvaccinated	-0.0488699	20B (B.1.1.63)
Unvaccinated	-0.110708	20B (B.1.1.63)
Unvaccinated	0.214308	20B (B.1.1.63)
Unvaccinated	-0.0891695	20B (B.1.1.63)
Unvaccinated	-0.237071	20B (B.1.1.63)
Unvaccinated	-0.0932354	20B (B.1.1.63)
Unvaccinated	-0.415922	20B (B.1.1.63)
Unvaccinated	-0.0557746	20B (B.1.1.63)
Unvaccinated	-0.497494	20B (B.1.1.63)
Unvaccinated	1.30634	20B (B.1.1.63)
Unvaccinated	-0.126301	20B (B.1.1.63)
Unvaccinated	0.215056	20B (B.1.1.63)
Unvaccinated	0.212998	20B (B.1.1.63)
Unvaccinated	-0.0880125	20B (B.1.1.63)
Unvaccinated	-0.0444475	20B (B.1.1.63)
Unvaccinated	-0.0622258	20B (B.1.1.63)
Unvaccinated	-0.178165	20A (B.1.36.*)
Unvaccinated	0.537015	20B (B.1.1.63)
Unvaccinated	0.979934	20B (B.1.1.63)
Unvaccinated	-0.682404	20B (B.1.1.63)
Unvaccinated	1.42941	20B (B.1.1.63)
Unvaccinated	0.644359	20B (B.1.1.63)
Unvaccinated	-0.346771	20B (B.1.1.63)
Unvaccinated	-0.278592	20B (B.1.1.63)
Unvaccinated	-0.312047	20B (B.1.1.63)
Unvaccinated	-0.278612	20B (B.1.1.63)
Unvaccinated	-0.211676	20B (B.1.1.63)
Unvaccinated	-0.0363603	20B (B.1.1.63)
Unvaccinated	-0.044351	20B (B.1.1.63)
Unvaccinated	-0.299317	20B (B.1.1.63)
Unvaccinated	-0.223745	20B (B.1.1.63)
Unvaccinated	-0.17181	20B (B.1.1.63)
Unvaccinated	-0.164719	20B (B.1.1.63)
Unvaccinated	-0.142052	20B (B.1.1.63)
Unvaccinated	-0.258711	20B (B.1.1.63)
Unvaccinated	-0.25747	20B (B.1.1.63)
Unvaccinated	-0.0705967	20B (B.1.1.63)
Unvaccinated	-0.238627	20B (B.1.1.63)
Unvaccinated	-0.218398	20B (B.1.1.63)
Unvaccinated	-0.18709	20B (B.1.1.63)
Unvaccinated	-0.177807	20B (B.1.1.63)
Unvaccinated	-0.0982312	20B (B.1.1.63)
Unvaccinated	-0.110324	20B (B.1.1.63)
Unvaccinated	-0.0458545	20B (B.1.1.63)
Unvaccinated	-0.0218928	20B (B.1.1.63)
Unvaccinated	-0.183452	20B (B.1.1.63)
Unvaccinated	-0.158817	20B (B.1.1.63)
Unvaccinated	-0.136677	20B (B.1.1.63)
Unvaccinated	-0.0900856	20B (B.1.1.63)
Unvaccinated	-0.0851078	20B (B.1.1.63)
Unvaccinated	-0.260237	20B (B.1.1.63)
Unvaccinated	0.0858841	20B (B.1.1.63)
Unvaccinated	0.00607433	20B (B.1.1.63)
Unvaccinated	-0.212604	20B (B.1.1.63)
Unvaccinated	-0.118081	20B (B.1.1.63)
Unvaccinated	-0.0274827	20B (B.1.1.63)
Unvaccinated	-0.130828	20B (B.1.1.63)
Unvaccinated	-0.208379	20B (B.1.1.63)
Unvaccinated	0.0591803	20B (B.1.1.63)
Unvaccinated	-0.183392	20B (B.1.1.63)
Unvaccinated	-0.0314672	20B (B.1.1.63)
Unvaccinated	-0.264373	20B (B.1.1.63)
Unvaccinated	-0.0962375	20B (B.1.1.63)
Unvaccinated	0.492188	20B (B.1.1.63)
Unvaccinated	-0.0732075	20B (B.1.1.63)
Unvaccinated	0.00442512	20B (B.1.1.63)
Unvaccinated	-0.261695	20B (B.1.1.63)
Unvaccinated	0.0279566	20B (B.1.1.63)
Unvaccinated	-0.0530865	20B (B.1.1.63)
Unvaccinated	-0.187409	20B (B.1.1.63)
Unvaccinated	-0.122872	20B (B.1.1.63)
Unvaccinated	-0.149783	20B (B.1.1.63)
Unvaccinated	-0.105552	20B (B.1.1.63)
Unvaccinated	-0.293626	20B (B.1.1.63)
Unvaccinated	-0.202426	20B (B.1.1.63)
Unvaccinated	-0.026866	20B (B.1.1.63)
Unvaccinated	-0.273432	20B (B.1.1.63)
Unvaccinated	-0.222033	20B (B.1.1.63)
Unvaccinated	-0.178523	20B (B.1.1.63)
Unvaccinated	-0.329904	20B (B.1.1.63)
Unvaccinated	0.161583	20B (B.1.1.63)
Unvaccinated	-0.0680508	20B (B.1.1.63)
Unvaccinated	-0.038896	20B (B.1.1.63)
Unvaccinated	-0.171367	20B (B.1.1.63)
Unvaccinated	-0.0291729	20B (B.1.1.63)
Unvaccinated	-0.224348	20B (B.1.1.63)
Unvaccinated	-0.352439	20B (B.1.1.63)
Unvaccinated	0.149877	20B (B.1.1.63)
Unvaccinated	-0.295725	20B (B.1.1.63)
Unvaccinated	-0.155333	20B (B.1.1.63)
Unvaccinated	-0.207221	20B (B.1.1.63)
Unvaccinated	-0.144184	20B (B.1.1.63)
Unvaccinated	-0.177054	20B (B.1.1.63)
Unvaccinated	0.0359261	20B (B.1.1.63)
Unvaccinated	-0.029689	20B (B.1.1.63)
Unvaccinated	-0.299535	20B (B.1.1.63)
Unvaccinated	-0.357012	20B (B.1.1.63)
Unvaccinated	1.40826	20B (B.1.1.63)
Unvaccinated	0.0771877	20B (B.1.1.63)
Unvaccinated	-0.150394	20B (B.1.1.63)
Unvaccinated	-0.36187	20B (B.1.1.63)
Unvaccinated	-0.227201	20B (B.1.1.63)
Unvaccinated	-0.181983	20B (B.1.1.63)
Unvaccinated	-0.0930309	20B (B.1.1.63)
Unvaccinated	0.468899	20B (B.1.1.63)
Unvaccinated	-0.114443	20B (B.1.1.63)
Unvaccinated	-0.237835	20B (B.1.1.63)
Unvaccinated	-0.119807	20B (B.1.1.63)
Unvaccinated	-0.143495	20B (B.1.1.63)
Unvaccinated	-0.319215	20B (B.1.1.63)
Unvaccinated	-0.193891	20B (B.1.1.63)
Unvaccinated	-0.0460409	20B (B.1.1.63)
Unvaccinated	-0.0889815	20B (B.1.1.63)
Unvaccinated	-0.192328	20B (B.1.1.63)
Unvaccinated	-0.110905	20B (B.1.1.63)
Unvaccinated	-0.34854	20B (B.1.1.63)
Unvaccinated	-0.161267	20B (B.1.1.63)
Unvaccinated	-0.0647096	20B (B.1.1.63)
Unvaccinated	-0.336952	20B (B.1.1.63)
Unvaccinated	-0.205279	20B (B.1.1.63)
Unvaccinated	-0.167424	20B (B.1.1.63)
Unvaccinated	-0.380602	20B (B.1.1.63)
Unvaccinated	-0.0736322	20B (B.1.1.63)
Unvaccinated	0.055364	20B (B.1.1.63)
Unvaccinated	-0.0266427	20B (B.1.1.63)
Unvaccinated	-0.0363374	20B (B.1.1.63)
Unvaccinated	0.112703	20B (B.1.1.63)
Unvaccinated	-0.316271	20A (B.1.36.*)
Unvaccinated	-0.0271361	20A (B.1.36.*)
Unvaccinated	0.114616	20A (B.1.36.*)
Unvaccinated	-0.046277	20A (B.1.36.*)
Unvaccinated	0.28142	20A (B.1.36.*)
Unvaccinated	-0.214061	20A (B.1.36.*)
Unvaccinated	-0.167877	20B (B.1.1.63)
Unvaccinated	0.0083116	20B (B.1.1.63)
Unvaccinated	-0.205855	20B (B.1.1.63)
Unvaccinated	-0.116657	20B (B.1.1.63)
Unvaccinated	-0.212323	20B (B.1.1.63)
Unvaccinated	-0.0497349	20B (B.1.1.63)
Unvaccinated	-0.22272	20B (B.1.1.63)
Unvaccinated	-0.0259987	20B (B.1.1.63)
Unvaccinated	-0.200994	20A (B.1.36.*)
Unvaccinated	-0.121337	20B (B.1.1.63)
Unvaccinated	-0.0516316	20B (B.1.1.63)
Unvaccinated	-0.000967637	20A (B.1.36.*)
Unvaccinated	-0.163594	20A (B.1.36.*)
Unvaccinated	0.0700581	20A (B.1.36.*)
Unvaccinated	-0.142668	20A (B.1.36.*)
Unvaccinated	-0.283576	20A (B.1.36.*)
Unvaccinated	-0.466715	20B (B.1.1.63)
Unvaccinated	-0.0146429	20A (B.1.36.*)
Unvaccinated	-0.212155	20A (B.1.36.*)
Unvaccinated	-0.517833	20A (B.1.36.*)
Unvaccinated	-0.411219	20A (B.1.36.*)
Unvaccinated	-0.463892	20A (B.1.36.*)
Unvaccinated	-0.116574	20A (B.1.36.*)
Unvaccinated	-0.199197	20A (B.1.36.*)
Unvaccinated	-0.256664	20A (B.1.36.*)
Unvaccinated	-0.0216937	20A (B.1.36.*)
Unvaccinated	0.0152035	20A (B.1.36.*)
Unvaccinated	-0.233743	20A (B.1.36.*)
Unvaccinated	1.32228	20A (B.1.36.*)
Unvaccinated	-0.396449	20A (B.1.36.*)
Unvaccinated	-0.258349	20A (B.1.36.*)
Unvaccinated	-0.285442	20A (B.1.36.*)
Unvaccinated	-0.149188	20A (B.1.36.*)
Unvaccinated	1.39919	20A (B.1.36.*)
Unvaccinated	0.00948217	20B (B.1.1.63)
Unvaccinated	-0.359574	20A (B.1.36.*)
Unvaccinated	-0.0917825	20B (B.1.1.63)
Unvaccinated	-0.148751	20B (B.1.1.63)
Unvaccinated	-0.267786	20B (B.1.1.63)
Unvaccinated	-0.140949	20B (B.1.1.63)
Unvaccinated	-0.46612	20B (B.1.1.63)
Unvaccinated	-0.188962	20B (B.1.1.63)
Unvaccinated	-0.20406	20B (B.1.1.63)
Unvaccinated	-0.507254	20A (B.1.36.*)
Unvaccinated	-0.0363614	20A (B.1.36.*)
Unvaccinated	-0.476795	20A (B.1.36.*)
Unvaccinated	-0.263942	20A (B.1.36.*)
Unvaccinated	-0.442748	20A (B.1.36.*)
Unvaccinated	-0.330865	20A (B.1.36.*)
Unvaccinated	-0.101503	20A (B.1.36.*)
Unvaccinated	0.073118	20B (B.1.1.63)
Unvaccinated	-0.0458552	20A (B.1.36.*)
Unvaccinated	-0.160139	20A (B.1.36.*)
Unvaccinated	-0.128666	20B (B.1.1.63)
Unvaccinated	-0.350153	20B (B.1.1.63)
Unvaccinated	-0.068084	20B (B.1.1.63)
Unvaccinated	-0.339149	20A (B.1.36.*)
Unvaccinated	-0.50004	20B (B.1.1.63)
Unvaccinated	-0.190543	20B (B.1.1.63)
Unvaccinated	-0.349051	20A (B.1.36.*)
Unvaccinated	-0.257039	20A (B.1.36.*)
Unvaccinated	-0.250713	20A (B.1.36.*)
Unvaccinated	-0.170439	20A (B.1.36.*)
Unvaccinated	-0.409997	20A (B.1.36.*)
Unvaccinated	-0.114009	20A (B.1.36.*)
Unvaccinated	0.0436874	20A (B.1.36.*)
Unvaccinated	-0.491787	20A (B.1.36.*)
Unvaccinated	-0.262911	20B (B.1.1.63)
Unvaccinated	0.811367	20A (B.1.36.*)
Unvaccinated	-0.331227	20A (B.1.36.*)
Unvaccinated	-0.461567	20B (B.1.1.63)
Unvaccinated	-0.687149	20A (B.1.36.*)
Unvaccinated	0.135184	20A (B.1.36.*)
Unvaccinated	-0.0708502	20A (B.1.36.*)
Unvaccinated	-0.0862029	20A (B.1.36.*)
Unvaccinated	-0.386943	20A (B.1.36.*)
Unvaccinated	-0.195474	20A (B.1.36.*)
Unvaccinated	-0.00674522	20A (B.1.36.*)
Unvaccinated	2.94868	20A (B.1.36.*)
Unvaccinated	-0.266239	20A (B.1.36.*)
Unvaccinated	-0.213036	20A (B.1.36.*)
Unvaccinated	-0.269721	20A (B.1.36.*)
Unvaccinated	-0.235786	20A (B.1.36.*)
Unvaccinated	0.769383	20A (B.1.36.*)
Unvaccinated	0.101224	20A (B.1.36.*)
Unvaccinated	-0.343561	20A (B.1.36.*)
Unvaccinated	-0.26646	20B (B.1.1.63)
Unvaccinated	-0.326366	20A (B.1.36.*)
Unvaccinated	-0.0136566	20A (B.1.36.*)
Unvaccinated	-0.052098	20A (B.1.36.*)
Unvaccinated	-0.1539	20A (B.1.36.*)
Unvaccinated	-0.184548	20A (B.1.36.*)
Unvaccinated	0.0262209	20A (B.1.36.*)
Unvaccinated	-0.0904701	20A (B.1.36.*)
Unvaccinated	-0.245877	20A (B.1.36.*)
Unvaccinated	0.0357493	20A (B.1.36.*)
Unvaccinated	-0.201268	20A (B.1.36.*)
Unvaccinated	-0.132252	20A (B.1.36.*)
Unvaccinated	-0.125322	20A (B.1.36.*)
Unvaccinated	-0.103335	20A (B.1.36.*)
Unvaccinated	-0.217656	20A (B.1.36.*)
Unvaccinated	0.131641	20A (B.1.36.*)
Unvaccinated	-0.220951	20A (B.1.36.*)
Unvaccinated	-0.137226	20A (B.1.36.*)
Unvaccinated	-0.443127	20A (B.1.36.*)
Unvaccinated	0.0292154	20A (B.1.36.*)
Unvaccinated	-0.188771	20A (B.1.36.*)
Unvaccinated	-0.11876	20A (B.1.36.*)
Unvaccinated	-0.219938	20A (B.1.36.*)
Unvaccinated	1.11889	20A (B.1.36.*)
Unvaccinated	-0.134089	20A (B.1.36.*)
Unvaccinated	-0.177819	20A (B.1.36.*)
Unvaccinated	-0.0980153	20A (B.1.36.*)
Unvaccinated	0.0315704	20A (B.1.36.*)
Unvaccinated	-0.175806	20A (B.1.36.*)
Unvaccinated	-0.0841489	20A (B.1.36.*)
Unvaccinated	-0.184873	20A (B.1.36.*)
Unvaccinated	0.0624324	20A (B.1.36.*)
Unvaccinated	-0.172643	20A (B.1.36.*)
Unvaccinated	-0.18042	20A (B.1.36.*)
Unvaccinated	-0.246433	20A (B.1.36.*)
Unvaccinated	-0.259869	20A (B.1.36.*)
Unvaccinated	-0.223522	20A (B.1.36.*)
Unvaccinated	-0.269163	20A (B.1.36.*)
Unvaccinated	-0.285245	20A (B.1.36.*)
Unvaccinated	-0.11709	20A (B.1.36.*)
Unvaccinated	-0.198297	20A (B.1.36.*)
Unvaccinated	-0.394897	20A (B.1.36.*)
Unvaccinated	-0.232511	20A (B.1.36.*)
Unvaccinated	-0.0615511	20A (B.1.36.*)
Unvaccinated	-0.0429841	20A (B.1.36.*)
Unvaccinated	0.0118245	20A (B.1.36.*)
Unvaccinated	0.115458	20A (B.1.36.*)
Unvaccinated	-0.220196	20A (B.1.36.*)
Unvaccinated	-0.286015	20A (B.1.36.*)
Unvaccinated	-0.1017	20A (B.1.36.*)
Unvaccinated	-0.20917	20A (B.1.36.*)
Unvaccinated	-0.123484	20A (B.1.36.*)
Unvaccinated	-0.376276	20A (B.1.36.*)
Unvaccinated	0.0150239	20A (B.1.36.*)
Unvaccinated	-0.169263	20A (B.1.36.*)
Unvaccinated	0.0612418	20A (B.1.36.*)
Unvaccinated	-0.0454806	20A (B.1.36.*)
Unvaccinated	-0.134309	20A (B.1.36.*)
Unvaccinated	-0.0338431	20A (B.1.36.*)
Unvaccinated	-0.332878	20A (B.1.36.*)
Unvaccinated	-0.17803	20A (B.1.36.*)
Unvaccinated	0.154114	20A (B.1.36.*)
Unvaccinated	-0.165548	20A (B.1.36.*)
Unvaccinated	-0.470392	20A (B.1.36.*)
Unvaccinated	-0.143544	20A (B.1.36.*)
Unvaccinated	-0.0632337	20A (B.1.36.*)
Unvaccinated	-0.199072	20A (B.1.36.*)
Unvaccinated	-0.125485	20A (B.1.36.*)
Unvaccinated	-0.0175675	20A (B.1.36.*)
Unvaccinated	-0.323597	20A (B.1.36.*)
Unvaccinated	-0.0712749	20A (B.1.36.*)
Unvaccinated	-0.161052	20A (B.1.36.*)
Unvaccinated	-0.190017	20A (B.1.36.*)
Unvaccinated	-0.224974	20A (B.1.36.*)
Unvaccinated	-0.105658	20A (B.1.36.*)
Unvaccinated	-0.123935	20A (B.1.36.*)
Unvaccinated	-0.0902578	20A (B.1.36.*)
Unvaccinated	-0.282076	20A (B.1.36.*)
Unvaccinated	-0.200585	20A (B.1.36.*)
Unvaccinated	0.96461	20A (B.1.36.*)
Unvaccinated	0.718364	20A (B.1.36.*)
Unvaccinated	1.79171	20A (B.1.36.*)
Unvaccinated	0.364378	20A (B.1.36.*)
Unvaccinated	0.0244502	20A (B.1.36.*)
Unvaccinated	0.743852	20A (B.1.36.*)
Unvaccinated	0.22527	20A (B.1.36.*)
Unvaccinated	0.141082	20A (B.1.36.*)
Unvaccinated	0.00508028	20A (B.1.36.*)
Unvaccinated	0.311224	20A (B.1.36.*)
Unvaccinated	-0.1617	20A (B.1.36.*)
Unvaccinated	-0.0909152	20A (B.1.36.*)
Unvaccinated	0.291198	20A (B.1.36.*)
Unvaccinated	-0.0285737	20A (B.1.36.*)
Unvaccinated	-0.501516	20A (B.1.36.*)
Unvaccinated	-0.347513	20A (B.1.36.*)
Unvaccinated	-0.00638597	20A (B.1.36.*)
Unvaccinated	-0.279291	20A (B.1.36.*)
Unvaccinated	0.0234719	20A (B.1.36.*)
Unvaccinated	0.059988	20A (B.1.36.*)
Unvaccinated	0.040888	20A (B.1.36.*)
Unvaccinated	-0.3895	20A (B.1.36.*)
Unvaccinated	-0.464968	20A (B.1.36.*)
Unvaccinated	-0.174813	20A (B.1.36.*)
Unvaccinated	0.0103194	20A (B.1.36.*)
Unvaccinated	2.72129	20A (B.1.36.*)
Unvaccinated	0.207576	20A (B.1.36.*)
Unvaccinated	-0.0103198	20A (B.1.36.*)
Unvaccinated	0.109424	20A (B.1.36.*)
Unvaccinated	0.317862	20A (B.1.36.*)
Unvaccinated	-0.123385	20A (B.1.36.*)
Unvaccinated	-0.110293	20A (B.1.36.*)
Unvaccinated	-0.178695	20A (B.1.36.*)
Unvaccinated	-0.169453	20A (B.1.36.*)
Unvaccinated	1.84625	20A (B.1.36.*)
Unvaccinated	0.0414973	20A (B.1.36.*)
Unvaccinated	0.0569941	20A (B.1.36.*)
Unvaccinated	0.0720863	20A (B.1.36.*)
Unvaccinated	-0.0611528	20A (B.1.36.*)
Unvaccinated	-0.17784	20A (B.1.36.*)
Unvaccinated	-0.1466	20A (B.1.36.*)
Unvaccinated	0.00504931	20A (B.1.36.*)
Unvaccinated	-0.173307	20A (B.1.36.*)
Unvaccinated	-0.304852	20A (B.1.36.*)
Unvaccinated	-0.0833778	20A (B.1.36.*)
Unvaccinated	0.0158706	20A (B.1.36.*)
Unvaccinated	-0.168338	20A (B.1.36.*)
Unvaccinated	-0.00635737	20A (B.1.36.*)
Unvaccinated	0.491304	20A (B.1.36.*)
Unvaccinated	-0.108756	20A (B.1.36.*)
Unvaccinated	-0.0435698	20A (B.1.36.*)
Unvaccinated	-0.236064	20A (B.1.36.*)
Unvaccinated	-0.0977708	20A (B.1.36.*)
Unvaccinated	-0.221134	20A (B.1.36.*)
Unvaccinated	-0.0232876	20A (B.1.36.*)
Unvaccinated	-0.134519	20A (B.1.36.*)
Unvaccinated	0.663442	20A (B.1.36.*)
Unvaccinated	-0.330558	20A (B.1.36.*)
Unvaccinated	-0.224662	20A (B.1.36.*)
Unvaccinated	0.0506479	20A (B.1.36.*)
Unvaccinated	-0.032453	20A (B.1.36.*)
Unvaccinated	-0.00722958	20A (B.1.36.*)
Unvaccinated	-0.18287	20A (B.1.36.*)
Unvaccinated	-0.189505	20A (B.1.36.*)
Unvaccinated	0.0912698	20A (B.1.36.*)
Unvaccinated	0.19053	20A (B.1.36.*)
Unvaccinated	-0.163958	20A (B.1.36.*)
Unvaccinated	0.0390313	20A (B.1.36.*)
Unvaccinated	0.604742	20A (B.1.36.*)
Unvaccinated	-0.0911453	20A (B.1.36.*)
Unvaccinated	0.45076	20A (B.1.36.*)
Unvaccinated	0.875314	20A (B.1.36.*)
Unvaccinated	0.122981	20A (B.1.36.*)
Unvaccinated	0.232263	20A (B.1.36.*)
Unvaccinated	-0.412519	20A (B.1.36.*)
Unvaccinated	-0.354659	20A (B.1.36.*)
Unvaccinated	-0.346777	20A (B.1.36.*)
Unvaccinated	-0.487397	20A (B.1.36.*)
Unvaccinated	-0.180973	20A (B.1.36.*)
Unvaccinated	-0.011858	20A (B.1.36.*)
Unvaccinated	-0.135073	20A (B.1.36.*)
Unvaccinated	0.32743	20A (B.1.36.*)
Unvaccinated	0.0614807	20A (B.1.36.*)
Unvaccinated	0.172628	20A (B.1.36.*)
Unvaccinated	-0.205471	20A (B.1.36.*)
Unvaccinated	-0.167942	20A (B.1.36.*)
Unvaccinated	0.627198	20A (B.1.36.*)
Unvaccinated	-0.102069	20A (B.1.36.*)
Unvaccinated	0.675938	20A (B.1.36.*)
Unvaccinated	-0.0193983	20A (B.1.36.*)
Unvaccinated	-0.0993218	20A (B.1.36.*)
Unvaccinated	0.125401	20A (B.1.36.*)
Unvaccinated	0.0749349	20A (B.1.36.*)
Unvaccinated	0.88573	20A (B.1.36.*)
Unvaccinated	-0.155499	20A (B.1.36.*)
Unvaccinated	-0.215657	20A (B.1.36.*)
Unvaccinated	0.343537	20A (B.1.36.*)
Unvaccinated	-0.195946	20A (B.1.36.*)
Unvaccinated	-0.165332	20A (B.1.36.*)
Unvaccinated	0.79469	20A (B.1.36.*)
Unvaccinated	0.700723	20A (B.1.36.*)
Unvaccinated	0.401558	20A (B.1.36.*)
Unvaccinated	2.10374	20A (B.1.36.*)
Unvaccinated	0.323501	20A (B.1.36.*)
Unvaccinated	-0.10993	20A (B.1.36.*)
Unvaccinated	-0.171568	20A (B.1.36.*)
Unvaccinated	-0.198762	20A (B.1.36.*)
Unvaccinated	0.882482	20A (B.1.36.*)
Unvaccinated	-0.103596	20A (B.1.36.*)
Unvaccinated	-0.0240323	20A (B.1.36.*)
Unvaccinated	-0.228929	20A (B.1.36.*)
Unvaccinated	0.392169	20A (B.1.36.*)
Unvaccinated	0.71848	20A (B.1.36.*)
Unvaccinated	0.239842	20A (B.1.36.*)
Unvaccinated	-0.174411	20A (B.1.36.*)
Unvaccinated	0.0458083	20A (B.1.36.*)
Unvaccinated	0.30411	20A (B.1.36.*)
Unvaccinated	0.607727	20A (B.1.36.*)
Unvaccinated	-0.289571	20A (B.1.36.*)
Unvaccinated	-0.0472725	20A (B.1.36.*)
Unvaccinated	0.344786	20A (B.1.36.*)
Unvaccinated	0.230903	20A (B.1.36.*)
Unvaccinated	0.283292	20A (B.1.36.*)
Unvaccinated	-0.131901	20A (B.1.36.*)
Unvaccinated	0.675105	20A (B.1.36.*)
Unvaccinated	0.331231	20A (B.1.36.*)
Unvaccinated	-0.234339	20A (B.1.36.*)
Unvaccinated	0.365579	20A (B.1.36.*)
Unvaccinated	-0.34332	20A (B.1.36.*)
Unvaccinated	0.138332	20A (B.1.36.*)
Unvaccinated	0.0881947	20A (B.1.36.*)
Unvaccinated	0.285123	20A (B.1.36.*)
Unvaccinated	0.174585	20A (B.1.36.*)
Unvaccinated	-0.25305	20A (B.1.36.*)
Unvaccinated	-0.229145	20A (B.1.36.*)
Unvaccinated	-0.357318	20A (B.1.36.*)
Unvaccinated	-0.100437	20A (B.1.36.*)
Unvaccinated	-0.0976312	20A (B.1.36.*)
Unvaccinated	-0.307493	20A (B.1.36.*)
Unvaccinated	-0.174454	20A (B.1.36.*)
Unvaccinated	-0.0708851	20A (B.1.36.*)
Unvaccinated	-0.138037	20A (B.1.36.*)
Unvaccinated	-0.1301	20A (B.1.36.*)
Unvaccinated	-0.100719	20A (B.1.36.*)
Unvaccinated	0.0634858	20A (B.1.36.*)
Unvaccinated	-0.246279	20A (B.1.36.*)
Unvaccinated	-0.247117	20A (B.1.36.*)
Unvaccinated	-0.322776	20A (B.1.36.*)
Unvaccinated	-0.225286	20A (B.1.36.*)
Unvaccinated	0.0787359	20A (B.1.36.*)
Unvaccinated	-0.0443426	20A (B.1.36.*)
Unvaccinated	0.437715	20A (B.1.36.*)
Unvaccinated	-0.295772	20A (B.1.36.*)
Unvaccinated	-0.447627	20A (B.1.36.*)
Unvaccinated	-0.133784	20A (B.1.36.*)
Unvaccinated	-0.183846	20A (B.1.36.*)
Unvaccinated	-0.0936658	20A (B.1.36.*)
Unvaccinated	-0.249274	20A (B.1.36.*)
Unvaccinated	-0.206704	20A (B.1.36.*)
Unvaccinated	-0.32502	20A (B.1.36.*)
Unvaccinated	-0.0964598	20A (B.1.36.*)
Unvaccinated	-0.180618	20A (B.1.36.*)
Unvaccinated	-0.250867	20A (B.1.36.*)
Unvaccinated	-0.248411	20A (B.1.36.*)
Unvaccinated	-0.0683206	20A (B.1.36.*)
Unvaccinated	-0.270249	20A (B.1.36.*)
Unvaccinated	-0.309098	20A (B.1.36.*)
Unvaccinated	0.00422935	20A (B.1.36.*)
Unvaccinated	-0.174612	20A (B.1.36.*)
Unvaccinated	-0.181825	20A (B.1.36.*)
Unvaccinated	-0.190483	20A (B.1.36.*)
Unvaccinated	-0.187903	20A (B.1.36.*)
Unvaccinated	-0.274204	20A (B.1.36.*)
Unvaccinated	-0.184881	20A (B.1.36.*)
Unvaccinated	-0.142755	20A (B.1.36.*)
Unvaccinated	-0.159254	20A (B.1.36.*)
Unvaccinated	0.295208	20A (B.1.36.*)
Unvaccinated	0.455453	20A (B.1.36.*)
Unvaccinated	0.509558	20A (B.1.36.*)
Unvaccinated	0.010863	20A (B.1.36.*)
Unvaccinated	0.0386948	20A (B.1.36.*)
Unvaccinated	-0.243639	20A (B.1.36.*)
Unvaccinated	-0.467663	20A (B.1.36.*)
Unvaccinated	-0.160783	20A (B.1.36.*)
Unvaccinated	-0.478262	20A (B.1.36.*)
Unvaccinated	-0.089386	20A (B.1.36.*)
Unvaccinated	-0.345495	20A (B.1.36.*)
Unvaccinated	-0.144771	20A (B.1.36.*)
Unvaccinated	-0.129137	20A (B.1.36.*)
Unvaccinated	3.44198	20A (B.1.36.*)
Unvaccinated	0.185374	20A (B.1.36.*)
Unvaccinated	0.0240814	20A (B.1.36.*)
Unvaccinated	-0.227552	20A (B.1.36.*)
Unvaccinated	-0.0936442	20A (B.1.36.*)
Unvaccinated	-0.0208422	20A (B.1.36.*)
Unvaccinated	-0.11799	20A (B.1.36.*)
Unvaccinated	0.167484	20A (B.1.36.*)
Unvaccinated	-0.108171	20A (B.1.36.*)
Unvaccinated	-0.374298	20A (B.1.36.*)
Unvaccinated	0.108518	20A (B.1.36.*)
Unvaccinated	0.0973529	20A (B.1.36.*)
Unvaccinated	-0.060785	20A (B.1.36.*)
Unvaccinated	-0.13276	20A (B.1.36.*)
Unvaccinated	-0.166444	20A (B.1.36.*)
Unvaccinated	-0.108974	20A (B.1.36.*)
Unvaccinated	0.0389576	20A (B.1.36.*)
Unvaccinated	-0.180198	20A (B.1.36.*)
Unvaccinated	-0.0931941	20A (B.1.36.*)
Unvaccinated	-0.180408	20A (B.1.36.*)
Unvaccinated	-0.461027	20A (B.1.36.*)
Unvaccinated	-0.475571	20A (B.1.36.*)
Unvaccinated	-0.460362	20A (B.1.36.*)
Unvaccinated	-0.395336	20A (B.1.36.*)
Unvaccinated	-0.19578	20A (B.1.36.*)
Unvaccinated	0.14116	20A (B.1.36.*)
Unvaccinated	0.223338	20A (B.1.36.*)
Unvaccinated	0.45768	20A (B.1.36.*)
Unvaccinated	0.118079	20A (B.1.36.*)
Unvaccinated	0.117408	20A (B.1.36.*)
Unvaccinated	0.287423	20A (B.1.36.*)
Unvaccinated	-0.119639	20A (B.1.36.*)
Unvaccinated	-0.0292869	20A (B.1.36.*)
Unvaccinated	-0.0903387	20A (B.1.36.*)
Unvaccinated	-0.00513098	20A (B.1.36.*)
Unvaccinated	-0.276796	20A (B.1.36.*)
Unvaccinated	-0.506991	20A (B.1.36.*)
Unvaccinated	-0.154636	20A (B.1.36.*)
Unvaccinated	0.413815	20I (Alpha)
Unvaccinated	0.0593237	20A (B.1.36.*)
Unvaccinated	0.100429	20A (B.1.36.*)
Unvaccinated	0.054128	20A (B.1.36.*)
Unvaccinated	0.385311	20A (B.1.36.*)
Unvaccinated	-0.240783	20A (B.1.36.*)
Unvaccinated	-0.206252	20A (B.1.36.*)
Unvaccinated	0.295036	20A (B.1.36.*)
Unvaccinated	-0.366631	20A (B.1.36.*)
Unvaccinated	-0.0880829	20A (B.1.36.*)
Unvaccinated	-0.0505469	20A (B.1.36.*)
Unvaccinated	0.122654	20A (B.1.36.*)
Unvaccinated	0.0774292	20A (B.1.36.*)
Unvaccinated	0.0865399	20A (B.1.36.*)
Unvaccinated	0.0305166	20A (B.1.36.*)
Unvaccinated	-0.22039	20A (B.1.36.*)
Unvaccinated	0.104272	20A (B.1.36.*)
Unvaccinated	0.539415	20A (B.1.36.*)
Unvaccinated	0.64976	20A (B.1.36.*)
Unvaccinated	-0.0505402	20A (B.1.36.*)
Unvaccinated	0.113547	20A (B.1.36.*)
Unvaccinated	-0.220376	20A (B.1.36.*)
Unvaccinated	-0.110825	20A (B.1.36.*)
Unvaccinated	-0.342874	20A (B.1.36.*)
Unvaccinated	-0.299811	20A (B.1.36.*)
Unvaccinated	-0.187483	20A (B.1.36.*)
Unvaccinated	0.112388	20A (B.1.36.*)
Unvaccinated	0.42179	20A (B.1.36.*)
Unvaccinated	-0.231089	20A (B.1.36.*)
Unvaccinated	-0.0523527	20A (B.1.36.*)
Unvaccinated	-0.0460339	20A (B.1.36.*)
Unvaccinated	0.290614	20A (B.1.36.*)
Unvaccinated	-0.0740818	20A (B.1.36.*)
Unvaccinated	1.31779	20A (B.1.36.*)
Unvaccinated	-0.231319	20A (B.1.36.*)
Unvaccinated	-0.0434419	20A (B.1.36.*)
Unvaccinated	-0.185857	20A (B.1.36.*)
Unvaccinated	-0.0082054	20A (B.1.36.*)
Unvaccinated	0.17563	20A (B.1.36.*)
Unvaccinated	-0.0140192	20A (B.1.36.*)
Unvaccinated	1.84744	20I (Alpha)
Unvaccinated	-0.102972	20A (B.1.36.*)
Unvaccinated	-0.059093	20A (B.1.36.*)
Unvaccinated	-0.364246	20A (B.1.36.*)
Unvaccinated	-0.0528967	20A (B.1.36.*)
Unvaccinated	-0.161742	20A (B.1.36.*)
Unvaccinated	-0.15802	20A (B.1.36.*)
Unvaccinated	0.326084	20A (B.1.36.*)
Unvaccinated	-0.0813663	20A (B.1.36.*)
Unvaccinated	-0.129343	20A (B.1.36.*)
Unvaccinated	-0.117041	20A (B.1.36.*)
Unvaccinated	-0.275952	20A (B.1.36.*)
Unvaccinated	-0.102534	20A (B.1.36.*)
Unvaccinated	0.0145031	20I (Alpha)
Unvaccinated	-0.0117254	20A (B.1.36.*)
Unvaccinated	0.0463646	20A (B.1.36.*)
Unvaccinated	-0.229181	20A (B.1.36.*)
Unvaccinated	0.137388	20A (B.1.36.*)
Unvaccinated	0.0892436	20I (Alpha)
Unvaccinated	1.18055	20A (B.1.36.*)
Unvaccinated	0.446619	20A (B.1.36.*)
Unvaccinated	-0.414909	20A (B.1.36.*)
Unvaccinated	1.45179	20A (B.1.36.*)
Unvaccinated	1.0265	20I (Alpha)
Unvaccinated	-0.110263	20A (B.1.36.*)
Unvaccinated	-0.0833189	20A (B.1.36.*)
Unvaccinated	-0.383276	20A (B.1.36.*)
Unvaccinated	-0.41395	20A (B.1.36.*)
Unvaccinated	-0.029887	20A (B.1.36.*)
Unvaccinated	0.24836	20A (B.1.36.*)
Unvaccinated	-0.150935	20A (B.1.36.*)
Unvaccinated	-0.0460823	20A (B.1.36.*)
Unvaccinated	-0.260479	20A (B.1.36.*)
Unvaccinated	-0.0320826	20A (B.1.36.*)
Unvaccinated	-0.222608	20A (B.1.36.*)
Unvaccinated	-0.682404	20A (B.1.36.*)
Unvaccinated	0.0141118	20A (B.1.36.*)
Unvaccinated	-0.326029	20A (B.1.36.*)
Unvaccinated	-0.0559702	20A (B.1.36.*)
Unvaccinated	0.0272712	20A (B.1.36.*)
Unvaccinated	0.048169	20A (B.1.36.*)
Unvaccinated	0.118456	20A (B.1.36.*)
Unvaccinated	-0.280717	20A (B.1.36.*)
Unvaccinated	0.328348	20A (B.1.36.*)
Unvaccinated	-0.152862	20A (B.1.36.*)
Unvaccinated	-0.293178	20A (B.1.36.*)
Unvaccinated	-0.0286225	20A (B.1.36.*)
Unvaccinated	-0.263809	20A (B.1.36.*)
Unvaccinated	-0.314576	20A (B.1.36.*)
Unvaccinated	-0.0363096	20A (B.1.36.*)
Unvaccinated	0.0439986	20A (B.1.36.*)
Unvaccinated	0.0476057	20A (B.1.36.*)
Unvaccinated	1.56697	20A (B.1.36.*)
Unvaccinated	0.252596	20A (B.1.36.*)
Unvaccinated	-0.388756	20A (B.1.36.*)
Unvaccinated	-0.190603	20A (B.1.36.*)
Unvaccinated	-0.188952	20A (B.1.36.*)
Unvaccinated	-0.135979	20I (Alpha)
Unvaccinated	-0.0494173	20I (Alpha)
Unvaccinated	-0.140332	20A (B.1.36.*)
Unvaccinated	-0.0416868	20A (B.1.36.*)
Unvaccinated	-0.154997	20A (B.1.36.*)
Unvaccinated	-0.302768	20A (B.1.36.*)
Unvaccinated	-0.466986	20A (B.1.36.*)
Unvaccinated	-0.316277	20A (B.1.36.*)
Unvaccinated	-0.351334	20A (B.1.36.*)
Unvaccinated	0.385883	20A (B.1.36.*)
Unvaccinated	-0.137151	20A (B.1.36.*)
Unvaccinated	-0.195882	20A (B.1.36.*)
Unvaccinated	-0.070397	20A (B.1.36.*)
Unvaccinated	1.32016	20A (B.1.36.*)
Unvaccinated	0.365043	20A (B.1.36.*)
Unvaccinated	-0.28171	20A (B.1.36.*)
Unvaccinated	-0.177229	20A (B.1.36.*)
Unvaccinated	-0.177229	20A (B.1.36.*)
Unvaccinated	-0.332697	20A (B.1.36.*)
Unvaccinated	0.0768109	20A (B.1.36.*)
Unvaccinated	-0.0216892	20A (B.1.36.*)
Unvaccinated	0.465261	20A (B.1.36.*)
Unvaccinated	0.256428	20A (B.1.36.*)
Unvaccinated	0.381328	20A (B.1.36.*)
Unvaccinated	-0.132657	20A (B.1.36.*)
Unvaccinated	0.0570457	20A (B.1.36.*)
Unvaccinated	-0.362048	20A (B.1.36.*)
Unvaccinated	-0.264909	20A (B.1.36.*)
Unvaccinated	-0.325404	20A (B.1.36.*)
Unvaccinated	-0.304817	20A (B.1.36.*)
Unvaccinated	-0.411913	20A (B.1.36.*)
Unvaccinated	-0.465692	20A (B.1.36.*)
Unvaccinated	-0.53079	20A (B.1.36.*)
Unvaccinated	-0.0731811	20A (B.1.36.*)
Unvaccinated	-0.410841	20A (B.1.36.*)
Unvaccinated	-0.192432	20A (B.1.36.*)
Unvaccinated	-0.246464	20A (B.1.36.*)
Unvaccinated	-0.1461	20A (B.1.36.*)
Unvaccinated	0.283162	20A (B.1.36.*)
Unvaccinated	-0.188377	20A (B.1.36.*)
Unvaccinated	3.64952	20A (B.1.36.*)
Unvaccinated	0.00729343	20A (B.1.36.*)
Unvaccinated	-0.0896542	20A (B.1.36.*)
Unvaccinated	-0.151798	20A (B.1.36.*)
Unvaccinated	0.328297	20A (B.1.36.*)
Unvaccinated	0.0657777	20A (B.1.36.*)
Unvaccinated	-0.26636	20A (B.1.36.*)
Unvaccinated	0.373415	20A (B.1.36.*)
Unvaccinated	0.157787	20A (B.1.36.*)
Unvaccinated	-0.239092	20A (B.1.36.*)
Unvaccinated	0.894557	20A (B.1.36.*)
Unvaccinated	-0.401456	20A (B.1.36.*)
Unvaccinated	2.86912	20A (B.1.36.*)
Unvaccinated	0.220442	20A (B.1.36.*)
Unvaccinated	-0.295414	20A (B.1.36.*)
Unvaccinated	-0.175879	20A (B.1.36.*)
Unvaccinated	-0.185124	20A (B.1.36.*)
Unvaccinated	-0.327228	20A (B.1.36.*)
Unvaccinated	-0.474545	20A (B.1.36.*)
Unvaccinated	-0.0870657	20A (B.1.36.*)
Unvaccinated	-0.134097	20A (B.1.36.*)
Unvaccinated	0.040892	20A (B.1.36.*)
Unvaccinated	-0.11847	20A (B.1.36.*)
Unvaccinated	-0.0226974	20A (B.1.36.*)
Unvaccinated	0.142549	20A (B.1.36.*)
Unvaccinated	0.615263	20A (B.1.36.*)
Unvaccinated	-0.459723	20A (B.1.36.*)
Unvaccinated	-0.311106	20A (B.1.36.*)
Unvaccinated	-0.386982	20A (B.1.36.*)
Unvaccinated	-0.440961	20A (B.1.36.*)
Unvaccinated	-0.10366	20A (B.1.36.*)
Unvaccinated	2.79595	20A (B.1.36.*)
Unvaccinated	0.00348632	20A (B.1.36.*)
Unvaccinated	-0.107062	20A (B.1.36.*)
Unvaccinated	0.619872	20A (B.1.36.*)
Unvaccinated	-0.132339	20I (Alpha)
Unvaccinated	-0.420031	20A (B.1.36.*)
Unvaccinated	-0.035752	20A (B.1.36.*)
Unvaccinated	0.287314	20A (B.1.36.*)
Unvaccinated	0.151981	20A (B.1.36.*)
Unvaccinated	-0.20714	20I (Alpha)
Unvaccinated	-0.352333	20A (B.1.36.*)
Unvaccinated	0.500873	20A (B.1.36.*)
Unvaccinated	1.34176	20A (B.1.36.*)
Unvaccinated	0.289748	20A (B.1.36.*)
Unvaccinated	-0.273864	20A (B.1.36.*)
Unvaccinated	-0.381715	20A (B.1.36.*)
Unvaccinated	2.32039	20A (B.1.36.*)
Unvaccinated	-0.229776	20A (B.1.36.*)
Unvaccinated	0.150669	20A (B.1.36.*)
Unvaccinated	-0.380328	20A (B.1.36.*)
Unvaccinated	-0.327431	20A (B.1.36.*)
Unvaccinated	-0.386469	20A (B.1.36.*)
Unvaccinated	-0.0251738	20A (B.1.36.*)
Unvaccinated	-0.102436	20A (B.1.36.*)
Unvaccinated	-0.199434	20A (B.1.36.*)
Unvaccinated	-0.270295	20A (B.1.36.*)
Unvaccinated	-0.175504	20A (B.1.36.*)
Unvaccinated	-0.215892	20A (B.1.36.*)
Unvaccinated	-0.182109	20A (B.1.36.*)
Unvaccinated	-0.175234	20A (B.1.36.*)
Unvaccinated	-0.406104	20A (B.1.36.*)
Unvaccinated	-0.553414	20A (B.1.36.*)
Unvaccinated	-0.419599	20A (B.1.36.*)
Unvaccinated	0.0607131	20A (B.1.36.*)
Unvaccinated	-0.251938	20A (B.1.36.*)
Unvaccinated	-0.231155	20A (B.1.36.*)
Unvaccinated	-0.612979	20A (B.1.36.*)
Unvaccinated	0.0679626	20A (B.1.36.*)
Unvaccinated	-0.0870899	20A (B.1.36.*)
Unvaccinated	-0.615536	20A (B.1.36.*)
Unvaccinated	-0.244662	20A (B.1.36.*)
Unvaccinated	-0.607339	20A (B.1.36.*)
Unvaccinated	-0.383666	20A (B.1.36.*)
Unvaccinated	-0.0193466	20A (B.1.36.*)
Unvaccinated	-0.157327	20A (B.1.36.*)
Unvaccinated	-0.298839	20A (B.1.36.*)
Unvaccinated	-0.366007	20A (B.1.36.*)
Unvaccinated	-0.311998	20A (B.1.36.*)
Unvaccinated	-0.108968	20A (B.1.36.*)
Unvaccinated	-0.475761	20A (B.1.36.*)
Unvaccinated	-0.333651	20A (B.1.36.*)
Unvaccinated	-0.195086	20A (B.1.36.*)
Unvaccinated	-0.0452207	20A (B.1.36.*)
Unvaccinated	0.0856026	20A (B.1.36.*)
Unvaccinated	0.0652831	20A (B.1.36.*)
Unvaccinated	-0.56168	20A (B.1.36.*)
Unvaccinated	-0.305116	20A (B.1.36.*)
Unvaccinated	-0.263695	20A (B.1.36.*)
Unvaccinated	0.170841	20B (B.1.1.63)
Unvaccinated	-0.502173	20A (B.1.36.*)
Unvaccinated	-0.232449	20A (B.1.36.*)
Unvaccinated	-0.222842	20A (B.1.36.*)
Unvaccinated	0.226788	20A (B.1.36.*)
Unvaccinated	-0.325886	20A (B.1.36.*)
Unvaccinated	-0.31537	20A (B.1.36.*)
Unvaccinated	-0.479381	20A (B.1.36.*)
Unvaccinated	-0.138324	20A (B.1.36.*)
Unvaccinated	-0.0727761	20A (B.1.36.*)
Unvaccinated	-0.140724	20A (B.1.36.*)
Unvaccinated	-0.0920148	20A (B.1.36.*)
Unvaccinated	-0.155962	20A (B.1.36.*)
Unvaccinated	-0.259832	20A (B.1.36.*)
Unvaccinated	-0.18432	20A (B.1.36.*)
Unvaccinated	-0.0453895	20A (B.1.36.*)
Unvaccinated	-0.221423	20A (B.1.36.*)
Unvaccinated	-0.207664	20A (B.1.36.*)
Unvaccinated	-0.0971693	20A (B.1.36.*)
Unvaccinated	-0.128677	20A (B.1.36.*)
Unvaccinated	-0.206996	20A (B.1.36.*)
Unvaccinated	-0.200525	20A (B.1.36.*)
Unvaccinated	-0.0795443	20A (B.1.36.*)
Unvaccinated	-0.374264	20A (B.1.36.*)
Unvaccinated	0.103451	20A (B.1.36.*)
Unvaccinated	-0.0188599	20A (B.1.36.*)
Unvaccinated	-0.478085	20A (B.1.36.*)
Unvaccinated	-0.124317	20A (B.1.36.*)
Unvaccinated	-0.553414	20A (B.1.36.*)
Unvaccinated	-0.310459	20A (B.1.36.*)
Unvaccinated	1.27214	20A (B.1.36.*)
Unvaccinated	-0.100172	20A (B.1.36.*)
Unvaccinated	-0.0440977	20A (B.1.36.*)
Unvaccinated	-0.0978891	20A (B.1.36.*)
Unvaccinated	-0.289142	20A (B.1.36.*)
Unvaccinated	-0.290445	20A (B.1.36.*)
Unvaccinated	-0.12542	20A (B.1.36.*)
Unvaccinated	-0.14778	20A (B.1.36.*)
Unvaccinated	0.137462	20A (B.1.36.*)
Unvaccinated	0.410217	20A (B.1.36.*)
Unvaccinated	-0.396036	20A (B.1.36.*)
Unvaccinated	-0.0982133	20A (B.1.36.*)
Unvaccinated	-0.110793	20A (B.1.36.*)
Unvaccinated	-0.237968	20A (B.1.36.*)
Unvaccinated	0.171198	20A (B.1.36.*)
Unvaccinated	0.0352484	20A (B.1.36.*)
Unvaccinated	-0.0704348	20A (B.1.36.*)
Unvaccinated	-0.0480452	20A (B.1.36.*)
Unvaccinated	-0.0891672	20A (B.1.36.*)
Unvaccinated	-0.409875	20A (B.1.36.*)
Unvaccinated	-0.24925	20A (B.1.36.*)
Unvaccinated	-0.320024	20A (B.1.36.*)
Unvaccinated	5.35986e-05	20A (B.1.36.*)
Unvaccinated	-0.349029	20A (B.1.36.*)
Unvaccinated	3.55466	20A (B.1.36.*)
Unvaccinated	-0.454358	20A (B.1.36.*)
Unvaccinated	-0.036064	20A (B.1.36.*)
Unvaccinated	0.158513	20I (Alpha)
Unvaccinated	-0.637106	20A (B.1.36.*)
Unvaccinated	-0.255429	20A (B.1.36.*)
Unvaccinated	-0.46453	20A (B.1.36.*)
Unvaccinated	-0.426581	20A (B.1.36.*)
Unvaccinated	-0.154633	20A (B.1.36.*)
Unvaccinated	0.0255276	20A (B.1.36.*)
Unvaccinated	-0.105196	20A (B.1.36.*)
Unvaccinated	0.16941	20A (B.1.36.*)
Unvaccinated	0.190748	20I (Alpha)
Unvaccinated	0.221618	20A (B.1.36.*)
Unvaccinated	0.247522	20A (B.1.36.*)
Unvaccinated	0.39223	20A (B.1.36.*)
Unvaccinated	-0.154989	20A (B.1.36.*)
Unvaccinated	0.0475276	20A (B.1.36.*)
Unvaccinated	-0.180418	20A (B.1.36.*)
Unvaccinated	-0.00589948	20A (B.1.36.*)
Unvaccinated	-0.0701159	20A (B.1.36.*)
Unvaccinated	0.367759	20A (B.1.36.*)
Unvaccinated	0.186894	20A (B.1.36.*)
Unvaccinated	-0.0532071	20A (B.1.36.*)
Unvaccinated	-0.237194	20A (B.1.36.*)
Unvaccinated	1.72962	20A (B.1.36.*)
Unvaccinated	0.0558339	20A (B.1.36.*)
Unvaccinated	-0.228998	20A (B.1.36.*)
Unvaccinated	0.195532	20A (B.1.36.*)
Unvaccinated	-0.0117256	20A (B.1.36.*)
Unvaccinated	-0.0113294	20A (B.1.36.*)
Unvaccinated	0.0896477	20A (B.1.36.*)
Unvaccinated	-0.1409	20A (B.1.36.*)
Unvaccinated	-0.0220948	20A (B.1.36.*)
Unvaccinated	0.730361	20A (B.1.36.*)
Unvaccinated	-0.297814	20A (B.1.36.*)
Unvaccinated	0.0295593	20A (B.1.36.*)
Unvaccinated	-0.394451	20A (B.1.36.*)
Unvaccinated	0.292991	20A (B.1.36.*)
Unvaccinated	0.0760839	20A (B.1.36.*)
Unvaccinated	-0.0434885	20A (B.1.36.*)
Unvaccinated	-0.0233805	20A (B.1.36.*)
Unvaccinated	-0.122631	20A (B.1.36.*)
Unvaccinated	-0.207968	20A (B.1.36.*)
Unvaccinated	-0.455591	20A (B.1.36.*)
Unvaccinated	-0.17546	20A (B.1.36.*)
Unvaccinated	0.0716026	20A (B.1.36.*)
Unvaccinated	-0.300179	20A (B.1.36.*)
Unvaccinated	0.619403	20A (B.1.36.*)
Unvaccinated	-0.237995	20A (B.1.36.*)
Unvaccinated	-0.244036	20A (B.1.36.*)
Unvaccinated	2.10072	20A (B.1.36.*)
Unvaccinated	-0.206965	20A (B.1.36.*)
Unvaccinated	-0.112992	20A (B.1.36.*)
Unvaccinated	0.154365	20A (B.1.36.*)
Unvaccinated	-0.045215	20A (B.1.36.*)
Unvaccinated	1.41942	20A (B.1.36.*)
Unvaccinated	0.0839112	20A (B.1.36.*)
Unvaccinated	-0.151116	20A (B.1.36.*)
Unvaccinated	-0.166624	20A (B.1.36.*)
Unvaccinated	-0.234559	20A (B.1.36.*)
Unvaccinated	0.325578	20A (B.1.36.*)
Unvaccinated	-0.307491	20A (B.1.36.*)
Unvaccinated	-0.133226	20A (B.1.36.*)
Unvaccinated	-0.0557735	20A (B.1.36.*)
Unvaccinated	-0.14461	20A (B.1.36.*)
Unvaccinated	-0.328101	20A (B.1.36.*)
Unvaccinated	-0.240336	20A (B.1.36.*)
Unvaccinated	-0.352572	20A (B.1.36.*)
Unvaccinated	-0.245807	20A (B.1.36.*)
Unvaccinated	-0.116122	20A (B.1.36.*)
Unvaccinated	0.213701	20A (B.1.36.*)
Unvaccinated	-0.208754	20A (B.1.36.*)
Unvaccinated	-0.339324	20A (B.1.36.*)
Unvaccinated	0.0214152	20A (B.1.36.*)
Unvaccinated	-0.250739	20A (B.1.36.*)
Unvaccinated	-0.0683003	20A (B.1.36.*)
Unvaccinated	-0.122126	20A (B.1.36.*)
Unvaccinated	1.70042	20A (B.1.36.*)
Unvaccinated	-0.153363	20A (B.1.36.*)
Unvaccinated	-0.127203	20A (B.1.36.*)
Unvaccinated	-0.106012	20A (B.1.36.*)
Unvaccinated	1.02271	20A (B.1.36.*)
Unvaccinated	-0.210986	20A (B.1.36.*)
Unvaccinated	-0.541891	20A (B.1.36.*)
Unvaccinated	-0.0614194	20A (B.1.36.*)
Unvaccinated	0.0520375	20A (B.1.36.*)
Unvaccinated	0.108113	20A (B.1.36.*)
Unvaccinated	0.0538948	20A (B.1.36.*)
Unvaccinated	-0.67507	20A (B.1.36.*)
Unvaccinated	0.174868	20A (B.1.36.*)
Unvaccinated	-0.304613	20A (B.1.36.*)
Unvaccinated	0.0786901	20A (B.1.36.*)
Unvaccinated	1.68732	20A (B.1.36.*)
Unvaccinated	-0.0901284	20A (B.1.36.*)
Unvaccinated	-0.433216	20A (B.1.36.*)
Unvaccinated	-0.351209	20A (B.1.36.*)
Unvaccinated	-0.239653	20A (B.1.36.*)
Unvaccinated	-0.361505	20I (Alpha)
Unvaccinated	-0.196817	20A (B.1.36.*)
Unvaccinated	-0.0120932	20A (B.1.36.*)
Unvaccinated	-0.505313	20A (B.1.36.*)
Unvaccinated	-0.245321	20A (B.1.36.*)
Unvaccinated	-0.227877	20A (B.1.36.*)
Unvaccinated	-0.209138	20A (B.1.36.*)
Unvaccinated	-0.130962	20A (B.1.36.*)
Unvaccinated	0.153171	20A (B.1.36.*)
Unvaccinated	-0.185244	20A (B.1.36.*)
Unvaccinated	-0.209032	20A (B.1.36.*)
Unvaccinated	-0.244043	20A (B.1.36.*)
Unvaccinated	0.155533	20A (B.1.36.*)
Unvaccinated	-0.0451864	20A (B.1.36.*)
Unvaccinated	0.0374461	20A (B.1.36.*)
Unvaccinated	-0.203225	20A (B.1.36.*)
Unvaccinated	-0.125651	20A (B.1.36.*)
Unvaccinated	-0.339025	20A (B.1.36.*)
Unvaccinated	0.0262931	20A (B.1.36.*)
Unvaccinated	-0.0653692	20A (B.1.36.*)
Unvaccinated	-0.0955968	20A (B.1.36.*)
Unvaccinated	0.0794776	20A (B.1.36.*)
Unvaccinated	-0.245612	20A (B.1.36.*)
Unvaccinated	-0.425527	20A (B.1.36.*)
Unvaccinated	0.140314	20A (B.1.36.*)
Unvaccinated	0.169611	20A (B.1.36.*)
Unvaccinated	-0.078818	20A (B.1.36.*)
Unvaccinated	0.481984	20A (B.1.36.*)
Unvaccinated	-0.0650641	20A (B.1.36.*)
Unvaccinated	0.146714	20A (B.1.36.*)
Unvaccinated	-0.053491	20A (B.1.36.*)
Unvaccinated	-0.241819	20A (B.1.36.*)
Unvaccinated	-0.261036	20A (B.1.36.*)
Unvaccinated	-0.288532	20A (B.1.36.*)
Unvaccinated	0.0684316	20A (B.1.36.*)
Unvaccinated	-0.0488732	20A (B.1.36.*)
Unvaccinated	-0.103454	20A (B.1.36.*)
Unvaccinated	-0.440396	20A (B.1.36.*)
Unvaccinated	-0.0870629	20A (B.1.36.*)
Unvaccinated	0.0782832	20A (B.1.36.*)
Unvaccinated	-0.0695501	20A (B.1.36.*)
Unvaccinated	0.745836	20A (B.1.36.*)
Unvaccinated	0.0644729	20A (B.1.36.*)
Unvaccinated	-0.28776	20A (B.1.36.*)
Unvaccinated	-0.249846	20A (B.1.36.*)
Unvaccinated	-0.487828	20A (B.1.36.*)
Unvaccinated	-0.0900856	20A (B.1.36.*)
Unvaccinated	-0.223992	20A (B.1.36.*)
Unvaccinated	-0.169653	20A (B.1.36.*)
Unvaccinated	-0.142664	20A (B.1.36.*)
Unvaccinated	0.0577974	20A (B.1.36.*)
Unvaccinated	-0.119951	20A (B.1.36.*)
Unvaccinated	-0.4461	20A (B.1.36.*)
Unvaccinated	-0.0689468	20A (B.1.36.*)
Unvaccinated	-0.347978	20A (B.1.36.*)
Unvaccinated	-0.277398	20A (B.1.36.*)
Unvaccinated	-0.117264	20A (B.1.36.*)
Unvaccinated	-0.0197253	20A (B.1.36.*)
Unvaccinated	-0.220567	20A (B.1.36.*)
Unvaccinated	-0.262461	20A (B.1.36.*)
Unvaccinated	-0.063481	20A (B.1.36.*)
Unvaccinated	-0.0245855	20A (B.1.36.*)
Unvaccinated	-0.201819	20A (B.1.36.*)
Unvaccinated	-0.193236	20A (B.1.36.*)
Unvaccinated	-0.102634	20A (B.1.36.*)
Unvaccinated	-0.22869	20A (B.1.36.*)
Unvaccinated	-0.21013	20A (B.1.36.*)
Unvaccinated	-0.185607	20A (B.1.36.*)
Unvaccinated	-0.237225	20A (B.1.36.*)
Unvaccinated	-0.190017	20A (B.1.36.*)
Unvaccinated	-0.18944	20A (B.1.36.*)
Unvaccinated	-0.165708	20A (B.1.36.*)
Unvaccinated	-0.0632964	20A (B.1.36.*)
Unvaccinated	-0.101923	20A (B.1.36.*)
Unvaccinated	-0.125741	20A (B.1.36.*)
Unvaccinated	-0.132305	20A (B.1.36.*)
Unvaccinated	-0.194485	20A (B.1.36.*)
Unvaccinated	-0.215689	20A (B.1.36.*)
Unvaccinated	-0.480209	20A (B.1.36.*)
Unvaccinated	-0.104083	20A (B.1.36.*)
Unvaccinated	-0.245087	20A (B.1.36.*)
Unvaccinated	-0.272252	20A (B.1.36.*)
Unvaccinated	-0.39701	20A (B.1.36.*)
Unvaccinated	-0.10244	20A (B.1.36.*)
Unvaccinated	-0.361445	20A (B.1.36.*)
Unvaccinated	-0.302505	20A (B.1.36.*)
Unvaccinated	-0.106479	20A (B.1.36.*)
Unvaccinated	-0.297015	20A (B.1.36.*)
Unvaccinated	-0.150222	20A (B.1.36.*)
Unvaccinated	-0.226869	20A (B.1.36.*)
Unvaccinated	-0.100315	20A (B.1.36.*)
Unvaccinated	0.298725	20A (B.1.36.*)
Unvaccinated	-0.134391	20A (B.1.36.*)
Unvaccinated	-0.194651	20A (B.1.36.*)
Unvaccinated	-0.36897	20A (B.1.36.*)
Unvaccinated	-0.379522	20A (B.1.36.*)
Unvaccinated	-0.245252	20A (B.1.36.*)
Unvaccinated	-0.457702	20A (B.1.36.*)
Unvaccinated	-0.113541	20A (B.1.36.*)
Unvaccinated	3.75611	20A (B.1.36.*)
Unvaccinated	-0.084235	20A (B.1.36.*)
Unvaccinated	-0.391388	20A (B.1.36.*)
Unvaccinated	-0.286363	20A (B.1.36.*)
Unvaccinated	-0.526072	20A (B.1.36.*)
Unvaccinated	-0.357594	20A (B.1.36.*)
Unvaccinated	-0.241358	20A (B.1.36.*)
Unvaccinated	-0.305544	20A (B.1.36.*)
Unvaccinated	-0.129138	20A (B.1.36.*)
Unvaccinated	-0.279009	20A (B.1.36.*)
Unvaccinated	-0.219729	20A (B.1.36.*)
Unvaccinated	-0.219075	20I (Alpha)
Unvaccinated	-0.484184	20A (B.1.36.*)
Unvaccinated	0.456773	20A (B.1.36.*)
Unvaccinated	2.13752	20A (B.1.36.*)
Unvaccinated	-0.144169	20A (B.1.36.*)
Unvaccinated	-0.220144	20A (B.1.36.*)
Unvaccinated	-0.172652	20A (B.1.36.*)
Unvaccinated	-0.352742	20A (B.1.36.*)
Unvaccinated	-0.0804068	20A (B.1.36.*)
Unvaccinated	0.0985762	20A (B.1.36.*)
Unvaccinated	-0.27311	20A (B.1.36.*)
Unvaccinated	-0.316807	20A (B.1.36.*)
Unvaccinated	-0.180408	20A (B.1.36.*)
Unvaccinated	-0.198101	20A (B.1.36.*)
Unvaccinated	-0.27043	20A (B.1.36.*)
Unvaccinated	-0.129075	20A (B.1.36.*)
Unvaccinated	-0.439342	20A (B.1.36.*)
Unvaccinated	-0.0811881	20A (B.1.36.*)
Unvaccinated	-0.00300161	20A (B.1.36.*)
Unvaccinated	-0.336591	20A (B.1.36.*)
Unvaccinated	-0.209649	20A (B.1.36.*)
Unvaccinated	-0.0688352	20A (B.1.36.*)
Unvaccinated	0.0258706	20A (B.1.36.*)
Unvaccinated	-0.111156	20A (B.1.36.*)
Unvaccinated	0.0434722	20A (B.1.36.*)
Unvaccinated	0.0199297	20A (B.1.36.*)
Unvaccinated	0.042702	20A (B.1.36.*)
Unvaccinated	0.0769619	20A (B.1.36.*)
Unvaccinated	-0.416454	20A (B.1.36.*)
Unvaccinated	-0.162154	20A (B.1.36.*)
Unvaccinated	-0.25412	20A (B.1.36.*)
Unvaccinated	-0.263788	20A (B.1.36.*)
Unvaccinated	-0.116401	20A (B.1.36.*)
Unvaccinated	-0.072246	20A (B.1.36.*)
Unvaccinated	-0.167661	20A (B.1.36.*)
Unvaccinated	-0.350222	20A (B.1.36.*)
Unvaccinated	-0.120703	20A (B.1.36.*)
Unvaccinated	-0.304925	20A (B.1.36.*)
Unvaccinated	0.190328	20A (B.1.36.*)
Unvaccinated	0.546499	20A (B.1.36.*)
Unvaccinated	-0.107181	20A (B.1.36.*)
Unvaccinated	-0.181502	20A (B.1.36.*)
Unvaccinated	-0.130569	20A (B.1.36.*)
Unvaccinated	-0.289517	20A (B.1.36.*)
Unvaccinated	-0.105958	20A (B.1.36.*)
Unvaccinated	-0.244528	20A (B.1.36.*)
Unvaccinated	0.0682622	20A (B.1.36.*)
Unvaccinated	-0.269018	20A (B.1.36.*)
Unvaccinated	-0.0968084	20A (B.1.36.*)
Unvaccinated	-0.221114	20A (B.1.36.*)
Unvaccinated	-0.250044	20A (B.1.36.*)
Unvaccinated	-0.270095	20A (B.1.36.*)
Unvaccinated	-0.167307	20A (B.1.36.*)
Unvaccinated	-0.252413	20A (B.1.36.*)
Unvaccinated	-0.262993	20A (B.1.36.*)
Unvaccinated	-0.326593	20A (B.1.36.*)
Unvaccinated	-0.331161	20A (B.1.36.*)
Unvaccinated	-0.25747	20A (B.1.36.*)
Unvaccinated	-0.626424	20A (B.1.36.*)
Unvaccinated	-0.187173	20A (B.1.36.*)
Unvaccinated	-0.195531	20A (B.1.36.*)
Unvaccinated	-0.224684	20A (B.1.36.*)
Unvaccinated	-0.162879	20A (B.1.36.*)
Unvaccinated	0.0192227	20A (B.1.36.*)
Unvaccinated	-0.36066	20A (B.1.36.*)
Unvaccinated	-0.231331	20A (B.1.36.*)
Unvaccinated	-0.0897239	20A (B.1.36.*)
Unvaccinated	0.208752	20A (B.1.36.*)
Unvaccinated	-0.11991	20A (B.1.36.*)
Unvaccinated	-0.016025	20A (B.1.36.*)
Unvaccinated	0.589364	20A (B.1.36.*)
Unvaccinated	-0.354206	20A (B.1.36.*)
Unvaccinated	0.124343	20I (Alpha)
Unvaccinated	-0.37323	20A (B.1.36.*)
Unvaccinated	0.00690817	20A (B.1.36.*)
Unvaccinated	-0.136593	20A (B.1.36.*)
Unvaccinated	-0.22037	20A (B.1.36.*)
Unvaccinated	0.35657	20A (B.1.36.*)
Unvaccinated	-0.184474	20A (B.1.36.*)
Unvaccinated	-0.124529	20A (B.1.36.*)
Unvaccinated	0.126844	20A (B.1.36.*)
Unvaccinated	-0.302517	20A (B.1.36.*)
Unvaccinated	-0.30726	20A (B.1.36.*)
Unvaccinated	-0.246728	20I (Alpha)
Unvaccinated	0.275351	20A (B.1.36.*)
Unvaccinated	-0.459503	20A (B.1.36.*)
Unvaccinated	-0.372904	20A (B.1.36.*)
Unvaccinated	-0.286729	20A (B.1.36.*)
Unvaccinated	-0.0656622	20A (B.1.36.*)
Unvaccinated	-0.537783	20A (B.1.36.*)
Unvaccinated	-0.167115	20A (B.1.36.*)
Unvaccinated	-0.418992	20A (B.1.36.*)
Unvaccinated	-0.34573	20A (B.1.36.*)
Unvaccinated	0.0678935	20A (B.1.36.*)
Unvaccinated	-0.226647	20A (B.1.36.*)
Unvaccinated	-0.199804	20A (B.1.36.*)
Unvaccinated	-0.114125	20A (B.1.36.*)
Unvaccinated	-0.0601343	20A (B.1.36.*)
Unvaccinated	-0.0872432	20A (B.1.36.*)
Unvaccinated	-0.216381	20A (B.1.36.*)
Unvaccinated	-0.0734542	20A (B.1.36.*)
Unvaccinated	-0.138521	20A (B.1.36.*)
Unvaccinated	-0.0572888	20A (B.1.36.*)
Unvaccinated	-0.281811	20I (Alpha)
Unvaccinated	-0.314151	20A (B.1.36.*)
Unvaccinated	-0.0338932	20A (B.1.36.*)
Unvaccinated	0.287592	20I (Alpha)
Unvaccinated	-0.509047	20A (B.1.36.*)
Unvaccinated	-0.315244	20A (B.1.36.*)
Unvaccinated	-0.105506	20A (B.1.36.*)
Unvaccinated	0.0142548	20A (B.1.36.*)
Unvaccinated	-0.295456	20A (B.1.36.*)
Unvaccinated	-0.0758098	20A (B.1.36.*)
Unvaccinated	-0.129927	20I (Alpha)
Unvaccinated	-0.0669087	20I (Alpha)
Unvaccinated	-0.435224	20A (B.1.36.*)
Unvaccinated	0.0678719	20A (B.1.36.*)
Unvaccinated	-0.00129854	20I (Alpha)
Unvaccinated	0.147297	20A (B.1.36.*)
Unvaccinated	-0.24258	20A (B.1.36.*)
Unvaccinated	-0.166505	20A (B.1.36.*)
Unvaccinated	-0.308736	20B (B.1.1.63)
Unvaccinated	3.11959	20I (Alpha)
Unvaccinated	0.944204	20A (B.1.36.*)
Unvaccinated	0.0267635	20I (Alpha)
Unvaccinated	0.0284925	20A (B.1.36.*)
Unvaccinated	-0.107659	20A (B.1.36.*)
Unvaccinated	-0.454987	20A (B.1.36.*)
Unvaccinated	-0.42752	20A (B.1.36.*)
Unvaccinated	-0.147999	20A (B.1.36.*)
Unvaccinated	-0.241789	20A (B.1.36.*)
Unvaccinated	-0.310663	20A (B.1.36.*)
Unvaccinated	-0.16515	20A (B.1.36.*)
Unvaccinated	-0.143312	20A (B.1.36.*)
Unvaccinated	-0.0580523	20A (B.1.36.*)
Unvaccinated	-0.342041	20A (B.1.36.*)
Unvaccinated	-0.146144	20A (B.1.36.*)
Unvaccinated	-0.291551	20A (B.1.36.*)
Unvaccinated	-0.082088	20A (B.1.36.*)
Unvaccinated	-0.129495	20A (B.1.36.*)
Unvaccinated	-0.439092	20A (B.1.36.*)
Unvaccinated	-0.186047	20A (B.1.36.*)
Unvaccinated	-0.18257	20A (B.1.36.*)
Unvaccinated	-0.650592	20A (B.1.36.*)
Unvaccinated	-0.104322	20A (B.1.36.*)
Unvaccinated	-0.23288	20A (B.1.36.*)
Unvaccinated	-0.414063	20A (B.1.36.*)
Unvaccinated	-0.425861	20A (B.1.36.*)
Unvaccinated	-0.275444	20A (B.1.36.*)
Unvaccinated	-0.187583	20A (B.1.36.*)
Unvaccinated	-0.482445	20A (B.1.36.*)
Unvaccinated	-0.283786	20A (B.1.36.*)
Unvaccinated	-0.420197	20A (B.1.36.*)
Unvaccinated	-0.24981	20A (B.1.36.*)
Unvaccinated	-0.0128525	20A (B.1.36.*)
Unvaccinated	-0.313846	20A (B.1.36.*)
Unvaccinated	-0.37318	20A (B.1.36.*)
Unvaccinated	0.0408405	20A (B.1.36.*)
Unvaccinated	-0.438389	20A (B.1.36.*)
Unvaccinated	-0.428793	20A (B.1.36.*)
Unvaccinated	-0.308158	20A (B.1.36.*)
Unvaccinated	-0.0437052	20A (B.1.36.*)
Unvaccinated	-0.279472	20A (B.1.36.*)
Unvaccinated	-0.411298	20A (B.1.36.*)
Unvaccinated	-0.293057	20A (B.1.36.*)
Unvaccinated	-0.344293	20A (B.1.36.*)
Unvaccinated	-0.212604	20A (B.1.36.*)
Unvaccinated	-0.414782	20A (B.1.36.*)
Unvaccinated	1.71512	20A (B.1.36.*)
Unvaccinated	-0.100545	20A (B.1.36.*)
Unvaccinated	-0.289745	20A (B.1.36.*)
Unvaccinated	1.35594	20A (B.1.36.*)
Unvaccinated	-0.0993083	20A (B.1.36.*)
Unvaccinated	-0.454825	20A (B.1.36.*)
Unvaccinated	-0.130535	20A (B.1.36.*)
Unvaccinated	-0.162833	20A (B.1.36.*)
Unvaccinated	-0.162993	20I (Alpha)
Unvaccinated	-0.342888	20I (Alpha)
Unvaccinated	0.144799	20I (Alpha)
Unvaccinated	-0.333677	20A (B.1.36.*)
Unvaccinated	-0.395226	20A (B.1.36.*)
Unvaccinated	-0.329946	20A (B.1.36.*)
Unvaccinated	-0.126077	20A (B.1.36.*)
Unvaccinated	-0.0887873	20A (B.1.36.*)
Unvaccinated	-0.299795	20A (B.1.36.*)
Unvaccinated	-0.299317	20A (B.1.36.*)
Unvaccinated	-0.123069	20A (B.1.36.*)
Unvaccinated	0.409796	20A (B.1.36.*)
Unvaccinated	1.54311	20A (B.1.36.*)
Unvaccinated	0.174502	20A (B.1.36.*)
Unvaccinated	0.448781	20A (B.1.36.*)
Unvaccinated	0.731736	20A (B.1.36.*)
Unvaccinated	-0.122258	20A (B.1.36.*)
Unvaccinated	-0.0505404	20A (B.1.36.*)
Unvaccinated	0.568868	20A (B.1.36.*)
Unvaccinated	0.162242	20A (B.1.36.*)
Unvaccinated	0.661849	20A (B.1.36.*)
Unvaccinated	0.50207	20A (B.1.36.*)
Unvaccinated	1.48492	20A (B.1.36.*)
Unvaccinated	0.415526	20A (B.1.36.*)
Unvaccinated	-0.104247	20A (B.1.36.*)
Unvaccinated	0.746139	20A (B.1.36.*)
Unvaccinated	2.00537	20A (B.1.36.*)
Unvaccinated	0.148379	20A (B.1.36.*)
Unvaccinated	-0.0624093	20A (B.1.36.*)
Unvaccinated	0.256028	20A (B.1.36.*)
Unvaccinated	0.13835	20A (B.1.36.*)
Unvaccinated	0.809667	20A (B.1.36.*)
Unvaccinated	-0.203318	20A (B.1.36.*)
Unvaccinated	-0.219165	20A (B.1.36.*)
Unvaccinated	-0.256465	20A (B.1.36.*)
Unvaccinated	-0.226394	20A (B.1.36.*)
Unvaccinated	-0.19396	20A (B.1.36.*)
Unvaccinated	-0.104806	20I (Alpha)
Unvaccinated	0.0745349	20A (B.1.36.*)
Unvaccinated	-0.271702	20A (B.1.36.*)
Unvaccinated	-0.137298	20A (B.1.36.*)
Unvaccinated	-0.33192	20A (B.1.36.*)
Unvaccinated	-0.367336	20A (B.1.36.*)
Unvaccinated	0.168802	20A (B.1.36.*)
Unvaccinated	-0.442861	20A (B.1.36.*)
Unvaccinated	-0.210879	20A (B.1.36.*)
Unvaccinated	-0.212471	20A (B.1.36.*)
Unvaccinated	-0.211639	20I (Alpha)
Unvaccinated	-0.0428977	20A (B.1.36.*)
Unvaccinated	2.9009	20A (B.1.36.*)
Unvaccinated	-0.32745	20A (B.1.36.*)
Unvaccinated	-0.261542	20A (B.1.36.*)
Unvaccinated	-0.305124	20A (B.1.36.*)
Unvaccinated	-0.26778	20A (B.1.36.*)
Unvaccinated	-0.203127	20A (B.1.36.*)
Unvaccinated	-0.258333	20A (B.1.36.*)
Unvaccinated	-0.105203	20A (B.1.36.*)
Unvaccinated	3.21431	20A (B.1.36.*)
Unvaccinated	-0.173558	20A (B.1.36.*)
Unvaccinated	-0.149712	20A (B.1.36.*)
Unvaccinated	-0.148165	20A (B.1.36.*)
Unvaccinated	-0.22153	20A (B.1.36.*)
Unvaccinated	0.359468	20A (B.1.36.*)
Unvaccinated	-0.411932	20A (B.1.36.*)
Unvaccinated	-0.284417	20A (B.1.36.*)
Unvaccinated	-0.00722503	20I (Alpha)
Unvaccinated	0.0845627	20I (Alpha)
Unvaccinated	-0.236397	20A (B.1.36.*)
Unvaccinated	-0.180296	20A (B.1.36.*)
Unvaccinated	-0.282894	20A (B.1.36.*)
Unvaccinated	1.11543	20I (Alpha)
Unvaccinated	0.250284	20A (B.1.36.*)
Unvaccinated	0.0200673	20I (Alpha)
Unvaccinated	0.100297	20A (B.1.36.*)
Unvaccinated	-0.0100998	20I (Alpha)
Unvaccinated	-0.309494	20A (B.1.36.*)
Unvaccinated	3.09584	20A (B.1.36.*)
Unvaccinated	-0.460622	20A (B.1.36.*)
Unvaccinated	0.159874	20I (Alpha)
Unvaccinated	-0.274566	20I (Alpha)
Unvaccinated	-0.0490156	20I (Alpha)
Unvaccinated	-0.263758	20I (Alpha)
Unvaccinated	3.52527	20I (Alpha)
Unvaccinated	0.205615	20I (Alpha)
Unvaccinated	0.239307	20I (Alpha)
Unvaccinated	-0.356243	20I (Alpha)
Unvaccinated	-0.305089	20I (Alpha)
Unvaccinated	0.556084	20I (Alpha)
Unvaccinated	0.0374347	20I (Alpha)
Unvaccinated	-0.0159491	20A (B.1.36.*)
Unvaccinated	-0.0773449	20I (Alpha)
Unvaccinated	0.111877	20I (Alpha)
Unvaccinated	0.136147	20I (Alpha)
Unvaccinated	0.0166451	20A (B.1.36.*)
Unvaccinated	-0.0103309	20A (B.1.36.*)
Unvaccinated	-0.126508	20A (B.1.36.*)
Unvaccinated	-0.0889767	20I (Alpha)
Unvaccinated	0.7387	20I (Alpha)
Unvaccinated	2.05351	20I (Alpha)
Unvaccinated	-0.0596534	20I (Alpha)
Unvaccinated	0.414774	20A (B.1.36.*)
[truncated: 211 more rows]

## Sheet: Figure 2b
position	sample	vaccine_doses	MAF	lineage
104	WHP8235-H2-iseq	Unvaccinated	0.0275229	21M (Omicron, BA.2.*)
108	WHP3907	Unvaccinated	0.0360375	20A (B.1.36.*)
128	WHP2204	Unvaccinated	0.0310444	20B (B.1.1.63)
145	WHP2790	Unvaccinated	0.0338452	20A (B.1.36.*)
152	WHP3969	Unvaccinated	0.0361587	20A (B.1.36.*)
160	WHP3992	Unvaccinated	0.0286725	20A (B.1.36.*)
170	WHP3505	Unvaccinated	0.399111	20A (B.1.36.*)
174	WHP1833	Unvaccinated	0.0257615	20B (B.1.1.63)
180	WHP4672	Unvaccinated	0.0343133	20A (B.1.36.*)
182	WHP6805-H2-iseq	Unvaccinated	0.027027	21M (Omicron, BA.2.*)
186	WHP1995	Unvaccinated	0.0250917	20B (B.1.1.63)
199	WHP3948	Unvaccinated	0.0256713	20A (B.1.36.*)
201	WHP1446	Unvaccinated	0.0305677	20B (B.1.1.63)
201	WHP3907	Unvaccinated	0.0261106	20A (B.1.36.*)
203	WHP2268	Unvaccinated	0.199388	20B (B.1.1.63)
203	WHP3930	Unvaccinated	0.0257109	20A (B.1.36.*)
205	WHP3907	Unvaccinated	0.0624491	20A (B.1.36.*)
210	WHP2868	Unvaccinated	0.186415	20A (B.1.36.*)
210	WHP4672	Unvaccinated	0.366771	20A (B.1.36.*)
215	WHP3798	Unvaccinated	0.0930669	20A (B.1.36.*)
215	WHP4238	Unvaccinated	0.0263064	20I (Alpha)
219	RE-WHP3000	Unvaccinated	0.124473	20A (B.1.36.*)
222	WHP5074	Unvaccinated	0.0991794	21J (Delta, B.1.617.2.*)
224	WHP6398-S21-iseq	Unvaccinated	0.0258621	21M (Omicron, BA.2.*)
224	WHP6371	Unvaccinated	0.0991928	21M (Omicron, BA.2.*)
228	WHP2793	Unvaccinated	0.109405	20A (B.1.36.*)
237	WHP3438	Unvaccinated	0.0284588	20A (B.1.36.*)
238	WHP2239	Unvaccinated	0.0250103	20B (B.1.1.63)
238	RE-WHP3007	Unvaccinated	0.0257809	20A (B.1.36.*)
240	WHP4325	Unvaccinated	0.0253615	20I (Alpha)
241	WHP7694-A4v1	Unvaccinated	0.0409836	21M (Omicron, BA.2.*)
246	WHP4238	Unvaccinated	0.0330632	20I (Alpha)
247	WHP3553	Unvaccinated	0.0655093	20A (B.1.36.*)
256	WHP4234	Unvaccinated	0.0558598	20A (B.1.36.*)
259	WHP3411	Unvaccinated	0.0306291	20A (B.1.36.*)
260	WHP4241	Unvaccinated	0.0468106	20A (B.1.36.*)
263	WHP4264	Unvaccinated	0.115115	20I (Alpha)
265	WHP3633	Unvaccinated	0.04535	20A (B.1.36.*)
266	WHP4239	Unvaccinated	0.0267632	20A (B.1.36.*)
270	WHP4238	Unvaccinated	0.136728	20I (Alpha)
270	WHP6531	Unvaccinated	0.026178	21M (Omicron, BA.2.*)
274	RE-WHP3027	Unvaccinated	0.0340712	20A (B.1.36.*)
274	WHP6344	Unvaccinated	0.034965	21M (Omicron, BA.2.*)
278	WHP1451	Unvaccinated	0.102314	20B (B.1.1.63)
284	WHP6344	Unvaccinated	0.116279	21M (Omicron, BA.2.*)
285	WHP2219	Unvaccinated	0.0302622	20B (B.1.1.63)
285	WHP2927	Unvaccinated	0.062766	20A (B.1.36.*)
287	WHP3460	Unvaccinated	0.040378	20A (B.1.36.*)
287	WHP4095	Unvaccinated	0.0509552	20I (Alpha)
291	WHP4007	Unvaccinated	0.0324354	20A (B.1.36.*)
292	WHP1584	Unvaccinated	0.0327491	20B (B.1.1.63)
294	WHP4204	Unvaccinated	0.0414807	20A (B.1.36.*)
295	WHP6805-H2-iseq	Unvaccinated	0.0393701	21M (Omicron, BA.2.*)
297	WHP4277	Unvaccinated	0.0514905	20A (B.1.36.*)
297	WHP6690-H2-iseq	Unvaccinated	0.03	21M (Omicron, BA.2.*)
304	WHP2222	Unvaccinated	0.284076	20B (B.1.1.63)
313	WHP4280	Unvaccinated	0.0703285	20I (Alpha)
313	WHP4845	Unvaccinated	0.0319703	21J (Delta, B.1.617.2.*)
315	WHP3907	Unvaccinated	0.044757	20A (B.1.36.*)
316	WHP2864	Unvaccinated	0.0389772	20A (B.1.36.*)
316	WHP4154	Unvaccinated	0.026704	20A (B.1.36.*)
319	WHP1995	Unvaccinated	0.026132	20B (B.1.1.63)
319	WHP2496	Unvaccinated	0.0272722	20A (B.1.36.*)
319	WHP3707	Unvaccinated	0.0326218	20A (B.1.36.*)
332	WHP2219	Unvaccinated	0.200472	20B (B.1.1.63)
335	WHP3874	Unvaccinated	0.0478602	20A (B.1.36.*)
337	WHP1826	Unvaccinated	0.0431869	20B (B.1.1.63)
338	WHP6344	Unvaccinated	0.142857	21M (Omicron, BA.2.*)
339	WHP5879	Unvaccinated	0.0800362	21J (Delta, B.1.617.2.*)
339	WHP6864-H2-iseq	Unvaccinated	0.0252525	21M (Omicron, BA.2.*)
345	WHP6343	Unvaccinated	0.128549	21M (Omicron, BA.2.*)
346	WHP3722	Unvaccinated	0.433649	20A (B.1.36.*)
358	WHP2336	Unvaccinated	0.0262031	20B (B.1.1.63)
362	WHP4429	Unvaccinated	0.208621	20I (Alpha)
363	WHP3935	Unvaccinated	0.0714428	20A (B.1.36.*)
366	WHP4219	Unvaccinated	0.0305149	20A (B.1.36.*)
368	WHP4492	Unvaccinated	0.031383	20I (Alpha)
370	WHP2219	Unvaccinated	0.228045	20B (B.1.1.63)
370	WHP4431	Unvaccinated	0.405508	20A (B.1.36.*)
370	WHP6341	Unvaccinated	0.0500732	21M (Omicron, BA.2.*)
374	WHP3707	Unvaccinated	0.0316411	20A (B.1.36.*)
377	WHP1954	Unvaccinated	0.195531	20B (B.1.1.63)
377	WHP3692	Unvaccinated	0.0296637	20A (B.1.36.*)
381	WHP1995	Unvaccinated	0.0355556	20B (B.1.1.63)
381	WHP3438	Unvaccinated	0.0305	20A (B.1.36.*)
381	WHP3460	Unvaccinated	0.0975502	20A (B.1.36.*)
381	WHP4239	Unvaccinated	0.0411845	20A (B.1.36.*)
385	WHP5461	Unvaccinated	0.0630631	21M (Omicron, BA.2.*)
385	WHP6343	Unvaccinated	0.100427	21M (Omicron, BA.2.*)
392	WHP2252	Unvaccinated	0.068013	20B (B.1.1.63)
392	WHP4347	Unvaccinated	0.36884	20I (Alpha)
398	WHP2828	Unvaccinated	0.0475908	20A (B.1.36.*)
405	WHP6531	Unvaccinated	0.0251196	21M (Omicron, BA.2.*)
407	WHP2927	Unvaccinated	0.0643601	20A (B.1.36.*)
410	WHP3904	Unvaccinated	0.437743	20A (B.1.36.*)
425	WHP2369	Unvaccinated	0.0629386	20B (B.1.1.63)
434	WHP3228	Unvaccinated	0.0252918	20I (Alpha)
435	WHP2864	Unvaccinated	0.358551	20A (B.1.36.*)
435	WHP4095	Unvaccinated	0.0273586	20I (Alpha)
444	WHP2327	Unvaccinated	0.0278968	20B (B.1.1.63)
445	WHP3505	Unvaccinated	0.464018	20A (B.1.36.*)
448	WHP3079	Unvaccinated	0.0498581	20A (B.1.36.*)
449	WHP3722	Unvaccinated	0.426311	20A (B.1.36.*)
456	WHP2864	Unvaccinated	0.248499	20A (B.1.36.*)
456	WHP4264	Unvaccinated	0.0274276	20I (Alpha)
460	WHP1811	Unvaccinated	0.185068	20B (B.1.1.63)
462	WHP3505	Unvaccinated	0.403519	20A (B.1.36.*)
462	WHP3948	Unvaccinated	0.0316903	20A (B.1.36.*)
468	WHP1791	Unvaccinated	0.0500832	20B (B.1.1.63)
473	WHP4264	Unvaccinated	0.0367426	20I (Alpha)
478	WHP3079	Unvaccinated	0.0269562	20A (B.1.36.*)
478	WHP4095	Unvaccinated	0.0381107	20I (Alpha)
479	WHP6805-H2-iseq	Unvaccinated	0.0366972	21M (Omicron, BA.2.*)
483	WHP3948	Unvaccinated	0.0269056	20A (B.1.36.*)
485	WHP2715	Unvaccinated	0.03077	20A (B.1.36.*)
485	WHP3633	Unvaccinated	0.041776	20A (B.1.36.*)
487	WHP1446	Unvaccinated	0.040625	20B (B.1.1.63)
488	WHP1809	Unvaccinated	0.0535094	20B (B.1.1.63)
488	WHP4207	Unvaccinated	0.151051	20A (B.1.36.*)
488	WHP5881	Unvaccinated	0.0666667	21J (Delta, B.1.617.2.*)
489	WHP4171	Unvaccinated	0.0696128	20I (Alpha)
493	WHP4095	Unvaccinated	0.0281351	20I (Alpha)
501	WHP3438	Unvaccinated	0.0255161	20A (B.1.36.*)
503	WHP3505	Unvaccinated	0.0465528	20A (B.1.36.*)
505	WHP6371	Unvaccinated	0.0896271	21M (Omicron, BA.2.*)
508	WHP3337	Unvaccinated	0.0302343	20A (B.1.36.*)
510	RE-WHP2761	Unvaccinated	0.131394	20A (B.1.36.*)
511	WHP1446	Unvaccinated	0.0565476	20B (B.1.1.63)
522	WHP3461	Unvaccinated	0.0810582	20A (B.1.36.*)
524	WHP3522	Unvaccinated	0.0594711	20A (B.1.36.*)
526	WHP3907	Unvaccinated	0.0275229	20A (B.1.36.*)
527	WHP2183	Unvaccinated	0.0283076	20B (B.1.1.63)
529	WHP1995	Unvaccinated	0.0260906	20B (B.1.1.63)
531	WHP3439	Unvaccinated	0.0580711	20A (B.1.36.*)
533	WHP3692	Unvaccinated	0.026167	20A (B.1.36.*)
534	WHP3493	Unvaccinated	0.0250049	20A (B.1.36.*)
536	WHP2524	Unvaccinated	0.0273081	20A (B.1.36.*)
536	WHP3286	Unvaccinated	0.0316441	20A (B.1.36.*)
552	WHP2803	Unvaccinated	0.036973	20A (B.1.36.*)
558	WHP1996	Unvaccinated	0.0358043	20B (B.1.1.63)
558	WHP2018	Unvaccinated	0.0370731	20B (B.1.1.63)
561	WHP3622	Unvaccinated	0.0297443	20A (B.1.36.*)
561	WHP5458	Unvaccinated	0.0448171	21M (Omicron, BA.2.*)
562	WHP3707	Unvaccinated	0.0261001	20A (B.1.36.*)
568	WHP2423	Unvaccinated	0.138812	20A (B.1.36.*)
568	WHP5413	Unvaccinated	0.0456295	21M (Omicron, BA.2.*)
570	WHP3411	Unvaccinated	0.0257326	20A (B.1.36.*)
575	WHP2899	Unvaccinated	0.0417731	20A (B.1.36.*)
576	WHP4158	Unvaccinated	0.0310233	20A (B.1.36.*)
582	WHP3633	Unvaccinated	0.0255661	20A (B.1.36.*)
584	WHP4672	Unvaccinated	0.0404178	20A (B.1.36.*)
588	WHP2440	Unvaccinated	0.0426598	20A (B.1.36.*)
593	WHP4233	Unvaccinated	0.0322172	20A (B.1.36.*)
593	WHP4779	Unvaccinated	0.0279793	21J (Delta, B.1.617.2.*)
599	WHP4236	Unvaccinated	0.0551948	20I (Alpha)
601	WHP1558	Unvaccinated	0.0718683	20B (B.1.1.63)
601	WHP2219	Unvaccinated	0.180877	20B (B.1.1.63)
602	WHP2219	Unvaccinated	0.186244	20B (B.1.1.63)
616	WHP6341	Unvaccinated	0.0403466	21M (Omicron, BA.2.*)
627	WHP6344	Unvaccinated	0.0257732	21M (Omicron, BA.2.*)
629	WHP1816	Unvaccinated	0.046669	20B (B.1.1.63)
631	WHP5551	Unvaccinated	0.0308285	21M (Omicron, BA.2.*)
631	WHP5542	Unvaccinated	0.0396825	21M (Omicron, BA.2.*)
635	WHP2095	Unvaccinated	0.0473947	20A (B.1.36.*)
635	WHP1735	Unvaccinated	0.0281921	20B (B.1.1.63)
635	WHP1785	Unvaccinated	0.100178	20B (B.1.1.63)
635	WHP1790	Unvaccinated	0.0347211	20B (B.1.1.63)
635	WHP1904	Unvaccinated	0.0769059	20B (B.1.1.63)
635	WHP2349	Unvaccinated	0.0340248	20B (B.1.1.63)
635	WHP2037	Unvaccinated	0.0690847	20B (B.1.1.63)
635	WHP2266	Unvaccinated	0.0288374	20B (B.1.1.63)
635	WHP2047	Unvaccinated	0.114874	20B (B.1.1.63)
635	WHP2054	Unvaccinated	0.0746635	20B (B.1.1.63)
635	WHP2268	Unvaccinated	0.0594846	20B (B.1.1.63)
635	WHP2351	Unvaccinated	0.143252	20B (B.1.1.63)
635	WHP2199	Unvaccinated	0.0330853	20B (B.1.1.63)
635	WHP2240	Unvaccinated	0.105391	20B (B.1.1.63)
635	WHP2336	Unvaccinated	0.0267597	20B (B.1.1.63)
635	WHP2390	Unvaccinated	0.0724274	20B (B.1.1.63)
635	WHP2434	Unvaccinated	0.0268792	20A (B.1.36.*)
635	WHP2447	Unvaccinated	0.108771	20A (B.1.36.*)
635	WHP2452	Unvaccinated	0.029039	20B (B.1.1.63)
635	WHP2496	Unvaccinated	0.0726296	20A (B.1.36.*)
635	WHP3565	Unvaccinated	0.0254098	20A (B.1.36.*)
635	WHP3813	Unvaccinated	0.0352102	20A (B.1.36.*)
635	WHP3930	Unvaccinated	0.164524	20A (B.1.36.*)
635	WHP3907	Unvaccinated	0.0285899	20A (B.1.36.*)
635	WHP4095	Unvaccinated	0.0483454	20I (Alpha)
635	WHP4794	Unvaccinated	0.040397	21J (Delta, B.1.617.2.*)
635	WHP5458	Unvaccinated	0.127612	21M (Omicron, BA.2.*)
636	WHP5002	Unvaccinated	0.0296192	21J (Delta, B.1.617.2.*)
636	WHP5074	Unvaccinated	0.0297987	21J (Delta, B.1.617.2.*)
636	WHP5458	Unvaccinated	0.0379201	21M (Omicron, BA.2.*)
636	WHP5515-S15-iseq	Unvaccinated	0.0342857	21J (Delta, B.1.617.2.*)
636	WHP5569	Unvaccinated	0.0494639	21M (Omicron, BA.2.*)
636	WHP5551	Unvaccinated	0.0387879	21M (Omicron, BA.2.*)
636	WHP5555	Unvaccinated	0.0527934	21M (Omicron, BA.2.*)
636	WHP5542	Unvaccinated	0.0281827	21M (Omicron, BA.2.*)
636	WHP6267	Unvaccinated	0.0596206	21J (Delta, B.1.617.2.*)
636	WHP5871	Unvaccinated	0.0568862	21M (Omicron, BA.2.*)
636	WHP5875	Unvaccinated	0.0436118	21J (Delta, B.1.617.2.*)
636	WHP5900	Unvaccinated	0.0331675	21M (Omicron, BA.2.*)
636	WHP5903	Unvaccinated	0.0547945	21M (Omicron, BA.2.*)
636	WHP5913	Unvaccinated	0.0395349	21M (Omicron, BA.2.*)
636	WHP5918	Unvaccinated	0.027907	21M (Omicron, BA.2.*)
636	WHP6296	Unvaccinated	0.0445952	21M (Omicron, BA.2.*)
636	WHP6278	Unvaccinated	0.0344828	21J (Delta, B.1.617.2.*)
636	WHP6276	Unvaccinated	0.0422866	21J (Delta, B.1.617.2.*)
636	WHP6316	Unvaccinated	0.0323529	21M (Omicron, BA.2.*)
636	WHP6660-H2-iseq	Unvaccinated	0.0310078	21M (Omicron, BA.2.*)
636	WHP8252-H2-iseq	Unvaccinated	0.0367647	21M (Omicron, BA.2.*)
639	WHP5002	Unvaccinated	0.0250292	21J (Delta, B.1.617.2.*)
639	WHP5569	Unvaccinated	0.0296401	21M (Omicron, BA.2.*)
639	WHP5555	Unvaccinated	0.0364204	21M (Omicron, BA.2.*)
639	WHP6267	Unvaccinated	0.0406897	21J (Delta, B.1.617.2.*)
639	WHP5871	Unvaccinated	0.0395137	21M (Omicron, BA.2.*)
639	WHP5875	Unvaccinated	0.0335404	21J (Delta, B.1.617.2.*)
639	WHP5903	Unvaccinated	0.0346021	21M (Omicron, BA.2.*)
639	WHP6296	Unvaccinated	0.0304818	21M (Omicron, BA.2.*)
639	WHP6278	Unvaccinated	0.0270688	21J (Delta, B.1.617.2.*)
639	WHP6276	Unvaccinated	0.0300871	21J (Delta, B.1.617.2.*)
639	WHP6316	Unvaccinated	0.0278184	21M (Omicron, BA.2.*)
639	WHP6660-H2-iseq	Unvaccinated	0.0269231	21M (Omicron, BA.2.*)
640	RE-WHP3060	Unvaccinated	0.0278565	20A (B.1.36.*)
652	WHP4236	Unvaccinated	0.0311052	20I (Alpha)
652	WHP4327	Unvaccinated	0.296966	20I (Alpha)
652	WHP6344	Unvaccinated	0.0291262	21M (Omicron, BA.2.*)
657	WHP4886	Unvaccinated	0.4746	21J (Delta, B.1.617.2.*)
661	WHP3228	Unvaccinated	0.0314961	20I (Alpha)
662	WHP2423	Unvaccinated	0.152382	20A (B.1.36.*)
662	WHP4886	Unvaccinated	0.498881	21J (Delta, B.1.617.2.*)
663	WHP3079	Unvaccinated	0.0337662	20A (B.1.36.*)
663	WHP4264	Unvaccinated	0.040907	20I (Alpha)
664	WHP4277	Unvaccinated	0.0910653	20A (B.1.36.*)
673	WHP6371	Unvaccinated	0.0305643	21M (Omicron, BA.2.*)
675	WHP6344	Unvaccinated	0.0268817	21M (Omicron, BA.2.*)
676	WHP1594	Unvaccinated	0.0262776	20B (B.1.1.63)
679	WHP1466	Unvaccinated	0.233881	20B (B.1.1.63)
679	WHP3655	Unvaccinated	0.0900824	20A (B.1.36.*)
680	WHP4672	Unvaccinated	0.0350727	20A (B.1.36.*)
681	WHP4196	Unvaccinated	0.0420222	20I (Alpha)
682	WHP2269	Unvaccinated	0.0526129	20B (B.1.1.63)
683	WHP1735	Unvaccinated	0.0253661	20B (B.1.1.63)
683	WHP1785	Unvaccinated	0.0357878	20B (B.1.1.63)
683	WHP1975	Unvaccinated	0.0544149	20B (B.1.1.63)
683	WHP2037	Unvaccinated	0.0487891	20B (B.1.1.63)
683	WHP2266	Unvaccinated	0.0492754	20B (B.1.1.63)
683	WHP2047	Unvaccinated	0.0378293	20B (B.1.1.63)
683	WHP2268	Unvaccinated	0.0310615	20B (B.1.1.63)
683	WHP2240	Unvaccinated	0.0324436	20B (B.1.1.63)
683	WHP2447	Unvaccinated	0.0426063	20A (B.1.36.*)
683	WHP3930	Unvaccinated	0.0400037	20A (B.1.36.*)
703	WHP2164	Unvaccinated	0.285313	20B (B.1.1.63)
704	WHP2683	Unvaccinated	0.259337	20A (B.1.36.*)
707	WHP2018	Unvaccinated	0.0251937	20B (B.1.1.63)
717	WHP3633	Unvaccinated	0.0384955	20A (B.1.36.*)
731	WHP2219	Unvaccinated	0.127904	20B (B.1.1.63)
737	WHP1791	Unvaccinated	0.041066	20B (B.1.1.63)
740	WHP4095	Unvaccinated	0.0420599	20I (Alpha)
745	WHP2071	Unvaccinated	0.266083	20B (B.1.1.63)
746	WHP4095	Unvaccinated	0.0316246	20I (Alpha)
747	WHP1446	Unvaccinated	0.0664557	20B (B.1.1.63)
748	WHP2927	Unvaccinated	0.0745767	20A (B.1.36.*)
750	WHP8636-H2-iseq	Unvaccinated	0.03125	21M (Omicron, BA.2.*)
761	WHP1557	Unvaccinated	0.0310308	20B (B.1.1.63)
761	WHP2696	Unvaccinated	0.0915893	20A (B.1.36.*)
761	WHP4277	Unvaccinated	0.0642978	20A (B.1.36.*)
773	WHP6864-H2-iseq	Unvaccinated	0.027027	21M (Omicron, BA.2.*)
774	WHP1534	Unvaccinated	0.0866412	20B (B.1.1.63)
774	WHP4239	Unvaccinated	0.0675617	20A (B.1.36.*)
783	WHP3417	Unvaccinated	0.0353342	20A (B.1.36.*)
787	WHP3849	Unvaccinated	0.0807325	20A (B.1.36.*)
789	WHP4738	Unvaccinated	0.0632307	21J (Delta, B.1.617.2.*)
790	WHP2047	Unvaccinated	0.0370977	20B (B.1.1.63)
792	WHP4202	Unvaccinated	0.0461235	20A (B.1.36.*)
793	WHP5875	Unvaccinated	0.0464104	21J (Delta, B.1.617.2.*)
802	WHP1446	Unvaccinated	0.0276923	20B (B.1.1.63)
802	WHP6269	Unvaccinated	0.0877896	21J (Delta, B.1.617.2.*)
809	WHP3137	Unvaccinated	0.032991	20A (B.1.36.*)
810	WHP3663	Unvaccinated	0.0273714	20A (B.1.36.*)
815	WHP1460	Unvaccinated	0.455184	20B (B.1.1.63)
815	WHP3079	Unvaccinated	0.03044	20A (B.1.36.*)
818	WHP6269	Unvaccinated	0.0706294	21J (Delta, B.1.617.2.*)
823	WHP2292	Unvaccinated	0.185284	20B (B.1.1.63)
823	WHP3739	Unvaccinated	0.0317508	20A (B.1.36.*)
823	WHP4469	Unvaccinated	0.0839705	20A (B.1.36.*)
827	WHP1791	Unvaccinated	0.0949341	20B (B.1.1.63)
829	WHP3372	Unvaccinated	0.288346	20A (B.1.36.*)
831	WHP2256	Unvaccinated	0.0258726	20B (B.1.1.63)
833	WHP3411	Unvaccinated	0.0298767	20A (B.1.36.*)
839	WHP1645	Unvaccinated	0.0366486	20B (B.1.1.63)
839	WHP1690	Unvaccinated	0.191435	20B (B.1.1.63)
844	WHP2047	Unvaccinated	0.047526	20B (B.1.1.63)
844	WHP3079	Unvaccinated	0.0267281	20A (B.1.36.*)
844	WHP4277	Unvaccinated	0.0505051	20A (B.1.36.*)
845	WHP1446	Unvaccinated	0.0408163	20B (B.1.1.63)
854	WHP2098	Unvaccinated	0.220587	20B (B.1.1.63)
855	WHP4500	Unvaccinated	0.28354	20A (B.1.36.*)
862	RE-WHP3002	Unvaccinated	0.220218	20A (B.1.36.*)
871	WHP6398-S21-iseq	Unvaccinated	0.027027	21M (Omicron, BA.2.*)
872	WHP3986	Unvaccinated	0.15715	20A (B.1.36.*)
873	WHP6344	Unvaccinated	0.0406091	21M (Omicron, BA.2.*)
876	WHP3722	Unvaccinated	0.0440474	20A (B.1.36.*)
880	WHP2803	Unvaccinated	0.0416195	20A (B.1.36.*)
881	WHP1446	Unvaccinated	0.0755208	20B (B.1.1.63)
882	WHP3337	Unvaccinated	0.054187	20A (B.1.36.*)
882	WHP3575	Unvaccinated	0.025631	20A (B.1.36.*)
887	WHP2524	Unvaccinated	0.0263139	20A (B.1.36.*)
889	WHP4277	Unvaccinated	0.0399306	20A (B.1.36.*)
896	WHP2878	Unvaccinated	0.0477912	20A (B.1.36.*)
899	WHP4327	Unvaccinated	0.0269908	20I (Alpha)
900	WHP3342	Unvaccinated	0.107505	20A (B.1.36.*)
900	WHP6275-repeat-A4-iseq	Unvaccinated	0.0694895	21J (Delta, B.1.617.2.*)
906	WHP4794	Unvaccinated	0.0735264	21J (Delta, B.1.617.2.*)
912	RE-WHP2999	Unvaccinated	0.180271	20A (B.1.36.*)
913	WHP2695	Unvaccinated	0.404798	20A (B.1.36.*)
913	WHP2790	Unvaccinated	0.200377	20A (B.1.36.*)
913	WHP3137	Unvaccinated	0.0656762	20A (B.1.36.*)
915	WHP3228	Unvaccinated	0.0275362	20I (Alpha)
917	WHP4264	Unvaccinated	0.130435	20I (Alpha)
922	WHP4672	Unvaccinated	0.388092	20A (B.1.36.*)
927	WHP4264	Unvaccinated	0.0356123	20I (Alpha)
928	WHP5905	Unvaccinated	0.0300546	21M (Omicron, BA.2.*)
931	WHP4032	Unvaccinated	0.138461	20I (Alpha)
934	WHP5458	Unvaccinated	0.202115	21M (Omicron, BA.2.*)
937	WHP1533	Unvaccinated	0.343723	20B (B.1.1.63)
940	WHP4327	Unvaccinated	0.0769499	20I (Alpha)
942	WHP4281	Unvaccinated	0.0262667	20I (Alpha)
946	WHP3411	Unvaccinated	0.0282584	20A (B.1.36.*)
949	WHP3722	Unvaccinated	0.0339057	20A (B.1.36.*)
950	WHP2369	Unvaccinated	0.0284878	20B (B.1.1.63)
963	WHP2696	Unvaccinated	0.107497	20A (B.1.36.*)
963	WHP2939	Unvaccinated	0.125958	20A (B.1.36.*)
967	WHP4264	Unvaccinated	0.0490538	20I (Alpha)
974	WHP3633	Unvaccinated	0.0684983	20A (B.1.36.*)
981	WHP3722	Unvaccinated	0.0278837	20A (B.1.36.*)
984	WHP1815	Unvaccinated	0.0264118	20B (B.1.1.63)
985	WHP3228	Unvaccinated	0.0640523	20I (Alpha)
1013	WHP2239	Unvaccinated	0.033047	20B (B.1.1.63)
1013	WHP3411	Unvaccinated	0.0649303	20A (B.1.36.*)
1016	WHP2341	Unvaccinated	0.0254262	20B (B.1.1.63)
1017	WHP3411	Unvaccinated	0.0252354	20A (B.1.36.*)
1027	WHP3438	Unvaccinated	0.0358571	20A (B.1.36.*)
1027	WHP4325	Unvaccinated	0.0294869	20I (Alpha)
1031	WHP3379	Unvaccinated	0.025137	20A (B.1.36.*)
1031	WHP3907	Unvaccinated	0.0439399	20A (B.1.36.*)
1035	WHP2440	Unvaccinated	0.033675	20A (B.1.36.*)
1035	WHP3633	Unvaccinated	0.0938279	20A (B.1.36.*)
1039	WHP4277	Unvaccinated	0.0464684	20A (B.1.36.*)
1047	WHP5526-S18-iseq	Unvaccinated	0.0272512	21M (Omicron, BA.2.*)
1051	WHP3782	Unvaccinated	0.0383182	20A (B.1.36.*)
1059	WHP4209	Unvaccinated	0.0346361	20A (B.1.36.*)
1071	WHP3722	Unvaccinated	0.0274712	20A (B.1.36.*)
1073	WHP1446	Unvaccinated	0.0250896	20B (B.1.1.63)
1075	WHP3707	Unvaccinated	0.0274789	20A (B.1.36.*)
1076	WHP4117	Unvaccinated	0.0817011	20A (B.1.36.*)
1077	WHP5461	Unvaccinated	0.032101	21M (Omicron, BA.2.*)
1078	WHP1985	Unvaccinated	0.420749	20B (B.1.1.63)
1081	WHP4264	Unvaccinated	0.080787	20I (Alpha)
1087	WHP2682	Unvaccinated	0.0507722	20A (B.1.36.*)
1093	WHP3130	Unvaccinated	0.218197	20A (B.1.36.*)
1093	WHP4090	Unvaccinated	0.0335179	20A (B.1.36.*)
1099	WHP6341	Unvaccinated	0.0836129	21M (Omicron, BA.2.*)
1101	WHP7301-A4v1	Unvaccinated	0.0270167	21M (Omicron, BA.2.*)
1102	WHP6495	Unvaccinated	0.342264	21M (Omicron, BA.2.*)
1103	WHP2278	Unvaccinated	0.0514572	20B (B.1.1.63)
1104	WHP2936	Unvaccinated	0.0398864	20A (B.1.36.*)
1108	WHP5918	Unvaccinated	0.0251572	21M (Omicron, BA.2.*)
1109	WHP6864-H2-iseq	Unvaccinated	0.0353535	21M (Omicron, BA.2.*)
1110	WHP2341	Unvaccinated	0.0252524	20B (B.1.1.63)
1112	WHP3582	Unvaccinated	0.178965	20A (B.1.36.*)
1112	WHP6343	Unvaccinated	0.0422083	21M (Omicron, BA.2.*)
1113	WHP2213	Unvaccinated	0.0942896	20B (B.1.1.63)
1113	WHP7301-A4v1	Unvaccinated	0.0324242	21M (Omicron, BA.2.*)
1119	WHP4089	Unvaccinated	0.0822923	20A (B.1.36.*)
1125	WHP3612	Unvaccinated	0.0628067	20A (B.1.36.*)
1125	WHP3632	Unvaccinated	0.180934	20A (B.1.36.*)
1125	WHP3907	Unvaccinated	0.0350539	20A (B.1.36.*)
1126	WHP3907	Unvaccinated	0.0439169	20A (B.1.36.*)
1130	WHP4239	Unvaccinated	0.241485	20A (B.1.36.*)
1132	WHP6344	Unvaccinated	0.0454545	21M (Omicron, BA.2.*)
1133	WHP4236	Unvaccinated	0.0538244	20I (Alpha)
1134	WHP4095	Unvaccinated	0.0279733	20I (Alpha)
1134	WHP7207-H2-iseq	Unvaccinated	0.0285714	21M (Omicron, BA.2.*)
1136	WHP3079	Unvaccinated	0.0279118	20A (B.1.36.*)
1142	WHP4072	Unvaccinated	0.0758329	20A (B.1.36.*)
1148	WHP3466	Unvaccinated	0.0300572	20A (B.1.36.*)
1148	WHP3948	Unvaccinated	0.0321686	20A (B.1.36.*)
1151	WHP4277	Unvaccinated	0.153846	20A (B.1.36.*)
1154	WHP5879	Unvaccinated	0.0370303	21J (Delta, B.1.617.2.*)
1156	WHP4239	Unvaccinated	0.0406857	20A (B.1.36.*)
1166	WHP7301-A4v1	Unvaccinated	0.0363	21M (Omicron, BA.2.*)
1170	WHP3722	Unvaccinated	0.0271691	20A (B.1.36.*)
1177	WHP6398-S21-iseq	Unvaccinated	0.0298507	21M (Omicron, BA.2.*)
1181	WHP3907	Unvaccinated	0.0294025	20A (B.1.36.*)
1182	WHP4239	Unvaccinated	0.0523473	20A (B.1.36.*)
1183	WHP3228	Unvaccinated	0.0322086	20I (Alpha)
1184	WHP4886	Unvaccinated	0.120376	21J (Delta, B.1.617.2.*)
1186	WHP4886	Unvaccinated	0.169719	21J (Delta, B.1.617.2.*)
1188	WHP3740	Unvaccinated	0.0301184	20A (B.1.36.*)
1189	WHP2040	Unvaccinated	0.0773799	20B (B.1.1.63)
1190	WHP2737	Unvaccinated	0.173615	20A (B.1.36.*)
1191	WHP2292	Unvaccinated	0.0376386	20B (B.1.1.63)
1191	RE-WHP2999	Unvaccinated	0.0323876	20A (B.1.36.*)
1191	WHP3850	Unvaccinated	0.0367958	20A (B.1.36.*)
1192	WHP7301-A4v1	Unvaccinated	0.0293111	21M (Omicron, BA.2.*)
1196	WHP4190	Unvaccinated	0.0294349	20A (B.1.36.*)
1200	WHP2268	Unvaccinated	0.132739	20B (B.1.1.63)
1205	WHP1832	Unvaccinated	0.0615581	20B (B.1.1.63)
1208	WHP4204	Unvaccinated	0.0700124	20A (B.1.36.*)
1209	WHP2790	Unvaccinated	0.0283792	20A (B.1.36.*)
1215	WHP3228	Unvaccinated	0.0401189	20I (Alpha)
1215	WHP3655	Unvaccinated	0.0253843	20A (B.1.36.*)
1218	WHP1588	Unvaccinated	0.150029	20B (B.1.1.63)
1218	WHP3468	Unvaccinated	0.05215	20A (B.1.36.*)
1218	WHP3925	Unvaccinated	0.0379159	20A (B.1.36.*)
1221	WHP1766	Unvaccinated	0.0489258	20B (B.1.1.63)
1224	WHP6341	Unvaccinated	0.0307802	21M (Omicron, BA.2.*)
1225	WHP2524	Unvaccinated	0.099226	20A (B.1.36.*)
1225	WHP2568	Unvaccinated	0.0464873	20A (B.1.36.*)
1230	WHP2007	Unvaccinated	0.0286538	20B (B.1.1.63)
1230	WHP2850	Unvaccinated	0.116989	20A (B.1.36.*)
1230	WHP3801	Unvaccinated	0.0293806	20A (B.1.36.*)
1230	WHP5461	Unvaccinated	0.0291577	21M (Omicron, BA.2.*)
1232	WHP1446	Unvaccinated	0.0296053	20B (B.1.1.63)
1232	WHP6937-H2-iseq	Unvaccinated	0.034965	21M (Omicron, BA.2.*)
1233	WHP3727	Unvaccinated	0.175043	20A (B.1.36.*)
1233	WHP4345	Unvaccinated	0.0271231	20I (Alpha)
1235	WHP2242	Unvaccinated	0.0470929	20B (B.1.1.63)
1236	WHP3707	Unvaccinated	0.026606	20A (B.1.36.*)
1236	WHP4239	Unvaccinated	0.0463121	20A (B.1.36.*)
1238	WHP3926	Unvaccinated	0.036463	20A (B.1.36.*)
1247	WHP3438	Unvaccinated	0.0846831	20A (B.1.36.*)
1249	WHP2440	Unvaccinated	0.0261103	20A (B.1.36.*)
1264	WHP2424	Unvaccinated	0.107737	20A (B.1.36.*)
1267	WHP4515	Unvaccinated	0.0709756	20A (B.1.36.*)
1268	WHP3907	Unvaccinated	0.0265074	20A (B.1.36.*)
1279	WHP4277	Unvaccinated	0.0297619	20A (B.1.36.*)
1282	WHP2417	Unvaccinated	0.0263957	20B (B.1.1.63)
1284	WHP2262	Unvaccinated	0.0262397	20B (B.1.1.63)
1288	WHP1723	Unvaccinated	0.30078	20B (B.1.1.63)
1291	WHP7514-H2-iseq	Unvaccinated	0.0274725	21M (Omicron, BA.2.*)
1296	WHP3079	Unvaccinated	0.0365488	20A (B.1.36.*)
1301	WHP2268	Unvaccinated	0.0274518	20B (B.1.1.63)
1312	WHP1612	Unvaccinated	0.107269	20B (B.1.1.63)
1314	WHP2165	Unvaccinated	0.0408163	20B (B.1.1.63)
1318	WHP4204	Unvaccinated	0.0640279	20A (B.1.36.*)
1318	WHP5461	Unvaccinated	0.0253824	21M (Omicron, BA.2.*)
1319	WHP2644	Unvaccinated	0.0858787	20A (B.1.36.*)
1320	WHP6344	Unvaccinated	0.0333333	21M (Omicron, BA.2.*)
1321	WHP1446	Unvaccinated	0.056962	20B (B.1.1.63)
1327	WHP1852	Unvaccinated	0.0400898	20B (B.1.1.63)
1327	WHP2277	Unvaccinated	0.134157	20B (B.1.1.63)
1332	WHP4886	Unvaccinated	0.189278	21J (Delta, B.1.617.2.*)
1336	WHP4190	Unvaccinated	0.0341361	20A (B.1.36.*)
1349	WHP1791	Unvaccinated	0.025963	20B (B.1.1.63)
1358	WHP1446	Unvaccinated	0.0778816	20B (B.1.1.63)
1367	WHP4886	Unvaccinated	0.0678281	21J (Delta, B.1.617.2.*)
1378	WHP3740	Unvaccinated	0.0478349	20A (B.1.36.*)
1381	WHP3411	Unvaccinated	0.0422076	20A (B.1.36.*)
1383	WHP2803	Unvaccinated	0.222512	20A (B.1.36.*)
1387	WHP1454	Unvaccinated	0.0253911	20B (B.1.1.63)
1387	WHP3459	Unvaccinated	0.17839	20A (B.1.36.*)
1388	WHP6341	Unvaccinated	0.02525	21M (Omicron, BA.2.*)
1390	WHP4452	Unvaccinated	0.0435004	20A (B.1.36.*)
1394	WHP3855	Unvaccinated	0.115253	20A (B.1.36.*)
1399	WHP4180	Unvaccinated	0.07469	20A (B.1.36.*)
1400	WHP3128	Unvaccinated	0.269223	20A (B.1.36.*)
1402	WHP2704	Unvaccinated	0.152207	20A (B.1.36.*)
1406	WHP1589	Unvaccinated	0.0400282	20B (B.1.1.63)
1406	WHP1852	Unvaccinated	0.0339823	20B (B.1.1.63)
1406	WHP2031	Unvaccinated	0.0255686	20B (B.1.1.63)
1406	WHP2219	Unvaccinated	0.0277431	20B (B.1.1.63)
1406	WHP2405	Unvaccinated	0.0255023	20A (B.1.36.*)
1406	WHP2524	Unvaccinated	0.0259241	20A (B.1.36.*)
1406	WHP2827	Unvaccinated	0.0345946	20A (B.1.36.*)
1406	WHP2919	Unvaccinated	0.0287414	20A (B.1.36.*)
1406	WHP3425	Unvaccinated	0.0412972	20A (B.1.36.*)
1406	WHP3907	Unvaccinated	0.053087	20A (B.1.36.*)
1412	WHP3110	Unvaccinated	0.0254617	20A (B.1.36.*)
1421	WHP2219	Unvaccinated	0.0564063	20B (B.1.1.63)
1423	WHP4212	Unvaccinated	0.0272142	20A (B.1.36.*)
1423	WHP6343	Unvaccinated	0.433975	21M (Omicron, BA.2.*)
1426	WHP2278	Unvaccinated	0.0355493	20B (B.1.1.63)
1427	WHP3425	Unvaccinated	0.0423708	20A (B.1.36.*)
1429	WHP1899	Unvaccinated	0.0301185	20B (B.1.1.63)
1430	WHP4264	Unvaccinated	0.0261406	20I (Alpha)
1431	WHP3438	Unvaccinated	0.031268	20A (B.1.36.*)
1434	WHP5095	Unvaccinated	0.0348198	21J (Delta, B.1.617.2.*)
1436	WHP3323	Unvaccinated	0.0384563	20A (B.1.36.*)
1437	RE-WHP3011	Unvaccinated	0.034464	20A (B.1.36.*)
1438	WHP1642	Unvaccinated	0.0446333	20B (B.1.1.63)
1445	WHP1446	Unvaccinated	0.0277778	20B (B.1.1.63)
1449	WHP6344	Unvaccinated	0.0280112	21M (Omicron, BA.2.*)
1454	WHP1791	Unvaccinated	0.0456846	20B (B.1.1.63)
1458	WHP1446	Unvaccinated	0.0650407	20B (B.1.1.63)
1462	WHP3722	Unvaccinated	0.0321699	20A (B.1.36.*)
1464	WHP2919	Unvaccinated	0.0302212	20A (B.1.36.*)
1469	WHP4138	Unvaccinated	0.0480932	20A (B.1.36.*)
1469	WHP7301-A4v1	Unvaccinated	0.0365912	21M (Omicron, BA.2.*)
1472	WHP3845	Unvaccinated	0.0388961	20A (B.1.36.*)
1473	WHP2440	Unvaccinated	0.0344281	20A (B.1.36.*)
1473	WHP3527	Unvaccinated	0.0425743	20A (B.1.36.*)
1473	WHP3872	Unvaccinated	0.0254663	20A (B.1.36.*)
1475	WHP5413	Unvaccinated	0.0275779	21M (Omicron, BA.2.*)
1478	WHP2803	Unvaccinated	0.218693	20A (B.1.36.*)
1478	WHP3663	Unvaccinated	0.0354999	20A (B.1.36.*)
1481	WHP3228	Unvaccinated	0.0512249	20I (Alpha)
1486	WHP1996	Unvaccinated	0.199463	20B (B.1.1.63)
1489	WHP3438	Unvaccinated	0.0465604	20A (B.1.36.*)
1490	WHP6343	Unvaccinated	0.140527	21M (Omicron, BA.2.*)
1492	WHP5881	Unvaccinated	0.0280702	21J (Delta, B.1.617.2.*)
1492	WHP6371	Unvaccinated	0.0745465	21M (Omicron, BA.2.*)
1495	WHP3633	Unvaccinated	0.145643	20A (B.1.36.*)
1496	WHP7207-H2-iseq	Unvaccinated	0.028777	21M (Omicron, BA.2.*)
1497	WHP4325	Unvaccinated	0.0988392	20I (Alpha)
1498	WHP2139	Unvaccinated	0.0687163	20B (B.1.1.63)
1498	WHP3765	Unvaccinated	0.0341068	20A (B.1.36.*)
1501	WHP3743	Unvaccinated	0.151146	20A (B.1.36.*)
1504	WHP4277	Unvaccinated	0.033033	20A (B.1.36.*)
1513	WHP3607	Unvaccinated	0.293658	20A (B.1.36.*)
1514	WHP1728	Unvaccinated	0.304997	20B (B.1.1.63)
1516	WHP3493	Unvaccinated	0.0521845	20A (B.1.36.*)
1519	WHP3655	Unvaccinated	0.410725	20A (B.1.36.*)
1520	WHP2840	Unvaccinated	0.0255778	20A (B.1.36.*)
1521	WHP2269	Unvaccinated	0.288226	20B (B.1.1.63)
1521	WHP4219	Unvaccinated	0.0262923	20A (B.1.36.*)
1524	RE-WHP2754	Unvaccinated	0.0286868	20A (B.1.36.*)
1526	WHP3228	Unvaccinated	0.049569	20I (Alpha)
1526	WHP6344	Unvaccinated	0.0394737	21M (Omicron, BA.2.*)
1528	WHP5566	Unvaccinated	0.0562963	21M (Omicron, BA.2.*)
1531	WHP3821	Unvaccinated	0.0311483	20A (B.1.36.*)
1532	WHP4028	Unvaccinated	0.0785241	20I (Alpha)
1542	WHP2140	Unvaccinated	0.048782	20B (B.1.1.63)
1542	WHP3581	Unvaccinated	0.0271454	20A (B.1.36.*)
1547	WHP2700	Unvaccinated	0.0365115	20A (B.1.36.*)
1547	WHP3098	Unvaccinated	0.029554	20A (B.1.36.*)
1547	WHP4794	Unvaccinated	0.0485741	21J (Delta, B.1.617.2.*)
1548	WHP1995	Unvaccinated	0.0302336	20B (B.1.1.63)
1550	WHP3536	Unvaccinated	0.0362694	20A (B.1.36.*)
1550	WHP8252-H2-iseq	Unvaccinated	0.025974	21M (Omicron, BA.2.*)
1552	WHP6864-H2-iseq	Unvaccinated	0.032967	21M (Omicron, BA.2.*)
1553	WHP4239	Unvaccinated	0.0345959	20A (B.1.36.*)
1558	WHP2673	Unvaccinated	0.0341054	20A (B.1.36.*)
1560	WHP4264	Unvaccinated	0.101225	20I (Alpha)
1561	WHP3633	Unvaccinated	0.0431474	20A (B.1.36.*)
1563	WHP2030	Unvaccinated	0.0504543	20B (B.1.1.63)
1566	WHP2230	Unvaccinated	0.0484353	20B (B.1.1.63)
1567	WHP1609	Unvaccinated	0.0588706	20B (B.1.1.63)
1569	WHP3301	Unvaccinated	0.162627	20I (Alpha)
1570	WHP2200	Unvaccinated	0.0413494	20B (B.1.1.63)
1570	WHP2855	Unvaccinated	0.0255451	20A (B.1.36.*)
1573	WHP2269	Unvaccinated	0.0313466	20B (B.1.1.63)
1573	WHP3813	Unvaccinated	0.0262533	20A (B.1.36.*)
1573	WHP3722	Unvaccinated	0.0260888	20A (B.1.36.*)
1575	WHP2030	Unvaccinated	0.0566075	20B (B.1.1.63)
1575	WHP3776	Unvaccinated	0.141832	20A (B.1.36.*)
1578	WHP3537	Unvaccinated	0.0764797	20A (B.1.36.*)
1578	WHP6267	Unvaccinated	0.0292035	21J (Delta, B.1.617.2.*)
1582	WHP3376	Unvaccinated	0.0942844	20A (B.1.36.*)
1582	WHP3436	Unvaccinated	0.10958	20A (B.1.36.*)
1584	RE-WHP2750	Unvaccinated	0.0466499	20A (B.1.36.*)
1584	WHP3382	Unvaccinated	0.0400851	20A (B.1.36.*)
1591	WHP4245	Unvaccinated	0.0294668	20A (B.1.36.*)
1593	WHP4886	Unvaccinated	0.0437266	21J (Delta, B.1.617.2.*)
1593	WHP5428-S3-iseq	Unvaccinated	0.030303	21M (Omicron, BA.2.*)
1594	WHP2947	Unvaccinated	0.0282493	20A (B.1.36.*)
1594	WHP4237	Unvaccinated	0.0292727	20A (B.1.36.*)
1595	WHP2919	Unvaccinated	0.0341623	20A (B.1.36.*)
1597	WHP3385	Unvaccinated	0.0401506	20A (B.1.36.*)
1597	WHP4277	Unvaccinated	0.0938834	20A (B.1.36.*)
1598	WHP3068	Unvaccinated	0.0777879	20A (B.1.36.*)
1598	WHP3384	Unvaccinated	0.0403976	20A (B.1.36.*)
1598	WHP4069	Unvaccinated	0.118793	20A (B.1.36.*)
1599	WHP3898	Unvaccinated	0.0504804	20A (B.1.36.*)
1600	WHP4886	Unvaccinated	0.129362	21J (Delta, B.1.617.2.*)
1602	WHP3233	Unvaccinated	0.0528376	20A (B.1.36.*)
1604	WHP3633	Unvaccinated	0.0860713	20A (B.1.36.*)
1605	WHP5879	Unvaccinated	0.0300844	21J (Delta, B.1.617.2.*)
1606	WHP4200	Unvaccinated	0.447402	20A (B.1.36.*)
1611	WHP2047	Unvaccinated	0.0381823	20B (B.1.1.63)
1612	WHP3360	Unvaccinated	0.118768	20A (B.1.36.*)
1612	WHP3972	Unvaccinated	0.0290784	20A (B.1.36.*)
1616	WHP1697	Unvaccinated	0.0520476	20B (B.1.1.63)
1621	WHP3228	Unvaccinated	0.0325027	20I (Alpha)
1626	WHP4069	Unvaccinated	0.0258455	20A (B.1.36.*)
1627	WHP2146	Unvaccinated	0.27597	20B (B.1.1.63)
1631	WHP4236	Unvaccinated	0.0325815	20I (Alpha)
1636	WHP3460	Unvaccinated	0.0632236	20A (B.1.36.*)
1636	WHP3757	Unvaccinated	0.157714	20A (B.1.36.*)
1636	WHP4219	Unvaccinated	0.026214	20A (B.1.36.*)
1637	WHP5428-S3-iseq	Unvaccinated	0.0260223	21M (Omicron, BA.2.*)
1643	WHP4334	Unvaccinated	0.0301096	20I (Alpha)
1644	WHP2606	Unvaccinated	0.0375025	20A (B.1.36.*)
1644	WHP3750	Unvaccinated	0.0374749	20A (B.1.36.*)
1645	WHP3411	Unvaccinated	0.0608412	20A (B.1.36.*)
1649	WHP3936	Unvaccinated	0.0660189	20A (B.1.36.*)
1650	WHP3732	Unvaccinated	0.0595967	20A (B.1.36.*)
1653	WHP3079	Unvaccinated	0.0251591	20A (B.1.36.*)
1654	WHP3438	Unvaccinated	0.0579517	20A (B.1.36.*)
1655	WHP2012	Unvaccinated	0.0255929	20B (B.1.1.63)
1658	WHP3068	Unvaccinated	0.0782189	20A (B.1.36.*)
1664	WHP3422	Unvaccinated	0.0310467	20A (B.1.36.*)
1665	WHP3655	Unvaccinated	0.0274322	20A (B.1.36.*)
1667	WHP1826	Unvaccinated	0.0429816	20B (B.1.1.63)
1667	WHP4191	Unvaccinated	0.056846	20A (B.1.36.*)
1670	WHP4239	Unvaccinated	0.066064	20A (B.1.36.*)
1676	WHP1790	Unvaccinated	0.0374529	20B (B.1.1.63)
1676	WHP2408	Unvaccinated	0.0327122	20B (B.1.1.63)
1676	WHP4707	Unvaccinated	0.0326135	20A (B.1.36.*)
1677	WHP3493	Unvaccinated	0.0492085	20A (B.1.36.*)
1677	WHP3622	Unvaccinated	0.0267364	20A (B.1.36.*)
1678	WHP1881	Unvaccinated	0.0801339	20B (B.1.1.63)
1682	WHP1889	Unvaccinated	0.026616	20B (B.1.1.63)
1682	WHP3413	Unvaccinated	0.0436824	20A (B.1.36.*)
1682	WHP6864-H2-iseq	Unvaccinated	0.0280374	21M (Omicron, BA.2.*)
1684	WHP1850	Unvaccinated	0.0595516	20B (B.1.1.63)
1684	WHP4345	Unvaccinated	0.0344525	20I (Alpha)
1684	WHP4492	Unvaccinated	0.0272007	20I (Alpha)
1685	WHP1852	Unvaccinated	0.0267427	20B (B.1.1.63)
1685	WHP2030	Unvaccinated	0.061599	20B (B.1.1.63)
1687	WHP1558	Unvaccinated	0.0639868	20B (B.1.1.63)
1688	WHP3228	Unvaccinated	0.0429836	20I (Alpha)
1691	WHP4211	Unvaccinated	0.0257554	20A (B.1.36.*)
1692	WHP2844	Unvaccinated	0.0454773	20A (B.1.36.*)
1692	WHP3326	Unvaccinated	0.0255991	20A (B.1.36.*)
1696	WHP3732	Unvaccinated	0.0539525	20A (B.1.36.*)
1699	WHP3314	Unvaccinated	0.0419316	20A (B.1.36.*)
1702	WHP1735	Unvaccinated	0.0368738	20B (B.1.1.63)
1702	WHP2372	Unvaccinated	0.0380978	20B (B.1.1.63)
1702	WHP3411	Unvaccinated	0.0597688	20A (B.1.36.*)
1702	WHP3762	Unvaccinated	0.026022	20A (B.1.36.*)
1702	WHP4164	Unvaccinated	0.0352472	20A (B.1.36.*)
1704	WHP3536	Unvaccinated	0.0252569	20A (B.1.36.*)
1708	WHP2198	Unvaccinated	0.0262377	20B (B.1.1.63)
1711	WHP1761	Unvaccinated	0.0286178	20B (B.1.1.63)
1711	WHP2878	Unvaccinated	0.0290433	20A (B.1.36.*)
1711	WHP5413	Unvaccinated	0.0582262	21M (Omicron, BA.2.*)
1716	WHP4239	Unvaccinated	0.0395274	20A (B.1.36.*)
1717	WHP3281	Unvaccinated	0.0292718	20A (B.1.36.*)
1718	WHP2204	Unvaccinated	0.0908026	20B (B.1.1.63)
1720	WHP4277	Unvaccinated	0.0392157	20A (B.1.36.*)
1721	WHP1735	Unvaccinated	0.0297073	20B (B.1.1.63)
1721	WHP1995	Unvaccinated	0.0316196	20B (B.1.1.63)
1722	WHP2914	Unvaccinated	0.0280266	20A (B.1.36.*)
1723	WHP3722	Unvaccinated	0.0901423	20A (B.1.36.*)
1723	WHP3964	Unvaccinated	0.0343183	20A (B.1.36.*)
1723	WHP4044	Unvaccinated	0.129612	20A (B.1.36.*)
1723	WHP5461	Unvaccinated	0.0373276	21M (Omicron, BA.2.*)
1723	WHP5881	Unvaccinated	0.0255591	21J (Delta, B.1.617.2.*)
1724	WHP5542	Unvaccinated	0.0625646	21M (Omicron, BA.2.*)
1726	WHP1821	Unvaccinated	0.0328978	20B (B.1.1.63)
1728	WHP4090	Unvaccinated	0.0254197	20A (B.1.36.*)
1730	WHP2237	Unvaccinated	0.0295139	20B (B.1.1.63)
1730	WHP2852	Unvaccinated	0.0408845	20A (B.1.36.*)
1730	WHP2907	Unvaccinated	0.0311641	20A (B.1.36.*)
1730	WHP3068	Unvaccinated	0.118282	20A (B.1.36.*)
1730	WHP3425	Unvaccinated	0.0711844	20A (B.1.36.*)
1730	WHP3679	Unvaccinated	0.0311326	20A (B.1.36.*)
1730	WHP3721	Unvaccinated	0.0571302	20A (B.1.36.*)
1730	WHP6371	Unvaccinated	0.0777142	21M (Omicron, BA.2.*)
1731	WHP3233	Unvaccinated	0.0387428	20A (B.1.36.*)
1734	WHP4277	Unvaccinated	0.0301954	20A (B.1.36.*)
1736	WHP3144	Unvaccinated	0.0295699	20A (B.1.36.*)
1737	WHP3722	Unvaccinated	0.0275917	20A (B.1.36.*)
1737	WHP3766	Unvaccinated	0.037081	20A (B.1.36.*)
1738	WHP1995	Unvaccinated	0.0263644	20B (B.1.1.63)
1738	WHP3425	Unvaccinated	0.048071	20A (B.1.36.*)
1738	WHP5905	Unvaccinated	0.0875462	21M (Omicron, BA.2.*)
1739	WHP4886	Unvaccinated	0.0503876	21J (Delta, B.1.617.2.*)
1740	WHP3752	Unvaccinated	0.041197	20A (B.1.36.*)
1741	WHP2191	Unvaccinated	0.0358717	20B (B.1.1.63)
1741	WHP5095	Unvaccinated	0.0269966	21J (Delta, B.1.617.2.*)
1741	WHP5413	Unvaccinated	0.0433673	21M (Omicron, BA.2.*)
1742	WHP3930	Unvaccinated	0.0517609	20A (B.1.36.*)
1742	WHP3732	Unvaccinated	0.0852876	20A (B.1.36.*)
1742	WHP3846	Unvaccinated	0.0318301	20A (B.1.36.*)
1742	WHP5095	Unvaccinated	0.125593	21J (Delta, B.1.617.2.*)
1743	WHP1735	Unvaccinated	0.0971328	20B (B.1.1.63)
1744	WHP1998	Unvaccinated	0.0414223	20B (B.1.1.63)
1750	WHP5074	Unvaccinated	0.0310192	21J (Delta, B.1.617.2.*)
1751	WHP6277	Unvaccinated	0.144491	21J (Delta, B.1.617.2.*)
1752	WHP4174	Unvaccinated	0.0374665	20A (B.1.36.*)
1753	WHP3761	Unvaccinated	0.0585084	20A (B.1.36.*)
1753	WHP6385	Unvaccinated	0.145428	21M (Omicron, BA.2.*)
1754	WHP3831	Unvaccinated	0.0539538	20A (B.1.36.*)
1756	WHP6495	Unvaccinated	0.0405308	21M (Omicron, BA.2.*)
1757	WHP2219	Unvaccinated	0.0824415	20B (B.1.1.63)
1757	WHP2637	Unvaccinated	0.212677	20A (B.1.36.*)
1757	WHP3079	Unvaccinated	0.0393873	20A (B.1.36.*)
1757	WHP3461	Unvaccinated	0.0397664	20A (B.1.36.*)
1758	WHP4019	Unvaccinated	0.0905731	20A (B.1.36.*)
1760	WHP3314	Unvaccinated	0.0256223	20A (B.1.36.*)
1761	WHP2268	Unvaccinated	0.0454805	20B (B.1.1.63)
1761	WHP6343	Unvaccinated	0.127363	21M (Omicron, BA.2.*)
1763	WHP2440	Unvaccinated	0.0352738	20A (B.1.36.*)
1763	WHP3154	Unvaccinated	0.143909	20A (B.1.36.*)
1764	WHP5413	Unvaccinated	0.0258738	21M (Omicron, BA.2.*)
1764	WHP6371	Unvaccinated	0.057971	21M (Omicron, BA.2.*)
1768	WHP4096	Unvaccinated	0.058197	20I (Alpha)
1770	WHP6269	Unvaccinated	0.100116	21J (Delta, B.1.617.2.*)
1771	WHP3692	Unvaccinated	0.0286904	20A (B.1.36.*)
1772	WHP2204	Unvaccinated	0.192022	20B (B.1.1.63)
1773	WHP3859	Unvaccinated	0.0404797	20A (B.1.36.*)
1774	WHP2230	Unvaccinated	0.0869202	20B (B.1.1.63)
1775	WHP2269	Unvaccinated	0.121949	20B (B.1.1.63)
1776	WHP2826	Unvaccinated	0.0314854	20A (B.1.36.*)
1777	WHP5918	Unvaccinated	0.0287081	21M (Omicron, BA.2.*)
1780	WHP3217	Unvaccinated	0.0407514	20I (Alpha)
1781	WHP1538	Unvaccinated	0.0403603	20B (B.1.1.63)
1782	WHP1446	Unvaccinated	0.0392157	20B (B.1.1.63)
1782	WHP3144	Unvaccinated	0.0260291	20A (B.1.36.*)
1782	WHP4095	Unvaccinated	0.0315698	20I (Alpha)
1783	WHP4427	Unvaccinated	0.0279882	20I (Alpha)
1784	WHP2269	Unvaccinated	0.0401046	20B (B.1.1.63)
1784	WHP2803	Unvaccinated	0.0916357	20A (B.1.36.*)
1786	WHP6937-H2-iseq	Unvaccinated	0.035461	21M (Omicron, BA.2.*)
1791	WHP2906	Unvaccinated	0.0330054	20A (B.1.36.*)
1791	WHP3772	Unvaccinated	0.0302758	20A (B.1.36.*)
1791	WHP5556	Unvaccinated	0.0257827	21M (Omicron, BA.2.*)
1791	WHP6267	Unvaccinated	0.0274094	21J (Delta, B.1.617.2.*)
1791	WHP5872	Unvaccinated	0.030303	21M (Omicron, BA.2.*)
1791	WHP5875	Unvaccinated	0.0272395	21J (Delta, B.1.617.2.*)
1791	WHP5905	Unvaccinated	0.036249	21M (Omicron, BA.2.*)
1791	WHP5918	Unvaccinated	0.0838574	21M (Omicron, BA.2.*)
1791	WHP6276	Unvaccinated	0.0276923	21J (Delta, B.1.617.2.*)
1793	WHP3228	Unvaccinated	0.0391872	20I (Alpha)
1795	WHP6341	Unvaccinated	0.25849	21M (Omicron, BA.2.*)
1796	WHP2803	Unvaccinated	0.275767	20A (B.1.36.*)
1797	WHP3073	Unvaccinated	0.0280167	20A (B.1.36.*)
1797	WHP3233	Unvaccinated	0.0861661	20A (B.1.36.*)
1797	WHP5542	Unvaccinated	0.0809876	21M (Omicron, BA.2.*)
1802	WHP3651	Unvaccinated	0.0522089	20A (B.1.36.*)
1803	WHP4207	Unvaccinated	0.227017	20A (B.1.36.*)
1803	WHP6343	Unvaccinated	0.075365	21M (Omicron, BA.2.*)
1805	WHP2393	Unvaccinated	0.189323	20B (B.1.1.63)
1805	WHP2465	Unvaccinated	0.0357765	20A (B.1.36.*)
1806	WHP4471	Unvaccinated	0.131396	20A (B.1.36.*)
1807	WHP3438	Unvaccinated	0.039611	20A (B.1.36.*)
1807	WHP4212	Unvaccinated	0.0323022	20A (B.1.36.*)
1808	WHP5413	Unvaccinated	0.0371853	21M (Omicron, BA.2.*)
1808	WHP5905	Unvaccinated	0.040961	21M (Omicron, BA.2.*)
1809	WHP3740	Unvaccinated	0.0346446	20A (B.1.36.*)
1809	WHP4234	Unvaccinated	0.127058	20A (B.1.36.*)
1811	WHP1833	Unvaccinated	0.0289486	20B (B.1.1.63)
1811	WHP3425	Unvaccinated	0.0408265	20A (B.1.36.*)
1813	WHP2939	Unvaccinated	0.057818	20A (B.1.36.*)
1814	WHP1998	Unvaccinated	0.0311956	20B (B.1.1.63)
1814	WHP2269	Unvaccinated	0.0265309	20B (B.1.1.63)
1814	WHP3948	Unvaccinated	0.0457572	20A (B.1.36.*)
1814	WHP4277	Unvaccinated	0.0253165	20A (B.1.36.*)
1815	WHP3842	Unvaccinated	0.026593	20A (B.1.36.*)
1815	WHP4277	Unvaccinated	0.0337553	20A (B.1.36.*)
1815	WHP6316	Unvaccinated	0.185185	21M (Omicron, BA.2.*)
1819	WHP3411	Unvaccinated	0.043293	20A (B.1.36.*)
1819	WHP3537	Unvaccinated	0.0846835	20A (B.1.36.*)
1820	WHP1645	Unvaccinated	0.0314238	20B (B.1.1.63)
1820	WHP4799	Unvaccinated	0.0331178	21J (Delta, B.1.617.2.*)
1821	WHP1626	Unvaccinated	0.0721053	20B (B.1.1.63)
1821	RE-WHP3012	Unvaccinated	0.0273	20A (B.1.36.*)
1821	WHP3692	Unvaccinated	0.028774	20A (B.1.36.*)
1821	WHP4672	Unvaccinated	0.0338683	20A (B.1.36.*)
1823	WHP2861	Unvaccinated	0.0364828	20A (B.1.36.*)
1824	WHP4272	Unvaccinated	0.0694315	20A (B.1.36.*)
1826	WHP3713	Unvaccinated	0.0374886	20A (B.1.36.*)
1826	WHP4236	Unvaccinated	0.0566188	20I (Alpha)
1827	WHP3692	Unvaccinated	0.0326172	20A (B.1.36.*)
1830	WHP3493	Unvaccinated	0.0250847	20A (B.1.36.*)
1831	WHP6344	Unvaccinated	0.0557103	21M (Omicron, BA.2.*)
1831	WHP8233-H2-iseq	Unvaccinated	0.0804954	21M (Omicron, BA.2.*)
1832	WHP3459	Unvaccinated	0.105493	20A (B.1.36.*)
1837	WHP2336	Unvaccinated	0.0400345	20B (B.1.1.63)
1837	WHP4095	Unvaccinated	0.0267354	20I (Alpha)
1838	WHP3075	Unvaccinated	0.0390665	20A (B.1.36.*)
1839	WHP1791	Unvaccinated	0.0393695	20B (B.1.1.63)
1839	WHP1826	Unvaccinated	0.0346675	20B (B.1.1.63)
1839	WHP2423	Unvaccinated	0.0430042	20A (B.1.36.*)
1840	WHP4204	Unvaccinated	0.0425619	20A (B.1.36.*)
1840	WHP4325	Unvaccinated	0.0617263	20I (Alpha)
1840	WHP5895	Unvaccinated	0.0817016	21M (Omicron, BA.2.*)
1843	WHP4057	Unvaccinated	0.0362929	20A (B.1.36.*)
1843	WHP4431	Unvaccinated	0.186682	20A (B.1.36.*)
1844	WHP2704	Unvaccinated	0.0301386	20A (B.1.36.*)
1844	WHP8252-H2-iseq	Unvaccinated	0.0529595	21M (Omicron, BA.2.*)
1846	WHP3732	Unvaccinated	0.0287876	20A (B.1.36.*)
1846	WHP4091	Unvaccinated	0.244281	20A (B.1.36.*)
1848	WHP3972	Unvaccinated	0.0517491	20A (B.1.36.*)
1849	WHP3765	Unvaccinated	0.0561908	20A (B.1.36.*)
1854	WHP1998	Unvaccinated	0.0414886	20B (B.1.1.63)
1856	WHP1710	Unvaccinated	0.0716607	20B (B.1.1.63)
1857	WHP1598	Unvaccinated	0.0277086	20B (B.1.1.63)
1858	WHP6341	Unvaccinated	0.146265	21M (Omicron, BA.2.*)
1860	WHP1895	Unvaccinated	0.0257629	20B (B.1.1.63)
1862	WHP4427	Unvaccinated	0.23653	20I (Alpha)
1863	WHP1589	Unvaccinated	0.0291728	20B (B.1.1.63)
1863	WHP7890-H2-iseq	Unvaccinated	0.034188	21M (Omicron, BA.2.*)
1863	WHP6937-H2-iseq	Unvaccinated	0.0285714	21M (Omicron, BA.2.*)
1864	WHP4171	Unvaccinated	0.0584383	20I (Alpha)
1866	WHP2681	Unvaccinated	0.0390134	20A (B.1.36.*)
1867	WHP3752	Unvaccinated	0.107679	20A (B.1.36.*)
1867	WHP4796	Unvaccinated	0.0345624	21J (Delta, B.1.617.2.*)
1868	WHP2026	Unvaccinated	0.0474259	20B (B.1.1.63)
1870	WHP5095	Unvaccinated	0.107255	21J (Delta, B.1.617.2.*)
1870	WHP5555	Unvaccinated	0.026827	21M (Omicron, BA.2.*)
1871	WHP3425	Unvaccinated	0.0269128	20A (B.1.36.*)
1874	WHP1693	Unvaccinated	0.073999	20B (B.1.1.63)
1874	WHP1790	Unvaccinated	0.0256524	20B (B.1.1.63)
1874	WHP2217	Unvaccinated	0.0264155	20B (B.1.1.63)
1874	WHP2403	Unvaccinated	0.0283169	20A (B.1.36.*)
1876	WHP2637	Unvaccinated	0.0252692	20A (B.1.36.*)
1877	WHP3727	Unvaccinated	0.0292904	20A (B.1.36.*)
1877	WHP6341	Unvaccinated	0.162026	21M (Omicron, BA.2.*)
1881	WHP4089	Unvaccinated	0.0283258	20A (B.1.36.*)
1881	WHP4471	Unvaccinated	0.0826142	20A (B.1.36.*)
1883	WHP1446	Unvaccinated	0.0446927	20B (B.1.1.63)
1883	WHP2300	Unvaccinated	0.0323858	20B (B.1.1.63)
1883	WHP2865	Unvaccinated	0.175542	20A (B.1.36.*)
1883	RE-WHP3018	Unvaccinated	0.027206	20A (B.1.36.*)
1883	WHP3692	Unvaccinated	0.0310794	20A (B.1.36.*)
1883	WHP4119	Unvaccinated	0.0338612	20A (B.1.36.*)
1884	WHP1625	Unvaccinated	0.228322	20B (B.1.1.63)
1884	RE-WHP3007	Unvaccinated	0.107191	20A (B.1.36.*)
1884	RE-WHP3016	Unvaccinated	0.480777	20A (B.1.36.*)
1884	WHP3642	Unvaccinated	0.0704435	20A (B.1.36.*)
1885	WHP3493	Unvaccinated	0.0273521	20A (B.1.36.*)
1885	WHP3752	Unvaccinated	0.0265663	20A (B.1.36.*)
1886	WHP6269	Unvaccinated	0.0253436	21J (Delta, B.1.617.2.*)
1888	WHP3806	Unvaccinated	0.0276827	20A (B.1.36.*)
1890	WHP2204	Unvaccinated	0.216792	20B (B.1.1.63)
1890	WHP4147	Unvaccinated	0.0353586	20A (B.1.36.*)
1891	WHP2803	Unvaccinated	0.047053	20A (B.1.36.*)
1891	WHP6385	Unvaccinated	0.0330828	21M (Omicron, BA.2.*)
1893	WHP4277	Unvaccinated	0.0579399	20A (B.1.36.*)
1894	WHP4045	Unvaccinated	0.0292613	20A (B.1.36.*)
1895	WHP2939	Unvaccinated	0.0648816	20A (B.1.36.*)
1909	WHP5096	Unvaccinated	0.037182	21J (Delta, B.1.617.2.*)
1920	WHP4003	Unvaccinated	0.304143	20A (B.1.36.*)
1920	WHP4213	Unvaccinated	0.0333676	20A (B.1.36.*)
1923	WHP1847	Unvaccinated	0.0261642	20B (B.1.1.63)
1923	WHP4671	Unvaccinated	0.0326394	20A (B.1.36.*)
1934	WHP5461	Unvaccinated	0.0306991	21M (Omicron, BA.2.*)
1936	WHP6371	Unvaccinated	0.0321874	21M (Omicron, BA.2.*)
1936	WHP8636-H2-iseq	Unvaccinated	0.0321716	21M (Omicron, BA.2.*)
1952	WHP4078	Unvaccinated	0.382427	20I (Alpha)
1953	WHP1960	Unvaccinated	0.0250103	20B (B.1.1.63)
1954	WHP3692	Unvaccinated	0.0308534	20A (B.1.36.*)
1956	WHP2262	Unvaccinated	0.0553993	20B (B.1.1.63)
1956	WHP3685	Unvaccinated	0.0313444	20A (B.1.36.*)
1956	WHP4886	Unvaccinated	0.0695758	21J (Delta, B.1.617.2.*)
1957	WHP3668	Unvaccinated	0.0386576	20A (B.1.36.*)
1958	WHP2036	Unvaccinated	0.0399592	20B (B.1.1.63)
1958	WHP3538	Unvaccinated	0.0461969	20A (B.1.36.*)
1960	WHP4089	Unvaccinated	0.05639	20A (B.1.36.*)
1961	WHP2405	Unvaccinated	0.0257405	20A (B.1.36.*)
1961	WHP4055	Unvaccinated	0.115312	20A (B.1.36.*)
1962	WHP2683	Unvaccinated	0.0414852	20A (B.1.36.*)
1962	WHP5875	Unvaccinated	0.0416332	21J (Delta, B.1.617.2.*)
1963	WHP3912	Unvaccinated	0.0252419	20A (B.1.36.*)
1963	WHP4210	Unvaccinated	0.0955899	20A (B.1.36.*)
1964	WHP4217	Unvaccinated	0.0283648	20A (B.1.36.*)
1965	WHP3993	Unvaccinated	0.0520555	20A (B.1.36.*)
1967	WHP2898	Unvaccinated	0.0540881	20A (B.1.36.*)
1970	WHP4454	Unvaccinated	0.0303459	20A (B.1.36.*)
1971	WHP3315	Unvaccinated	0.0251076	20A (B.1.36.*)
1972	WHP1970	Unvaccinated	0.0277019	20B (B.1.1.63)
1972	WHP1995	Unvaccinated	0.0278048	20B (B.1.1.63)
1972	WHP3092	Unvaccinated	0.0365352	20A (B.1.36.*)
1974	WHP2888	Unvaccinated	0.0266748	20A (B.1.36.*)
1975	WHP2806	Unvaccinated	0.0740447	20A (B.1.36.*)
1975	WHP3326	Unvaccinated	0.0287151	20A (B.1.36.*)
1977	WHP2406	Unvaccinated	0.108586	20A (B.1.36.*)
1977	WHP4427	Unvaccinated	0.0626203	20I (Alpha)
1977	WHP4806	Unvaccinated	0.0254484	21J (Delta, B.1.617.2.*)
1980	WHP2132	Unvaccinated	0.030781	20B (B.1.1.63)
1987	WHP3371	Unvaccinated	0.0258668	20A (B.1.36.*)
1989	WHP3975	Unvaccinated	0.0283438	20A (B.1.36.*)
1991	WHP3713	Unvaccinated	0.0356577	20A (B.1.36.*)
1991	WHP8233-H2-iseq	Unvaccinated	0.0355731	21M (Omicron, BA.2.*)
1993	WHP1821	Unvaccinated	0.0310418	20B (B.1.1.63)
1993	WHP5881	Unvaccinated	0.0282486	21J (Delta, B.1.617.2.*)
1993	WHP6343	Unvaccinated	0.0253469	21M (Omicron, BA.2.*)
1994	WHP2986	Unvaccinated	0.231025	20A (B.1.36.*)
1994	WHP4003	Unvaccinated	0.0268959	20A (B.1.36.*)
1994	WHP6405-S7-iseq	Unvaccinated	0.0306748	21M (Omicron, BA.2.*)
1996	WHP1516	Unvaccinated	0.0347494	20B (B.1.1.63)
1996	WHP1810	Unvaccinated	0.02522	20B (B.1.1.63)
1996	WHP2792	Unvaccinated	0.0946293	20A (B.1.36.*)
1996	WHP2795	Unvaccinated	0.0286839	20A (B.1.36.*)
1996	WHP2905	Unvaccinated	0.0593143	20A (B.1.36.*)
1996	WHP3116	Unvaccinated	0.0262801	20A (B.1.36.*)
1996	WHP3552	Unvaccinated	0.03467	20A (B.1.36.*)
1996	WHP3785	Unvaccinated	0.0281405	20A (B.1.36.*)
1996	WHP3920	Unvaccinated	0.0273091	20A (B.1.36.*)
1996	WHP3991	Unvaccinated	0.04297	20A (B.1.36.*)
1996	WHP4192	Unvaccinated	0.0987844	20A (B.1.36.*)
1996	WHP4180	Unvaccinated	0.0510547	20A (B.1.36.*)
1997	WHP2879	Unvaccinated	0.146493	20A (B.1.36.*)
1997	RE-WHP3060	Unvaccinated	0.0763288	20A (B.1.36.*)
1998	RE-WHP3000	Unvaccinated	0.0501613	20A (B.1.36.*)
1998	WHP3104	Unvaccinated	0.0389264	20A (B.1.36.*)
1999	WHP4135	Unvaccinated	0.0291934	20A (B.1.36.*)
2001	WHP2030	Unvaccinated	0.0253151	20B (B.1.1.63)
2001	WHP2524	Unvaccinated	0.0296308	20A (B.1.36.*)
2001	WHP3075	Unvaccinated	0.158607	20A (B.1.36.*)
2001	WHP3425	Unvaccinated	0.0361796	20A (B.1.36.*)
2001	WHP3907	Unvaccinated	0.0472315	20A (B.1.36.*)
2001	WHP4238	Unvaccinated	0.0498713	20I (Alpha)
2002	WHP2634	Unvaccinated	0.0355923	20A (B.1.36.*)
2003	WHP1680	Unvaccinated	0.175458	20B (B.1.1.63)
2003	WHP1695	Unvaccinated	0.091952	20B (B.1.1.63)
2003	WHP1701	Unvaccinated	0.268318	20B (B.1.1.63)
2006	WHP3068	Unvaccinated	0.0606607	20A (B.1.36.*)
2006	WHP3314	Unvaccinated	0.0312972	20A (B.1.36.*)
2006	WHP3745	Unvaccinated	0.0510329	20A (B.1.36.*)
2010	WHP2620	Unvaccinated	0.0489045	20A (B.1.36.*)
2010	WHP3725	Unvaccinated	0.0321211	20A (B.1.36.*)
2014	WHP4149	Unvaccinated	0.0267715	20A (B.1.36.*)
2018	WHP3703	Unvaccinated	0.0351332	20A (B.1.36.*)
2027	WHP3074	Unvaccinated	0.0278436	20A (B.1.36.*)
2029	WHP1446	Unvaccinated	0.0257235	20B (B.1.1.63)
2030	WHP2673	Unvaccinated	0.441958	20A (B.1.36.*)
2030	WHP3904	Unvaccinated	0.025598	20A (B.1.36.*)
2031	WHP3436	Unvaccinated	0.0368058	20A (B.1.36.*)
2032	WHP3436	Unvaccinated	0.120857	20A (B.1.36.*)
2033	WHP3752	Unvaccinated	0.0333985	20A (B.1.36.*)
2033	WHP3995	Unvaccinated	0.0298116	20A (B.1.36.*)
2033	WHP4469	Unvaccinated	0.0621669	20A (B.1.36.*)
2035	WHP2589	Unvaccinated	0.0383904	20A (B.1.36.*)
2035	WHP3508	Unvaccinated	0.322369	20A (B.1.36.*)
2035	WHP3425	Unvaccinated	0.0311855	20A (B.1.36.*)
2035	WHP3857	Unvaccinated	0.0253321	20A (B.1.36.*)
2036	WHP2832	Unvaccinated	0.038951	20A (B.1.36.*)
2036	WHP3769	Unvaccinated	0.0718387	20A (B.1.36.*)
2036	WHP3912	Unvaccinated	0.0763204	20A (B.1.36.*)
2036	WHP4058	Unvaccinated	0.0486424	20A (B.1.36.*)
2037	WHP3876	Unvaccinated	0.207305	20A (B.1.36.*)
2039	WHP3090	Unvaccinated	0.0253967	20A (B.1.36.*)
2039	WHP3948	Unvaccinated	0.162342	20A (B.1.36.*)
2042	WHP1977	Unvaccinated	0.0315974	20B (B.1.1.63)
2043	WHP4272	Unvaccinated	0.08065	20A (B.1.36.*)
2048	WHP3930	Unvaccinated	0.0257901	20A (B.1.36.*)
2049	WHP3090	Unvaccinated	0.108967	20A (B.1.36.*)
2050	WHP1843	Unvaccinated	0.0309749	20B (B.1.1.63)
2050	WHP4040	Unvaccinated	0.0272409	20A (B.1.36.*)
2052	WHP6338	Unvaccinated	0.0325203	21M (Omicron, BA.2.*)
2052	WHP6864-H2-iseq	Unvaccinated	0.0898204	21M (Omicron, BA.2.*)
2053	WHP5903	Unvaccinated	0.029008	21M (Omicron, BA.2.*)
2053	WHP6341	Unvaccinated	0.0287356	21M (Omicron, BA.2.*)
2063	WHP5883	Unvaccinated	0.0254535	21J (Delta, B.1.617.2.*)
2065	WHP2793	Unvaccinated	0.436837	20A (B.1.36.*)
2076	WHP1747	Unvaccinated	0.0366158	20B (B.1.1.63)
2076	WHP4339	Unvaccinated	0.0569178	20A (B.1.36.*)
2078	WHP1858	Unvaccinated	0.0506691	20B (B.1.1.63)
2078	WHP2184	Unvaccinated	0.0393683	20B (B.1.1.63)
2078	WHP4672	Unvaccinated	0.0296324	20A (B.1.36.*)
2098	WHP6698-H2-iseq	Unvaccinated	0.107895	21M (Omicron, BA.2.*)
2109	WHP3436	Unvaccinated	0.03129	20A (B.1.36.*)
2112	WHP4784	Unvaccinated	0.0268426	21J (Delta, B.1.617.2.*)
2113	WHP2911	Unvaccinated	0.0382534	20A (B.1.36.*)
2116	WHP5461	Unvaccinated	0.0361587	21M (Omicron, BA.2.*)
2123	WHP2816	Unvaccinated	0.0322957	20A (B.1.36.*)
2132	WHP5461	Unvaccinated	0.0335241	21M (Omicron, BA.2.*)
2132	WHP6338	Unvaccinated	0.0438228	21M (Omicron, BA.2.*)
2134	WHP2986	Unvaccinated	0.0349906	20A (B.1.36.*)
2136	WHP2371	Unvaccinated	0.0253217	20B (B.1.1.63)
2136	WHP3541	Unvaccinated	0.0315991	20A (B.1.36.*)
2136	WHP4275	Unvaccinated	0.0329375	20I (Alpha)
2137	WHP4766	Unvaccinated	0.0563513	21J (Delta, B.1.617.2.*)
2141	WHP2721	Unvaccinated	0.278639	20A (B.1.36.*)
2141	WHP4237	Unvaccinated	0.14223	20A (B.1.36.*)
2144	WHP1791	Unvaccinated	0.0501916	20B (B.1.1.63)
2144	WHP3830	Unvaccinated	0.0711086	20A (B.1.36.*)
2146	WHP2925	Unvaccinated	0.03855	20A (B.1.36.*)
2146	WHP4315	Unvaccinated	0.0468996	20I (Alpha)
2151	WHP3137	Unvaccinated	0.0259828	20A (B.1.36.*)
2153	WHP2341	Unvaccinated	0.0396464	20B (B.1.1.63)
2153	WHP5526-S18-iseq	Unvaccinated	0.039604	21M (Omicron, BA.2.*)
2153	WHP6276	Unvaccinated	0.0275406	21J (Delta, B.1.617.2.*)
2154	WHP1831	Unvaccinated	0.0345767	20B (B.1.1.63)
2154	WHP2633	Unvaccinated	0.338999	20A (B.1.36.*)
2154	WHP5883	Unvaccinated	0.167939	21J (Delta, B.1.617.2.*)
2155	WHP2219	Unvaccinated	0.0354813	20B (B.1.1.63)
2155	WHP2242	Unvaccinated	0.0863173	20B (B.1.1.63)
2157	WHP1997	Unvaccinated	0.0250889	20B (B.1.1.63)
2157	WHP3297	Unvaccinated	0.02792	20I (Alpha)
2157	WHP4241	Unvaccinated	0.304813	20A (B.1.36.*)
2159	WHP1899	Unvaccinated	0.295795	20B (B.1.1.63)
2159	WHP2980	Unvaccinated	0.0301475	20A (B.1.36.*)
2159	WHP3431	Unvaccinated	0.0278589	20A (B.1.36.*)
2159	WHP4210	Unvaccinated	0.113045	20A (B.1.36.*)
2159	WHP4219	Unvaccinated	0.0321903	20A (B.1.36.*)
2159	WHP4240	Unvaccinated	0.0811312	20A (B.1.36.*)
2160	WHP3326	Unvaccinated	0.026146	20A (B.1.36.*)
2161	WHP2700	Unvaccinated	0.0515549	20A (B.1.36.*)
2161	WHP3074	Unvaccinated	0.253203	20A (B.1.36.*)
2161	WHP3433	Unvaccinated	0.034112	20A (B.1.36.*)
2162	WHP1596	Unvaccinated	0.0647675	20B (B.1.1.63)
2162	WHP2030	Unvaccinated	0.0356428	20B (B.1.1.63)
2162	WHP2979	Unvaccinated	0.026193	20A (B.1.36.*)
2162	WHP4056	Unvaccinated	0.224463	20A (B.1.36.*)
2163	WHP5918	Unvaccinated	0.0255792	21M (Omicron, BA.2.*)
2164	WHP2644	Unvaccinated	0.0308516	20A (B.1.36.*)
2166	WHP3301	Unvaccinated	0.0457657	20I (Alpha)
2173	WHP2699	Unvaccinated	0.0344482	20A (B.1.36.*)
2173	WHP3817	Unvaccinated	0.193512	20A (B.1.36.*)
2174	WHP4314	Unvaccinated	0.0441868	20I (Alpha)
2174	WHP6338	Unvaccinated	0.0490245	21M (Omicron, BA.2.*)
2175	WHP1776	Unvaccinated	0.0656698	20B (B.1.1.63)
2175	WHP3656	Unvaccinated	0.240714	20A (B.1.36.*)
2176	WHP3461	Unvaccinated	0.111246	20A (B.1.36.*)
2176	WHP4219	Unvaccinated	0.0587233	20A (B.1.36.*)
2176	WHP5883	Unvaccinated	0.0310559	21J (Delta, B.1.617.2.*)
2180	WHP3713	Unvaccinated	0.0414042	20A (B.1.36.*)
2181	WHP4327	Unvaccinated	0.0332389	20I (Alpha)
2182	WHP4210	Unvaccinated	0.270991	20A (B.1.36.*)
2185	WHP3460	Unvaccinated	0.0499433	20A (B.1.36.*)
2186	WHP3829	Unvaccinated	0.029595	20A (B.1.36.*)
2188	WHP3083	Unvaccinated	0.0642111	20A (B.1.36.*)
2188	WHP4264	Unvaccinated	0.0397128	20I (Alpha)
2189	WHP1939	Unvaccinated	0.0287906	20B (B.1.1.63)
2189	WHP3326	Unvaccinated	0.072629	20A (B.1.36.*)
2190	WHP1538	Unvaccinated	0.0737688	20B (B.1.1.63)
2190	WHP3947	Unvaccinated	0.0330727	20A (B.1.36.*)
2195	WHP1888	Unvaccinated	0.0342971	20B (B.1.1.63)
2195	WHP3425	Unvaccinated	0.0929896	20A (B.1.36.*)
2198	WHP1782	Unvaccinated	0.0293805	20B (B.1.1.63)
2198	WHP2644	Unvaccinated	0.0268612	20A (B.1.36.*)
2198	WHP2883	Unvaccinated	0.0301778	20A (B.1.36.*)
2202	WHP3152	Unvaccinated	0.0709259	20A (B.1.36.*)
2202	WHP6690-H2-iseq	Unvaccinated	0.0603015	21M (Omicron, BA.2.*)
2204	WHP4531	Unvaccinated	0.0553527	21J (Delta, B.1.617.2.*)
2206	WHP5526-S18-iseq	Unvaccinated	0.029703	21M (Omicron, BA.2.*)
2210	WHP3460	Unvaccinated	0.0458088	20A (B.1.36.*)
2212	WHP2463	Unvaccinated	0.290808	20A (B.1.36.*)
2212	WHP4095	Unvaccinated	0.0479532	20I (Alpha)
2215	WHP5903	Unvaccinated	0.0343466	21M (Omicron, BA.2.*)
2217	WHP1857	Unvaccinated	0.0250774	20B (B.1.1.63)
2217	WHP6495	Unvaccinated	0.0542484	21M (Omicron, BA.2.*)
2220	WHP1505	Unvaccinated	0.0286283	20B (B.1.1.63)
2220	WHP2878	Unvaccinated	0.0338944	20A (B.1.36.*)
2220	WHP5002	Unvaccinated	0.0350775	21J (Delta, B.1.617.2.*)
2222	WHP5405	Unvaccinated	0.0565131	21J (Delta, B.1.617.2.*)
2228	WHP4204	Unvaccinated	0.389387	20A (B.1.36.*)
2229	WHP1626	Unvaccinated	0.125724	20B (B.1.1.63)
2230	WHP4239	Unvaccinated	0.0489383	20A (B.1.36.*)
2230	WHP6864-H2-iseq	Unvaccinated	0.0381356	21M (Omicron, BA.2.*)
2231	WHP1782	Unvaccinated	0.0427649	20B (B.1.1.63)
2231	WHP1995	Unvaccinated	0.0358049	20B (B.1.1.63)
2231	WHP3727	Unvaccinated	0.0338174	20A (B.1.36.*)
2232	WHP2693	Unvaccinated	0.0352966	20A (B.1.36.*)
2232	WHP3828	Unvaccinated	0.156762	20A (B.1.36.*)
2232	WHP4218	Unvaccinated	0.254323	20A (B.1.36.*)
2235	WHP2890	Unvaccinated	0.0373588	20A (B.1.36.*)
2235	WHP3459	Unvaccinated	0.0323481	20A (B.1.36.*)
2236	WHP4032	Unvaccinated	0.0298936	20I (Alpha)
2237	WHP3870	Unvaccinated	0.0557832	20A (B.1.36.*)
2238	WHP2383	Unvaccinated	0.0390362	20B (B.1.1.63)
2238	WHP5566	Unvaccinated	0.0910911	21M (Omicron, BA.2.*)
2239	WHP3144	Unvaccinated	0.0259657	20A (B.1.36.*)
2240	WHP3074	Unvaccinated	0.0563452	20A (B.1.36.*)
2243	WHP1794	Unvaccinated	0.0324334	20B (B.1.1.63)
2243	WHP2861	Unvaccinated	0.0671516	20A (B.1.36.*)
2243	WHP4672	Unvaccinated	0.0810007	20A (B.1.36.*)
2245	WHP1814	Unvaccinated	0.481874	20B (B.1.1.63)
2249	WHP2242	Unvaccinated	0.0739506	20B (B.1.1.63)
2250	WHP2792	Unvaccinated	0.142853	20A (B.1.36.*)
2250	WHP2795	Unvaccinated	0.0542952	20A (B.1.36.*)
2250	WHP4097	Unvaccinated	0.0645281	20A (B.1.36.*)
2251	WHP2966	Unvaccinated	0.0410756	20A (B.1.36.*)
2255	WHP2700	Unvaccinated	0.0507025	20A (B.1.36.*)
2256	WHP5517-S16-iseq	Unvaccinated	0.0294118	21M (Omicron, BA.2.*)
2257	WHP3079	Unvaccinated	0.0353391	20A (B.1.36.*)
2257	WHP5096	Unvaccinated	0.0375525	21J (Delta, B.1.617.2.*)
2259	WHP3765	Unvaccinated	0.0259005	20A (B.1.36.*)
2259	WHP3948	Unvaccinated	0.0271603	20A (B.1.36.*)
2260	WHP3123	Unvaccinated	0.0252838	20A (B.1.36.*)
2265	WHP2030	Unvaccinated	0.0386169	20B (B.1.1.63)
2265	WHP3379	Unvaccinated	0.0322947	20A (B.1.36.*)
2266	WHP2734	Unvaccinated	0.0421653	20A (B.1.36.*)
2266	RE-WHP3018	Unvaccinated	0.0446392	20A (B.1.36.*)
2266	WHP5875	Unvaccinated	0.112126	21J (Delta, B.1.617.2.*)
2268	WHP5002	Unvaccinated	0.139065	21J (Delta, B.1.617.2.*)
2272	WHP2919	Unvaccinated	0.0594571	20A (B.1.36.*)
2273	WHP3841	Unvaccinated	0.284017	20A (B.1.36.*)
2273	WHP4784	Unvaccinated	0.0254335	21J (Delta, B.1.617.2.*)
2275	WHP1446	Unvaccinated	0.0588235	20B (B.1.1.63)
2275	WHP4154	Unvaccinated	0.0316041	20A (B.1.36.*)
2275	WHP4786	Unvaccinated	0.0850694	21J (Delta, B.1.617.2.*)
2276	WHP1506	Unvaccinated	0.0347389	20B (B.1.1.63)
2276	WHP2153	Unvaccinated	0.0280099	20B (B.1.1.63)
2276	WHP1801	Unvaccinated	0.206265	20B (B.1.1.63)
2276	WHP1808	Unvaccinated	0.0305141	20B (B.1.1.63)
2276	WHP1829	Unvaccinated	0.0863427	20B (B.1.1.63)
2276	WHP1838	Unvaccinated	0.0381541	20B (B.1.1.63)
2276	WHP1914	Unvaccinated	0.0252956	20B (B.1.1.63)
2276	WHP2067	Unvaccinated	0.109227	20B (B.1.1.63)
2276	WHP2376	Unvaccinated	0.0405725	20B (B.1.1.63)
2276	WHP2405	Unvaccinated	0.0280588	20A (B.1.36.*)
2276	WHP2407	Unvaccinated	0.0330035	20B (B.1.1.63)
2276	WHP2423	Unvaccinated	0.116617	20A (B.1.36.*)
2276	WHP2794	Unvaccinated	0.0313662	20A (B.1.36.*)
2276	WHP2795	Unvaccinated	0.0601502	20A (B.1.36.*)
2276	WHP2868	Unvaccinated	0.0716788	20A (B.1.36.*)
2276	WHP2886	Unvaccinated	0.0356025	20A (B.1.36.*)
2276	WHP2978	Unvaccinated	0.0320515	20A (B.1.36.*)
2276	WHP3066	Unvaccinated	0.0350028	20A (B.1.36.*)
2276	WHP3076	Unvaccinated	0.0929152	20A (B.1.36.*)
2276	WHP3217	Unvaccinated	0.0470571	20I (Alpha)
2276	WHP3115	Unvaccinated	0.0266706	20A (B.1.36.*)
2276	WHP3159	Unvaccinated	0.162156	20A (B.1.36.*)
2276	WHP3126	Unvaccinated	0.0289382	20A (B.1.36.*)
2276	WHP3433	Unvaccinated	0.0296497	20A (B.1.36.*)
2276	WHP3461	Unvaccinated	0.441792	20A (B.1.36.*)
2276	WHP3539	Unvaccinated	0.113806	20A (B.1.36.*)
2276	WHP3530	Unvaccinated	0.0443897	20A (B.1.36.*)
2276	WHP3857	Unvaccinated	0.0369293	20A (B.1.36.*)
2276	WHP3910	Unvaccinated	0.0341627	20A (B.1.36.*)
2276	WHP3876	Unvaccinated	0.0342352	20A (B.1.36.*)
2276	WHP3877	Unvaccinated	0.0482354	20A (B.1.36.*)
2276	WHP4011	Unvaccinated	0.139877	20A (B.1.36.*)
2276	WHP4139	Unvaccinated	0.234704	20A (B.1.36.*)
2277	WHP4184	Unvaccinated	0.0666026	20A (B.1.36.*)
2279	WHP2700	Unvaccinated	0.0434377	20A (B.1.36.*)
2279	WHP2878	Unvaccinated	0.0588609	20A (B.1.36.*)
2279	WHP2948	Unvaccinated	0.0467447	20A (B.1.36.*)
2279	WHP4184	Unvaccinated	0.0600703	20A (B.1.36.*)
2282	WHP1808	Unvaccinated	0.0254626	20B (B.1.1.63)
2282	WHP2422	Unvaccinated	0.0297664	20A (B.1.36.*)
2282	WHP2696	Unvaccinated	0.0520857	20A (B.1.36.*)
2282	WHP2714	Unvaccinated	0.251791	20A (B.1.36.*)
2282	WHP2791	Unvaccinated	0.293167	20A (B.1.36.*)
2282	WHP2980	Unvaccinated	0.0416925	20A (B.1.36.*)
2282	RE-WHP3006	Unvaccinated	0.0254639	20A (B.1.36.*)
2282	RE-WHP3037	Unvaccinated	0.310264	20A (B.1.36.*)
2282	WHP3330	Unvaccinated	0.132043	20A (B.1.36.*)
2282	WHP3331	Unvaccinated	0.0348197	20A (B.1.36.*)
2282	WHP3325	Unvaccinated	0.0662268	20A (B.1.36.*)
2282	WHP4105	Unvaccinated	0.0481073	20A (B.1.36.*)
2282	WHP4779	Unvaccinated	0.0710702	21J (Delta, B.1.617.2.*)
2284	WHP1446	Unvaccinated	0.0527704	20B (B.1.1.63)
2292	WHP3622	Unvaccinated	0.0337587	20A (B.1.36.*)
2292	WHP5002	Unvaccinated	0.0274599	21J (Delta, B.1.617.2.*)
2293	WHP1790	Unvaccinated	0.0322911	20B (B.1.1.63)
2294	WHP2938	Unvaccinated	0.0287301	20A (B.1.36.*)
2296	WHP3106	Unvaccinated	0.0286434	20A (B.1.36.*)
2296	WHP5918	Unvaccinated	0.374417	21M (Omicron, BA.2.*)
2297	WHP5516-S10-iseq	Unvaccinated	0.0267062	21M (Omicron, BA.2.*)
2299	WHP3425	Unvaccinated	0.0356062	20A (B.1.36.*)
2299	WHP4167	Unvaccinated	0.0258106	20A (B.1.36.*)
2299	WHP6937-H2-iseq	Unvaccinated	0.117188	21M (Omicron, BA.2.*)
2300	WHP1776	Unvaccinated	0.0446649	20B (B.1.1.63)
2300	WHP1886	Unvaccinated	0.0323069	20B (B.1.1.63)
2300	WHP1970	Unvaccinated	0.0284542	20B (B.1.1.63)
2300	RE-WHP2745	Unvaccinated	0.0561876	20A (B.1.36.*)
2302	WHP2426	Unvaccinated	0.318499	20A (B.1.36.*)
2302	WHP5918	Unvaccinated	0.0253333	21M (Omicron, BA.2.*)
2304	WHP3806	Unvaccinated	0.0586434	20A (B.1.36.*)
2305	WHP1795	Unvaccinated	0.0295003	20B (B.1.1.63)
2305	WHP1869	Unvaccinated	0.0500874	20B (B.1.1.63)
2305	WHP2451	Unvaccinated	0.0305024	20B (B.1.1.63)
2305	WHP2737	Unvaccinated	0.0604183	20A (B.1.36.*)
2305	WHP3106	Unvaccinated	0.108569	20A (B.1.36.*)
2305	WHP3425	Unvaccinated	0.0669462	20A (B.1.36.*)
2305	WHP3549	Unvaccinated	0.0685235	20A (B.1.36.*)
2305	WHP4670	Unvaccinated	0.0264964	20A (B.1.36.*)
2305	WHP4786	Unvaccinated	0.237319	21J (Delta, B.1.617.2.*)
2306	WHP4175	Unvaccinated	0.289406	20A (B.1.36.*)
2307	WHP3663	Unvaccinated	0.033626	20A (B.1.36.*)
2308	WHP3411	Unvaccinated	0.106971	20A (B.1.36.*)
2309	WHP2219	Unvaccinated	0.0596073	20B (B.1.1.63)
2310	WHP3617	Unvaccinated	0.0300678	20A (B.1.36.*)
2315	WHP1819	Unvaccinated	0.0483384	20B (B.1.1.63)
2316	WHP6805-H2-iseq	Unvaccinated	0.027027	21M (Omicron, BA.2.*)
2317	WHP4184	Unvaccinated	0.0398547	20A (B.1.36.*)
2318	WHP3948	Unvaccinated	0.0563774	20A (B.1.36.*)
2319	WHP1826	Unvaccinated	0.0390609	20B (B.1.1.63)
2320	WHP4210	Unvaccinated	0.0385464	20A (B.1.36.*)
2321	WHP3846	Unvaccinated	0.140747	20A (B.1.36.*)
2325	WHP2406	Unvaccinated	0.217826	20A (B.1.36.*)
2325	WHP4180	Unvaccinated	0.129714	20A (B.1.36.*)
2326	WHP4204	Unvaccinated	0.0438145	20A (B.1.36.*)
2326	WHP6341	Unvaccinated	0.035225	21M (Omicron, BA.2.*)
2329	WHP2668	Unvaccinated	0.0752798	20A (B.1.36.*)
2330	WHP3972	Unvaccinated	0.0312348	20A (B.1.36.*)
2330	WHP5872	Unvaccinated	0.0305035	21M (Omicron, BA.2.*)
2332	WHP2828	Unvaccinated	0.0252796	20A (B.1.36.*)
2332	WHP6940-H2-iseq	Unvaccinated	0.0270636	21M (Omicron, BA.2.*)
2333	WHP1446	Unvaccinated	0.0463215	20B (B.1.1.63)
2333	WHP1747	Unvaccinated	0.0350883	20B (B.1.1.63)
2333	WHP2030	Unvaccinated	0.0403275	20B (B.1.1.63)
2333	WHP2939	Unvaccinated	0.0293884	20A (B.1.36.*)
2333	WHP3633	Unvaccinated	0.028184	20A (B.1.36.*)
2334	RE-WHP2999	Unvaccinated	0.21364	20A (B.1.36.*)
2336	WHP3377	Unvaccinated	0.0273737	20A (B.1.36.*)
2339	WHP2018	Unvaccinated	0.0308953	20B (B.1.1.63)
2339	WHP3765	Unvaccinated	0.0304764	20A (B.1.36.*)
2339	WHP6338	Unvaccinated	0.0428034	21M (Omicron, BA.2.*)
2343	WHP6316	Unvaccinated	0.0412529	21M (Omicron, BA.2.*)
2345	WHP3436	Unvaccinated	0.0267214	20A (B.1.36.*)
2346	WHP6385	Unvaccinated	0.038344	21M (Omicron, BA.2.*)
2348	WHP2621	Unvaccinated	0.0254916	20A (B.1.36.*)
2349	WHP4452	Unvaccinated	0.0252128	20A (B.1.36.*)
2351	WHP2919	Unvaccinated	0.0464362	20A (B.1.36.*)
2355	WHP4347	Unvaccinated	0.0376344	20I (Alpha)
2357	WHP6343	Unvaccinated	0.142267	21M (Omicron, BA.2.*)
2361	WHP3438	Unvaccinated	0.0321458	20A (B.1.36.*)
2361	WHP3707	Unvaccinated	0.0300381	20A (B.1.36.*)
2365	WHP3130	Unvaccinated	0.0534716	20A (B.1.36.*)
2366	WHP2919	Unvaccinated	0.0755247	20A (B.1.36.*)
2368	WHP1976	Unvaccinated	0.0488828	20B (B.1.1.63)
2368	WHP3075	Unvaccinated	0.0328734	20A (B.1.36.*)
2371	WHP2239	Unvaccinated	0.0446441	20B (B.1.1.63)
2375	WHP2465	Unvaccinated	0.028776	20A (B.1.36.*)
2376	RE-WHP3054	Unvaccinated	0.0283238	20A (B.1.36.*)
2377	WHP1815	Unvaccinated	0.0391672	20B (B.1.1.63)
2379	WHP3765	Unvaccinated	0.281583	20A (B.1.36.*)
2381	WHP1446	Unvaccinated	0.037594	20B (B.1.1.63)
2381	WHP2699	Unvaccinated	0.0304843	20A (B.1.36.*)
2381	WHP4219	Unvaccinated	0.02596	20A (B.1.36.*)
2382	WHP1747	Unvaccinated	0.0362063	20B (B.1.1.63)
2382	WHP1815	Unvaccinated	0.0537651	20B (B.1.1.63)
2382	WHP3411	Unvaccinated	0.0415867	20A (B.1.36.*)
2384	WHP2792	Unvaccinated	0.0879222	20A (B.1.36.*)
2384	WHP2865	Unvaccinated	0.0697105	20A (B.1.36.*)
2384	WHP3379	Unvaccinated	0.0732961	20A (B.1.36.*)
2384	WHP3438	Unvaccinated	0.0327982	20A (B.1.36.*)
2384	WHP3907	Unvaccinated	0.0296135	20A (B.1.36.*)
2384	WHP4147	Unvaccinated	0.0485987	20A (B.1.36.*)
2385	WHP2634	Unvaccinated	0.025827	20A (B.1.36.*)
2387	WHP3074	Unvaccinated	0.0423331	20A (B.1.36.*)
2388	WHP4334	Unvaccinated	0.0329499	20I (Alpha)
2389	WHP4347	Unvaccinated	0.0286621	20I (Alpha)
2393	WHP3379	Unvaccinated	0.0310247	20A (B.1.36.*)
2393	WHP3907	Unvaccinated	0.0306994	20A (B.1.36.*)
2395	WHP4334	Unvaccinated	0.0417868	20I (Alpha)
2398	WHP2828	Unvaccinated	0.137621	20A (B.1.36.*)
2398	WHP3791	Unvaccinated	0.122943	20A (B.1.36.*)
2398	WHP3975	Unvaccinated	0.0520513	20A (B.1.36.*)
2400	WHP6940-H2-iseq	Unvaccinated	0.0253165	21M (Omicron, BA.2.*)
2401	WHP3973	Unvaccinated	0.0422981	20A (B.1.36.*)
2406	WHP2257	Unvaccinated	0.0297223	20B (B.1.1.63)
2408	WHP1538	Unvaccinated	0.0468683	20B (B.1.1.63)
2408	WHP2700	Unvaccinated	0.0606618	20A (B.1.36.*)
2411	WHP5405	Unvaccinated	0.0257905	21J (Delta, B.1.617.2.*)
2413	WHP1857	Unvaccinated	0.167816	20B (B.1.1.63)
2413	WHP2219	Unvaccinated	0.039944	20B (B.1.1.63)
2413	WHP3460	Unvaccinated	0.0285655	20A (B.1.36.*)
2413	WHP6937-H2-iseq	Unvaccinated	0.0588235	21M (Omicron, BA.2.*)
2414	WHP1747	Unvaccinated	0.0332597	20B (B.1.1.63)
2414	WHP2791	Unvaccinated	0.121251	20A (B.1.36.*)
2414	WHP3651	Unvaccinated	0.0380226	20A (B.1.36.*)
2414	WHP3965	Unvaccinated	0.0462293	20A (B.1.36.*)
2416	WHP7301-A4v1	Unvaccinated	0.0424195	21M (Omicron, BA.2.*)
2417	WHP1502	Unvaccinated	0.0400748	20B (B.1.1.63)
2417	WHP4150	Unvaccinated	0.0327318	20A (B.1.36.*)
2418	WHP3425	Unvaccinated	0.0455822	20A (B.1.36.*)
2419	WHP3438	Unvaccinated	0.0252219	20A (B.1.36.*)
2419	WHP4199	Unvaccinated	0.0303465	20A (B.1.36.*)
2420	WHP5002	Unvaccinated	0.0404427	21J (Delta, B.1.617.2.*)
2421	WHP4277	Unvaccinated	0.0256986	20A (B.1.36.*)
2422	WHP2644	Unvaccinated	0.0316437	20A (B.1.36.*)
2424	WHP3458	Unvaccinated	0.0530178	20A (B.1.36.*)
2430	WHP3074	Unvaccinated	0.0312173	20A (B.1.36.*)
2433	WHP1705	Unvaccinated	0.426363	20B (B.1.1.63)
2437	WHP2426	Unvaccinated	0.0391888	20A (B.1.36.*)
2437	WHP2726	Unvaccinated	0.051664	20A (B.1.36.*)
2437	WHP2878	Unvaccinated	0.0254454	20A (B.1.36.*)
2437	WHP2898	Unvaccinated	0.0959696	20A (B.1.36.*)
2437	WHP3425	Unvaccinated	0.0410865	20A (B.1.36.*)
2437	WHP4445	Unvaccinated	0.0365327	20I (Alpha)
2438	WHP3855	Unvaccinated	0.092536	20A (B.1.36.*)
2442	WHP3076	Unvaccinated	0.0333769	20A (B.1.36.*)
2445	WHP1844	Unvaccinated	0.0276364	20B (B.1.1.63)
2445	WHP2255	Unvaccinated	0.0312473	20B (B.1.1.63)
2447	WHP5461	Unvaccinated	0.401342	21M (Omicron, BA.2.*)
2448	WHP2240	Unvaccinated	0.0356955	20B (B.1.1.63)
2453	WHP7301-A4v1	Unvaccinated	0.0425909	21M (Omicron, BA.2.*)
2454	WHP5092	Unvaccinated	0.0274286	21J (Delta, B.1.617.2.*)
2456	WHP4239	Unvaccinated	0.0666328	20A (B.1.36.*)
2461	WHP2803	Unvaccinated	0.0555215	20A (B.1.36.*)
2464	WHP4264	Unvaccinated	0.165982	20I (Alpha)
2467	WHP3461	Unvaccinated	0.0342297	20A (B.1.36.*)
2467	WHP6344	Unvaccinated	0.0266951	21M (Omicron, BA.2.*)
2467	WHP6495	Unvaccinated	0.0441354	21M (Omicron, BA.2.*)
2468	WHP1817	Unvaccinated	0.201455	20B (B.1.1.63)
2468	WHP2219	Unvaccinated	0.0902422	20B (B.1.1.63)
2470	WHP3707	Unvaccinated	0.0277619	20A (B.1.36.*)
2471	WHP2795	Unvaccinated	0.0277645	20A (B.1.36.*)
2473	WHP6495	Unvaccinated	0.168159	21M (Omicron, BA.2.*)
2474	WHP3519	Unvaccinated	0.0254908	20A (B.1.36.*)
2475	WHP3144	Unvaccinated	0.0310184	20A (B.1.36.*)
2476	WHP5881	Unvaccinated	0.0561798	21J (Delta, B.1.617.2.*)
2477	WHP6341	Unvaccinated	0.0789916	21M (Omicron, BA.2.*)
2478	WHP3332	Unvaccinated	0.050645	20A (B.1.36.*)
2480	WHP2914	Unvaccinated	0.298517	20A (B.1.36.*)
2480	WHP5879	Unvaccinated	0.0286144	21J (Delta, B.1.617.2.*)
2483	WHP6805-H2-iseq	Unvaccinated	0.0420168	21M (Omicron, BA.2.*)
2484	WHP4672	Unvaccinated	0.0691502	20A (B.1.36.*)
2485	WHP2686	Unvaccinated	0.0326186	20A (B.1.36.*)
2485	WHP3663	Unvaccinated	0.0259889	20A (B.1.36.*)
2486	WHP5879	Unvaccinated	0.10066	21J (Delta, B.1.617.2.*)
2489	WHP4277	Unvaccinated	0.0397887	20A (B.1.36.*)
2491	WHP2791	Unvaccinated	0.0336028	20A (B.1.36.*)
2493	WHP5542	Unvaccinated	0.0251621	21M (Omicron, BA.2.*)
2494	WHP3891	Unvaccinated	0.0536513	20A (B.1.36.*)
2494	WHP4032	Unvaccinated	0.221098	20I (Alpha)
2494	WHP5566	Unvaccinated	0.0679157	21M (Omicron, BA.2.*)
2495	WHP6864-H2-iseq	Unvaccinated	0.0716981	21M (Omicron, BA.2.*)
2499	WHP4277	Unvaccinated	0.0402074	20A (B.1.36.*)
2499	WHP4836	Unvaccinated	0.0263158	21J (Delta, B.1.617.2.*)
2500	WHP2914	Unvaccinated	0.025741	20A (B.1.36.*)
2506	WHP1997	Unvaccinated	0.0258626	20B (B.1.1.63)
2506	WHP5095	Unvaccinated	0.0440967	21J (Delta, B.1.617.2.*)
2509	WHP4234	Unvaccinated	0.103833	20A (B.1.36.*)
2509	WHP4492	Unvaccinated	0.0266305	20I (Alpha)
2509	WHP8526-A4v1	Unvaccinated	0.0252576	21M (Omicron, BA.2.*)
2512	WHP2341	Unvaccinated	0.035375	20B (B.1.1.63)
2514	WHP5413	Unvaccinated	0.0279898	21M (Omicron, BA.2.*)
2515	WHP2242	Unvaccinated	0.0562052	20B (B.1.1.63)
2517	WHP3912	Unvaccinated	0.0300701	20A (B.1.36.*)
2517	WHP5095	Unvaccinated	0.0678547	21J (Delta, B.1.617.2.*)
2520	WHP2846	Unvaccinated	0.0258396	20A (B.1.36.*)
2523	WHP2113	Unvaccinated	0.133071	20B (B.1.1.63)
2523	WHP2602	Unvaccinated	0.0355118	20A (B.1.36.*)
2523	WHP3525	Unvaccinated	0.0488568	20A (B.1.36.*)
2523	WHP4215	Unvaccinated	0.130409	20A (B.1.36.*)
2524	WHP3460	Unvaccinated	0.0737858	20A (B.1.36.*)
2524	WHP6385	Unvaccinated	0.0560536	21M (Omicron, BA.2.*)
2525	WHP3379	Unvaccinated	0.0357532	20A (B.1.36.*)
2527	WHP1578	Unvaccinated	0.0779048	20B (B.1.1.63)
2527	WHP2668	Unvaccinated	0.0291238	20A (B.1.36.*)
2527	WHP2791	Unvaccinated	0.117786	20A (B.1.36.*)
2527	WHP3526	Unvaccinated	0.0483669	20A (B.1.36.*)
2527	WHP6805-H2-iseq	Unvaccinated	0.0334928	21M (Omicron, BA.2.*)
2528	WHP4210	Unvaccinated	0.0280782	20A (B.1.36.*)
2530	WHP6805-H2-iseq	Unvaccinated	0.0384615	21M (Omicron, BA.2.*)
2531	WHP1446	Unvaccinated	0.0260047	20B (B.1.1.63)
2531	WHP3907	Unvaccinated	0.0358899	20A (B.1.36.*)
2533	WHP2402	Unvaccinated	0.0346418	20A (B.1.36.*)
2534	WHP2794	Unvaccinated	0.155169	20A (B.1.36.*)
2538	WHP5893	Unvaccinated	0.0534937	21M (Omicron, BA.2.*)
2539	WHP2018	Unvaccinated	0.0260124	20B (B.1.1.63)
2539	WHP3228	Unvaccinated	0.041684	20I (Alpha)
2539	WHP3947	Unvaccinated	0.02819	20A (B.1.36.*)
2540	WHP3411	Unvaccinated	0.0277255	20A (B.1.36.*)
2542	WHP5095	Unvaccinated	0.0378691	21J (Delta, B.1.617.2.*)
2543	WHP5413	Unvaccinated	0.0279465	21M (Omicron, BA.2.*)
2551	WHP5095	Unvaccinated	0.0411801	21J (Delta, B.1.617.2.*)
2558	WHP3916	Unvaccinated	0.0283962	20A (B.1.36.*)
2563	WHP4264	Unvaccinated	0.0680853	20I (Alpha)
2566	WHP1724	Unvaccinated	0.0511269	20B (B.1.1.63)
2566	WHP6343	Unvaccinated	0.0661749	21M (Omicron, BA.2.*)
2566	WHP6937-H2-iseq	Unvaccinated	0.0257732	21M (Omicron, BA.2.*)
2571	WHP1493	Unvaccinated	0.0275651	20B (B.1.1.63)
2572	WHP2604	Unvaccinated	0.0356399	20A (B.1.36.*)
2574	WHP4190	Unvaccinated	0.0361408	20A (B.1.36.*)
2576	WHP6937-H2-iseq	Unvaccinated	0.0437158	21M (Omicron, BA.2.*)
2586	WHP6371	Unvaccinated	0.0507059	21M (Omicron, BA.2.*)
2590	WHP6343	Unvaccinated	0.0399096	21M (Omicron, BA.2.*)
2606	WHP5881	Unvaccinated	0.0419847	21J (Delta, B.1.617.2.*)
2608	WHP8636-H2-iseq	Unvaccinated	0.027933	21M (Omicron, BA.2.*)
2616	WHP1790	Unvaccinated	0.0488054	20B (B.1.1.63)
2629	WHP2242	Unvaccinated	0.0408691	20B (B.1.1.63)
2638	WHP1845	Unvaccinated	0.050744	20B (B.1.1.63)
2647	WHP2372	Unvaccinated	0.0372024	20B (B.1.1.63)
2649	WHP4836	Unvaccinated	0.0275862	21J (Delta, B.1.617.2.*)
2653	WHP4032	Unvaccinated	0.0270133	20I (Alpha)
2656	WHP2440	Unvaccinated	0.0310628	20A (B.1.36.*)
2658	WHP3722	Unvaccinated	0.0325456	20A (B.1.36.*)
2670	WHP3228	Unvaccinated	0.0274427	20I (Alpha)
2674	WHP4095	Unvaccinated	0.0544741	20I (Alpha)
2676	WHP4361	Unvaccinated	0.0363799	20I (Alpha)
2680	WHP2154	Unvaccinated	0.101965	20A (B.1.36.*)
2680	WHP2159	Unvaccinated	0.131064	20B (B.1.1.63)
2680	WHP2792	Unvaccinated	0.0803149	20A (B.1.36.*)
2680	WHP2796	Unvaccinated	0.0532673	20A (B.1.36.*)
2680	WHP2911	Unvaccinated	0.0700438	20A (B.1.36.*)
2680	WHP2914	Unvaccinated	0.0668732	20A (B.1.36.*)
2680	WHP2917	Unvaccinated	0.385205	20A (B.1.36.*)
2680	WHP2918	Unvaccinated	0.115921	20A (B.1.36.*)
2680	WHP2920	Unvaccinated	0.467235	20A (B.1.36.*)
2680	WHP2938	Unvaccinated	0.118727	20A (B.1.36.*)
2680	WHP2939	Unvaccinated	0.488391	20A (B.1.36.*)
2680	WHP2941	Unvaccinated	0.244322	20A (B.1.36.*)
2680	WHP2943	Unvaccinated	0.0683957	20A (B.1.36.*)
2680	WHP2945	Unvaccinated	0.420378	20A (B.1.36.*)
2680	WHP2947	Unvaccinated	0.499614	20A (B.1.36.*)
2680	WHP2957	Unvaccinated	0.219862	20A (B.1.36.*)
2680	WHP2958	Unvaccinated	0.386662	20A (B.1.36.*)
2680	WHP2960	Unvaccinated	0.0875467	20A (B.1.36.*)
2680	WHP2966	Unvaccinated	0.147972	20A (B.1.36.*)
2680	WHP2967	Unvaccinated	0.277529	20A (B.1.36.*)
2680	WHP2973	Unvaccinated	0.417526	20A (B.1.36.*)
2680	WHP3128	Unvaccinated	0.0281966	20A (B.1.36.*)
2680	WHP3521	Unvaccinated	0.0286138	20A (B.1.36.*)
2680	WHP4736	Unvaccinated	0.0624086	20I (Alpha)
2680	WHP4766	Unvaccinated	0.325764	21J (Delta, B.1.617.2.*)
2680	WHP4784	Unvaccinated	0.0686071	21J (Delta, B.1.617.2.*)
2680	WHP4786	Unvaccinated	0.160714	21J (Delta, B.1.617.2.*)
2680	WHP4790	Unvaccinated	0.25	21J (Delta, B.1.617.2.*)
2680	WHP4791	Unvaccinated	0.216149	21J (Delta, B.1.617.2.*)
2680	WHP4779	Unvaccinated	0.0316742	21J (Delta, B.1.617.2.*)
2681	WHP1815	Unvaccinated	0.0586012	20B (B.1.1.63)
2689	WHP5095	Unvaccinated	0.0511926	21J (Delta, B.1.617.2.*)
2695	WHP2294	Unvaccinated	0.0335968	20B (B.1.1.63)
2697	WHP3622	Unvaccinated	0.0379756	20A (B.1.36.*)
2704	WHP2018	Unvaccinated	0.0375082	20B (B.1.1.63)
2704	WHP6805-H2-iseq	Unvaccinated	0.0966387	21M (Omicron, BA.2.*)
2705	WHP1791	Unvaccinated	0.115361	20B (B.1.1.63)
2706	WHP3882	Unvaccinated	0.0410537	20A (B.1.36.*)
2706	WHP4474	Unvaccinated	0.0647103	20A (B.1.36.*)
2710	WHP4327	Unvaccinated	0.0256735	20I (Alpha)
2724	WHP3301	Unvaccinated	0.038044	20I (Alpha)
2727	WHP1816	Unvaccinated	0.0711929	20B (B.1.1.63)
2728	WHP3472	Unvaccinated	0.481143	20B (B.1.1.63)
2732	WHP2219	Unvaccinated	0.0264582	20B (B.1.1.63)
2732	WHP2447	Unvaccinated	0.0278525	20A (B.1.36.*)
2732	WHP2644	Unvaccinated	0.027704	20A (B.1.36.*)
2732	WHP3425	Unvaccinated	0.0266804	20A (B.1.36.*)
2737	WHP2538	Unvaccinated	0.0301655	20A (B.1.36.*)
2737	WHP3314	Unvaccinated	0.0650837	20A (B.1.36.*)
2737	WHP3707	Unvaccinated	0.069603	20A (B.1.36.*)
2737	WHP3947	Unvaccinated	0.0328953	20A (B.1.36.*)
2737	WHP3948	Unvaccinated	0.0486255	20A (B.1.36.*)
2737	WHP4158	Unvaccinated	0.0652514	20A (B.1.36.*)
2737	WHP4277	Unvaccinated	0.097242	20A (B.1.36.*)
2738	WHP3098	Unvaccinated	0.0497993	20A (B.1.36.*)
2739	WHP5095	Unvaccinated	0.0379676	21J (Delta, B.1.617.2.*)
2744	WHP2914	Unvaccinated	0.0516308	20A (B.1.36.*)
2745	WHP3596	Unvaccinated	0.0268533	20A (B.1.36.*)
2745	WHP3806	Unvaccinated	0.0722706	20A (B.1.36.*)
2754	WHP3519	Unvaccinated	0.0401141	20A (B.1.36.*)
2756	WHP3663	Unvaccinated	0.0277969	20A (B.1.36.*)
2766	WHP5461	Unvaccinated	0.0833333	21M (Omicron, BA.2.*)
2771	WHP2440	Unvaccinated	0.0314849	20A (B.1.36.*)
2771	WHP5883	Unvaccinated	0.0282486	21J (Delta, B.1.617.2.*)
2782	WHP2602	Unvaccinated	0.0397762	20A (B.1.36.*)
2782	WHP3989	Unvaccinated	0.0751803	20A (B.1.36.*)
2784	WHP3633	Unvaccinated	0.0481959	20A (B.1.36.*)
2788	WHP1615	Unvaccinated	0.164761	20B (B.1.1.63)
2790	WHP1815	Unvaccinated	0.0512775	20B (B.1.1.63)
2791	WHP3948	Unvaccinated	0.0256191	20A (B.1.36.*)
2791	WHP4264	Unvaccinated	0.0461299	20I (Alpha)
2795	WHP1446	Unvaccinated	0.0332278	20B (B.1.1.63)
2796	WHP8252-H2-iseq	Unvaccinated	0.0264901	21M (Omicron, BA.2.*)
2798	WHP7301-A4v1	Unvaccinated	0.0638222	21M (Omicron, BA.2.*)
2799	WHP2917	Unvaccinated	0.0252169	20A (B.1.36.*)
2799	WHP2939	Unvaccinated	0.100052	20A (B.1.36.*)
2799	WHP2945	Unvaccinated	0.105302	20A (B.1.36.*)
2799	WHP2947	Unvaccinated	0.0702399	20A (B.1.36.*)
2799	WHP2957	Unvaccinated	0.343294	20A (B.1.36.*)
2799	WHP2958	Unvaccinated	0.0250655	20A (B.1.36.*)
2799	WHP2966	Unvaccinated	0.050365	20A (B.1.36.*)
2799	WHP2973	Unvaccinated	0.0763739	20A (B.1.36.*)
2802	WHP5461	Unvaccinated	0.0473373	21M (Omicron, BA.2.*)
2805	WHP2010	Unvaccinated	0.0471301	20B (B.1.1.63)
2806	WHP4158	Unvaccinated	0.0279155	20A (B.1.36.*)
2806	WHP6398-S21-iseq	Unvaccinated	0.0263158	21M (Omicron, BA.2.*)
2809	WHP1790	Unvaccinated	0.0517254	20B (B.1.1.63)
2809	WHP3907	Unvaccinated	0.0261861	20A (B.1.36.*)
2813	WHP4377	Unvaccinated	0.0274385	20A (B.1.36.*)
2815	WHP3661	Unvaccinated	0.0319391	20A (B.1.36.*)
2815	WHP4239	Unvaccinated	0.231494	20A (B.1.36.*)
2822	WHP3622	Unvaccinated	0.0250023	20A (B.1.36.*)
2826	WHP3411	Unvaccinated	0.0594197	20A (B.1.36.*)
2826	WHP6805-H2-iseq	Unvaccinated	0.0292683	21M (Omicron, BA.2.*)
2834	WHP4264	Unvaccinated	0.0508247	20I (Alpha)
2837	WHP5895	Unvaccinated	0.0272412	21M (Omicron, BA.2.*)
2837	WHP6805-H2-iseq	Unvaccinated	0.0269058	21M (Omicron, BA.2.*)
2840	WHP2464	Unvaccinated	0.0385444	20B (B.1.1.63)
2841	WHP4204	Unvaccinated	0.120549	20A (B.1.36.*)
2842	WHP2107	Unvaccinated	0.0331282	20B (B.1.1.63)
2846	WHP3379	Unvaccinated	0.0325117	20A (B.1.36.*)
2856	WHP3622	Unvaccinated	0.0265132	20A (B.1.36.*)
2857	WHP3622	Unvaccinated	0.0320227	20A (B.1.36.*)
2858	WHP3757	Unvaccinated	0.235295	20A (B.1.36.*)
2867	WHP1826	Unvaccinated	0.0271208	20B (B.1.1.63)
2873	WHP3228	Unvaccinated	0.0413696	20I (Alpha)
2878	WHP4168	Unvaccinated	0.0380241	20A (B.1.36.*)
2886	WHP3661	Unvaccinated	0.0276752	20A (B.1.36.*)
2888	WHP3947	Unvaccinated	0.0255263	20A (B.1.36.*)
2891	WHP3740	Unvaccinated	0.0420057	20A (B.1.36.*)
2901	WHP2816	Unvaccinated	0.0315075	20A (B.1.36.*)
2904	WHP3461	Unvaccinated	0.0529702	20A (B.1.36.*)
2908	WHP1824	Unvaccinated	0.0714256	20B (B.1.1.63)
2910	WHP3408	Unvaccinated	0.0336814	20A (B.1.36.*)
2911	WHP3740	Unvaccinated	0.0512385	20A (B.1.36.*)
2918	WHP3633	Unvaccinated	0.0330891	20A (B.1.36.*)
2919	WHP1961	Unvaccinated	0.258954	20B (B.1.1.63)
2922	WHP3759	Unvaccinated	0.0304805	20A (B.1.36.*)
2927	WHP4325	Unvaccinated	0.0289276	20I (Alpha)
2928	WHP3438	Unvaccinated	0.030287	20A (B.1.36.*)
2934	WHP8636-H2-iseq	Unvaccinated	0.028436	21M (Omicron, BA.2.*)
2936	WHP6343	Unvaccinated	0.0577423	21M (Omicron, BA.2.*)
2941	WHP3100	Unvaccinated	0.0290048	20A (B.1.36.*)
2941	WHP4158	Unvaccinated	0.0301281	20A (B.1.36.*)
2942	WHP4672	Unvaccinated	0.0405468	20A (B.1.36.*)
2945	WHP4274	Unvaccinated	0.0828461	20A (B.1.36.*)
2949	WHP3622	Unvaccinated	0.0293006	20A (B.1.36.*)
2956	WHP4786	Unvaccinated	0.026087	21J (Delta, B.1.617.2.*)
2959	WHP3992	Unvaccinated	0.0262271	20A (B.1.36.*)
2965	WHP4147	Unvaccinated	0.0264815	20A (B.1.36.*)
2971	WHP3852	Unvaccinated	0.0254577	20A (B.1.36.*)
2975	WHP3663	Unvaccinated	0.0777241	20A (B.1.36.*)
2985	WHP5413	Unvaccinated	0.0788934	21M (Omicron, BA.2.*)
2987	WHP4531	Unvaccinated	0.052818	21J (Delta, B.1.617.2.*)
2991	WHP4239	Unvaccinated	0.0592363	20A (B.1.36.*)
2996	WHP3842	Unvaccinated	0.0254648	20A (B.1.36.*)
2997	WHP2133	Unvaccinated	0.030675	20B (B.1.1.63)
2997	WHP4264	Unvaccinated	0.0485413	20I (Alpha)
3001	WHP2494	Unvaccinated	0.063252	20B (B.1.1.63)
3003	WHP3722	Unvaccinated	0.0504589	20A (B.1.36.*)
3003	WHP5883	Unvaccinated	0.0268456	21J (Delta, B.1.617.2.*)
3004	WHP1995	Unvaccinated	0.0314305	20B (B.1.1.63)
3004	WHP2219	Unvaccinated	0.0252554	20B (B.1.1.63)
3004	WHP2919	Unvaccinated	0.0258359	20A (B.1.36.*)
3004	WHP3379	Unvaccinated	0.0414877	20A (B.1.36.*)
3004	WHP3692	Unvaccinated	0.0251952	20A (B.1.36.*)
3008	WHP4158	Unvaccinated	0.0618592	20A (B.1.36.*)
3024	WHP5095	Unvaccinated	0.0486233	21J (Delta, B.1.617.2.*)
3029	WHP6690-H2-iseq	Unvaccinated	0.0294118	21M (Omicron, BA.2.*)
3032	WHP3079	Unvaccinated	0.0514745	20A (B.1.36.*)
3034	WHP3079	Unvaccinated	0.0262421	20A (B.1.36.*)
3034	WHP4190	Unvaccinated	0.034165	20A (B.1.36.*)
3039	WHP3228	Unvaccinated	0.0539021	20I (Alpha)
3047	WHP2447	Unvaccinated	0.0268231	20A (B.1.36.*)
3055	WHP1493	Unvaccinated	0.0406294	20B (B.1.1.63)
3056	WHP2447	Unvaccinated	0.046414	20A (B.1.36.*)
3058	WHP4083	Unvaccinated	0.144971	20A (B.1.36.*)
3058	WHP5461	Unvaccinated	0.037037	21M (Omicron, BA.2.*)
3058	WHP7207-H2-iseq	Unvaccinated	0.0285714	21M (Omicron, BA.2.*)
3059	WHP1790	Unvaccinated	0.0433912	20B (B.1.1.63)
3061	WHP4239	Unvaccinated	0.0308166	20A (B.1.36.*)
3065	WHP3990	Unvaccinated	0.0855888	20A (B.1.36.*)
3069	WHP6341	Unvaccinated	0.029304	21M (Omicron, BA.2.*)
3070	WHP4531	Unvaccinated	0.0307118	21J (Delta, B.1.617.2.*)
3072	WHP2906	Unvaccinated	0.0576515	20A (B.1.36.*)
3075	WHP3079	Unvaccinated	0.0335472	20A (B.1.36.*)
3075	WHP8252-H2-iseq	Unvaccinated	0.037594	21M (Omicron, BA.2.*)
3076	WHP5515-S15-iseq	Unvaccinated	0.0298507	21J (Delta, B.1.617.2.*)
3076	WHP6343	Unvaccinated	0.057175	21M (Omicron, BA.2.*)
3079	WHP6805-H2-iseq	Unvaccinated	0.0277778	21M (Omicron, BA.2.*)
3082	WHP5461	Unvaccinated	0.0294118	21M (Omicron, BA.2.*)
3083	WHP2239	Unvaccinated	0.0420912	20B (B.1.1.63)
3083	WHP3904	Unvaccinated	0.0332116	20A (B.1.36.*)
3085	WHP1909	Unvaccinated	0.0867755	20B (B.1.1.63)
3085	WHP2524	Unvaccinated	0.03119	20A (B.1.36.*)
3085	WHP3661	Unvaccinated	0.0316263	20A (B.1.36.*)
3090	WHP1602	Unvaccinated	0.0518621	20B (B.1.1.63)
3096	WHP1785	Unvaccinated	0.0451966	20B (B.1.1.63)
3096	WHP1876	Unvaccinated	0.0792974	20B (B.1.1.63)
3096	WHP1888	Unvaccinated	0.0360244	20B (B.1.1.63)
3096	WHP2018	Unvaccinated	0.0790383	20B (B.1.1.63)
3096	WHP2447	Unvaccinated	0.130213	20A (B.1.36.*)
3096	WHP3699	Unvaccinated	0.0506255	20A (B.1.36.*)
3096	WHP3707	Unvaccinated	0.0752435	20A (B.1.36.*)
3096	WHP3930	Unvaccinated	0.0372195	20A (B.1.36.*)
3096	WHP3988	Unvaccinated	0.0314097	20A (B.1.36.*)
3100	WHP4158	Unvaccinated	0.0426138	20A (B.1.36.*)
3103	WHP3707	Unvaccinated	0.0280598	20A (B.1.36.*)
3105	WHP4158	Unvaccinated	0.031511	20A (B.1.36.*)
3105	WHP4347	Unvaccinated	0.0298822	20I (Alpha)
3110	WHP4204	Unvaccinated	0.0336488	20A (B.1.36.*)
3112	WHP6341	Unvaccinated	0.0393701	21M (Omicron, BA.2.*)
3121	WHP4204	Unvaccinated	0.0286797	20A (B.1.36.*)
3122	WHP2827	Unvaccinated	0.0250633	20A (B.1.36.*)
3122	WHP4147	Unvaccinated	0.0311031	20A (B.1.36.*)
3123	WHP1430	Unvaccinated	0.153177	20B (B.1.1.63)
3123	WHP3661	Unvaccinated	0.0276006	20A (B.1.36.*)
3123	WHP6343	Unvaccinated	0.0269583	21M (Omicron, BA.2.*)
3125	WHP3907	Unvaccinated	0.033812	20A (B.1.36.*)
3127	WHP2604	Unvaccinated	0.0263377	20A (B.1.36.*)
3138	WHP6344	Unvaccinated	0.0710383	21M (Omicron, BA.2.*)
3139	WHP3722	Unvaccinated	0.026065	20A (B.1.36.*)
3140	WHP4219	Unvaccinated	0.0538269	20A (B.1.36.*)
3141	WHP1882	Unvaccinated	0.128215	20B (B.1.1.63)
3142	WHP5405	Unvaccinated	0.0252847	21J (Delta, B.1.617.2.*)
3142	WHP6385	Unvaccinated	0.0322581	21M (Omicron, BA.2.*)
3142	WHP8589-H2-iseq	Unvaccinated	0.0273973	21M (Omicron, BA.2.*)
3143	WHP4078	Unvaccinated	0.0304049	20I (Alpha)
3152	WHP4779	Unvaccinated	0.229885	21J (Delta, B.1.617.2.*)
3153	WHP4155	Unvaccinated	0.0641803	20A (B.1.36.*)
3163	WHP3722	Unvaccinated	0.0831578	20A (B.1.36.*)
3165	WHP3459	Unvaccinated	0.0295297	20A (B.1.36.*)
3167	WHP4158	Unvaccinated	0.113913	20A (B.1.36.*)
3171	WHP1446	Unvaccinated	0.0318021	20B (B.1.1.63)
3174	WHP6805-H2-iseq	Unvaccinated	0.0251572	21M (Omicron, BA.2.*)
3176	WHP1918	Unvaccinated	0.0280943	20B (B.1.1.63)
3176	WHP2496	Unvaccinated	0.044495	20A (B.1.36.*)
3177	WHP1747	Unvaccinated	0.0320474	20B (B.1.1.63)
3177	WHP1787	Unvaccinated	0.0379402	20B (B.1.1.63)
3177	WHP4280	Unvaccinated	0.0628838	20I (Alpha)
3177	WHP4334	Unvaccinated	0.0347457	20I (Alpha)
3179	WHP3998	Unvaccinated	0.0355509	20A (B.1.36.*)
3180	WHP5413	Unvaccinated	0.0305344	21M (Omicron, BA.2.*)
3181	WHP4786	Unvaccinated	0.0277778	21J (Delta, B.1.617.2.*)
3186	WHP2341	Unvaccinated	0.0281087	20B (B.1.1.63)
3191	WHP3633	Unvaccinated	0.0328436	20A (B.1.36.*)
3198	WHP2219	Unvaccinated	0.033426	20B (B.1.1.63)
3198	WHP6341	Unvaccinated	0.0304183	21M (Omicron, BA.2.*)
3201	WHP2018	Unvaccinated	0.0294873	20B (B.1.1.63)
3206	WHP2154	Unvaccinated	0.0266701	20A (B.1.36.*)
3206	WHP2159	Unvaccinated	0.0305723	20B (B.1.1.63)
3206	WHP2917	Unvaccinated	0.0357234	20A (B.1.36.*)
3206	WHP2939	Unvaccinated	0.0575916	20A (B.1.36.*)
3206	WHP2945	Unvaccinated	0.190444	20A (B.1.36.*)
3206	WHP2947	Unvaccinated	0.162732	20A (B.1.36.*)
3206	WHP2957	Unvaccinated	0.366529	20A (B.1.36.*)
3206	WHP2966	Unvaccinated	0.0334714	20A (B.1.36.*)
3206	WHP2973	Unvaccinated	0.0419429	20A (B.1.36.*)
3206	WHP3382	Unvaccinated	0.0390295	20A (B.1.36.*)
3209	WHP2945	Unvaccinated	0.0582591	20A (B.1.36.*)
3209	WHP2947	Unvaccinated	0.0424987	20A (B.1.36.*)
3209	WHP2957	Unvaccinated	0.140426	20A (B.1.36.*)
3211	WHP2859	Unvaccinated	0.043211	20A (B.1.36.*)
3211	WHP4347	Unvaccinated	0.0357557	20I (Alpha)
3211	WHP6698-H2-iseq	Unvaccinated	0.0300752	21M (Omicron, BA.2.*)
3212	WHP3423	Unvaccinated	0.0274274	20A (B.1.36.*)
3213	WHP4264	Unvaccinated	0.0359517	20I (Alpha)
3215	WHP4345	Unvaccinated	0.0253181	20I (Alpha)
3224	WHP5461	Unvaccinated	0.0257732	21M (Omicron, BA.2.*)
3231	WHP3079	Unvaccinated	0.0343464	20A (B.1.36.*)
3232	WHP8252-H2-iseq	Unvaccinated	0.0268456	21M (Omicron, BA.2.*)
3234	WHP1791	Unvaccinated	0.0313214	20B (B.1.1.63)
3234	WHP5461	Unvaccinated	0.0338164	21M (Omicron, BA.2.*)
3237	WHP3108	Unvaccinated	0.0423596	20A (B.1.36.*)
3239	WHP1668	Unvaccinated	0.033055	20B (B.1.1.63)
3240	WHP4239	Unvaccinated	0.0350629	20A (B.1.36.*)
3241	WHP3459	Unvaccinated	0.0327685	20A (B.1.36.*)
3242	WHP4239	Unvaccinated	0.10423	20A (B.1.36.*)
3248	WHP2018	Unvaccinated	0.0439582	20B (B.1.1.63)
3249	WHP3228	Unvaccinated	0.0260434	20I (Alpha)
3251	WHP2966	Unvaccinated	0.486553	20A (B.1.36.*)
3252	WHP4327	Unvaccinated	0.0564242	20I (Alpha)
3254	WHP3663	Unvaccinated	0.0313274	20A (B.1.36.*)
3259	WHP3907	Unvaccinated	0.0270896	20A (B.1.36.*)
3260	WHP5515-S15-iseq	Unvaccinated	0.03125	21J (Delta, B.1.617.2.*)
3261	WHP1584	Unvaccinated	0.0442033	20B (B.1.1.63)
3261	WHP2018	Unvaccinated	0.0296228	20B (B.1.1.63)
3261	WHP3082	Unvaccinated	0.036021	20A (B.1.36.*)
3261	WHP3333	Unvaccinated	0.0504812	20A (B.1.36.*)
3263	WHP4190	Unvaccinated	0.025908	20A (B.1.36.*)
3271	WHP3228	Unvaccinated	0.0274544	20I (Alpha)
3278	WHP3314	Unvaccinated	0.0264901	20A (B.1.36.*)
3285	WHP4787	Unvaccinated	0.0275229	21J (Delta, B.1.617.2.*)
3287	WHP3315	Unvaccinated	0.0705988	20A (B.1.36.*)
3289	WHP3079	Unvaccinated	0.0353023	20A (B.1.36.*)
3292	WHP6341	Unvaccinated	0.026465	21M (Omicron, BA.2.*)
3295	WHP4032	Unvaccinated	0.157695	20I (Alpha)
3296	WHP3485	Unvaccinated	0.0313037	20A (B.1.36.*)
3304	WHP6385	Unvaccinated	0.0294118	21M (Omicron, BA.2.*)
3306	WHP2809	Unvaccinated	0.035115	20A (B.1.36.*)
3310	WHP4158	Unvaccinated	0.0685365	20A (B.1.36.*)
3315	WHP4327	Unvaccinated	0.163859	20I (Alpha)
3318	WHP2634	Unvaccinated	0.0359883	20A (B.1.36.*)
3319	WHP4836	Unvaccinated	0.0288462	21J (Delta, B.1.617.2.*)
3323	WHP1578	Unvaccinated	0.0599183	20B (B.1.1.63)
3323	WHP7514-H2-iseq	Unvaccinated	0.0330579	21M (Omicron, BA.2.*)
3324	WHP3722	Unvaccinated	0.0562541	20A (B.1.36.*)
3325	WHP3707	Unvaccinated	0.0285313	20A (B.1.36.*)
3327	WHP4970	Unvaccinated	0.0283179	21J (Delta, B.1.617.2.*)
3331	WHP2966	Unvaccinated	0.031617	20A (B.1.36.*)
3337	WHP3947	Unvaccinated	0.0262977	20A (B.1.36.*)
3339	WHP3633	Unvaccinated	0.0279247	20A (B.1.36.*)
3340	WHP2018	Unvaccinated	0.0389413	20B (B.1.1.63)
3340	WHP3977	Unvaccinated	0.0308027	20A (B.1.36.*)
3340	WHP4492	Unvaccinated	0.0299686	20I (Alpha)
3341	WHP2165	Unvaccinated	0.176124	20B (B.1.1.63)
3341	WHP5515-S15-iseq	Unvaccinated	0.0252101	21J (Delta, B.1.617.2.*)
3341	WHP5517-S16-iseq	Unvaccinated	0.0357143	21M (Omicron, BA.2.*)
3341	WHP6698-H2-iseq	Unvaccinated	0.0263158	21M (Omicron, BA.2.*)
3342	WHP4236	Unvaccinated	0.152895	20I (Alpha)
3345	WHP6343	Unvaccinated	0.0636141	21M (Omicron, BA.2.*)
3347	WHP2341	Unvaccinated	0.0302062	20B (B.1.1.63)
3352	WHP1446	Unvaccinated	0.0813464	20B (B.1.1.63)
3361	WHP3314	Unvaccinated	0.0863017	20A (B.1.36.*)
3365	WHP1541	Unvaccinated	0.0259405	20B (B.1.1.63)
3367	WHP5461	Unvaccinated	0.037037	21M (Omicron, BA.2.*)
3370	WHP4504	Unvaccinated	0.0340709	20I (Alpha)
3371	WHP3651	Unvaccinated	0.0453854	20A (B.1.36.*)
3373	WHP4194	Unvaccinated	0.0490616	20A (B.1.36.*)
3374	WHP4210	Unvaccinated	0.0659798	20A (B.1.36.*)
3374	WHP5095	Unvaccinated	0.0737931	21J (Delta, B.1.617.2.*)
3377	WHP2792	Unvaccinated	0.0419072	20A (B.1.36.*)
3383	WHP4427	Unvaccinated	0.0459458	20I (Alpha)
3387	WHP5405	Unvaccinated	0.146172	21J (Delta, B.1.617.2.*)
3392	WHP4427	Unvaccinated	0.0364335	20I (Alpha)
3393	WHP3781	Unvaccinated	0.280527	20A (B.1.36.*)
3394	WHP8589-H2-iseq	Unvaccinated	0.0258621	21M (Omicron, BA.2.*)
3398	WHP4277	Unvaccinated	0.0462509	20A (B.1.36.*)
3398	WHP6805-H2-iseq	Unvaccinated	0.0254777	21M (Omicron, BA.2.*)
3398	WHP6864-H2-iseq	Unvaccinated	0.0267559	21M (Omicron, BA.2.*)
3405	WHP2341	Unvaccinated	0.0337508	20B (B.1.1.63)
3405	WHP3722	Unvaccinated	0.0276994	20A (B.1.36.*)
3408	WHP6698-H2-iseq	Unvaccinated	0.026087	21M (Omicron, BA.2.*)
3411	WHP4032	Unvaccinated	0.0335861	20I (Alpha)
3411	WHP4204	Unvaccinated	0.16187	20A (B.1.36.*)
3411	WHP7301-A4v1	Unvaccinated	0.0418695	21M (Omicron, BA.2.*)
3413	WHP4786	Unvaccinated	0.0586592	21J (Delta, B.1.617.2.*)
3424	WHP5517-S16-iseq	Unvaccinated	0.03	21M (Omicron, BA.2.*)
3431	WHP4672	Unvaccinated	0.426868	20A (B.1.36.*)
3432	WHP6371	Unvaccinated	0.0276535	21M (Omicron, BA.2.*)
3442	WHP2341	Unvaccinated	0.0318133	20B (B.1.1.63)
3445	WHP5881	Unvaccinated	0.0371901	21J (Delta, B.1.617.2.*)
3446	WHP4455	Unvaccinated	0.0408709	20A (B.1.36.*)
3447	WHP2644	Unvaccinated	0.0308432	20A (B.1.36.*)
3457	WHP4672	Unvaccinated	0.420419	20A (B.1.36.*)
3459	WHP4095	Unvaccinated	0.0566208	20I (Alpha)
3459	WHP4277	Unvaccinated	0.0560923	20A (B.1.36.*)
3463	WHP2464	Unvaccinated	0.0335754	20B (B.1.1.63)
3466	WHP4672	Unvaccinated	0.0463483	20A (B.1.36.*)
3466	WHP5461	Unvaccinated	0.0704846	21M (Omicron, BA.2.*)
3467	WHP4147	Unvaccinated	0.0309317	20A (B.1.36.*)
3467	WHP5461	Unvaccinated	0.0434783	21M (Omicron, BA.2.*)
3468	WHP3075	Unvaccinated	0.0369706	20A (B.1.36.*)
3471	WHP3740	Unvaccinated	0.039413	20A (B.1.36.*)
3477	WHP3707	Unvaccinated	0.0335174	20A (B.1.36.*)
3477	WHP4210	Unvaccinated	0.0768512	20A (B.1.36.*)
3484	WHP6341	Unvaccinated	0.0358566	21M (Omicron, BA.2.*)
3486	WHP3079	Unvaccinated	0.0268326	20A (B.1.36.*)
3487	WHP2888	Unvaccinated	0.074911	20A (B.1.36.*)
3488	WHP7717-A4v1	Unvaccinated	0.0251046	21M (Omicron, BA.2.*)
3497	WHP4277	Unvaccinated	0.0779569	20A (B.1.36.*)
3498	WHP1960	Unvaccinated	0.100748	20B (B.1.1.63)
3504	WHP6341	Unvaccinated	0.0302457	21M (Omicron, BA.2.*)
3512	WHP7987-H2-iseq	Unvaccinated	0.0333333	21M (Omicron, BA.2.*)
3514	WHP3425	Unvaccinated	0.0998918	20A (B.1.36.*)
3514	WHP4784	Unvaccinated	0.0670535	21J (Delta, B.1.617.2.*)
3520	WHP2919	Unvaccinated	0.0414369	20A (B.1.36.*)
3521	WHP3460	Unvaccinated	0.0567369	20A (B.1.36.*)
3523	WHP3079	Unvaccinated	0.0348771	20A (B.1.36.*)
3524	WHP3075	Unvaccinated	0.0510027	20A (B.1.36.*)
3524	WHP4327	Unvaccinated	0.0335064	20I (Alpha)
3526	WHP4281	Unvaccinated	0.0317034	20I (Alpha)
3526	WHP6805-H2-iseq	Unvaccinated	0.0254237	21M (Omicron, BA.2.*)
3528	WHP6341	Unvaccinated	0.0400763	21M (Omicron, BA.2.*)
3529	WHP3315	Unvaccinated	0.331174	20A (B.1.36.*)
3531	WHP4239	Unvaccinated	0.041961	20A (B.1.36.*)
3536	WHP2919	Unvaccinated	0.0343863	20A (B.1.36.*)
3545	WHP3817	Unvaccinated	0.118747	20A (B.1.36.*)
3549	WHP3907	Unvaccinated	0.030718	20A (B.1.36.*)
3550	WHP2686	Unvaccinated	0.0322737	20A (B.1.36.*)
3550	WHP4347	Unvaccinated	0.0331551	20I (Alpha)
3553	WHP5405	Unvaccinated	0.0479468	21J (Delta, B.1.617.2.*)
3559	WHP3815	Unvaccinated	0.0273116	20A (B.1.36.*)
3559	WHP7514-H2-iseq	Unvaccinated	0.0263158	21M (Omicron, BA.2.*)
3563	WHP2266	Unvaccinated	0.112285	20B (B.1.1.63)
3563	WHP4147	Unvaccinated	0.0289929	20A (B.1.36.*)
3563	WHP4784	Unvaccinated	0.0367369	21J (Delta, B.1.617.2.*)
3563	WHP4786	Unvaccinated	0.299832	21J (Delta, B.1.617.2.*)
3563	WHP4787	Unvaccinated	0.489311	21J (Delta, B.1.617.2.*)
3565	RE-WHP2745	Unvaccinated	0.0682027	20A (B.1.36.*)
3569	WHP3722	Unvaccinated	0.0338885	20A (B.1.36.*)
3570	WHP4454	Unvaccinated	0.106637	20A (B.1.36.*)
3573	RE-WHP3027	Unvaccinated	0.0372375	20A (B.1.36.*)
3573	WHP4377	Unvaccinated	0.0390071	20A (B.1.36.*)
3575	RE-WHP2745	Unvaccinated	0.0362815	20A (B.1.36.*)
3575	WHP6275-repeat-A4-iseq	Unvaccinated	0.0455189	21J (Delta, B.1.617.2.*)
3578	WHP2242	Unvaccinated	0.0807587	20B (B.1.1.63)
3579	WHP4347	Unvaccinated	0.0280893	20I (Alpha)
3580	WHP3663	Unvaccinated	0.0773123	20A (B.1.36.*)
3582	WHP3379	Unvaccinated	0.0294519	20A (B.1.36.*)
3584	WHP2792	Unvaccinated	0.0526283	20A (B.1.36.*)
3587	WHP1791	Unvaccinated	0.0421185	20B (B.1.1.63)
3588	WHP3411	Unvaccinated	0.047822	20A (B.1.36.*)
3588	WHP6805-H2-iseq	Unvaccinated	0.032	21M (Omicron, BA.2.*)
3589	WHP4046	Unvaccinated	0.0296991	20A (B.1.36.*)
3590	WHP4862	Unvaccinated	0.0368248	21J (Delta, B.1.617.2.*)
3595	WHP2692	Unvaccinated	0.0479781	20A (B.1.36.*)
3597	WHP2792	Unvaccinated	0.0334308	20A (B.1.36.*)
3598	WHP2853	Unvaccinated	0.0278808	20A (B.1.36.*)
3598	WHP3460	Unvaccinated	0.0266982	20A (B.1.36.*)
3601	WHP2667	Unvaccinated	0.0276305	20A (B.1.36.*)
3601	WHP3539	Unvaccinated	0.0280179	20A (B.1.36.*)
3602	WHP1700	Unvaccinated	0.0419933	20B (B.1.1.63)
3604	WHP3749	Unvaccinated	0.0455057	20A (B.1.36.*)
3613	WHP2898	Unvaccinated	0.060518	20A (B.1.36.*)
3613	WHP4207	Unvaccinated	0.0549048	20A (B.1.36.*)
3614	WHP4333	Unvaccinated	0.027427	20I (Alpha)
3617	WHP4862	Unvaccinated	0.0524425	21J (Delta, B.1.617.2.*)
3619	WHP7301-A4v1	Unvaccinated	0.0419344	21M (Omicron, BA.2.*)
3623	WHP3411	Unvaccinated	0.0674457	20A (B.1.36.*)
3623	WHP7301-A4v1	Unvaccinated	0.0464135	21M (Omicron, BA.2.*)
3631	WHP3661	Unvaccinated	0.0288719	20A (B.1.36.*)
3635	WHP2792	Unvaccinated	0.0345955	20A (B.1.36.*)
3637	WHP3079	Unvaccinated	0.0463412	20A (B.1.36.*)
3638	WHP1995	Unvaccinated	0.0329852	20B (B.1.1.63)
3638	WHP2792	Unvaccinated	0.0481142	20A (B.1.36.*)
3639	WHP1493	Unvaccinated	0.0401872	20B (B.1.1.63)
3645	WHP4836	Unvaccinated	0.0265487	21J (Delta, B.1.617.2.*)
3647	WHP1934	Unvaccinated	0.285912	20B (B.1.1.63)
3647	WHP5881	Unvaccinated	0.0352113	21J (Delta, B.1.617.2.*)
3653	WHP1449	Unvaccinated	0.028052	20B (B.1.1.63)
3653	WHP2598	Unvaccinated	0.0918379	20A (B.1.36.*)
3660	WHP3314	Unvaccinated	0.0343513	20A (B.1.36.*)
3661	WHP2047	Unvaccinated	0.0281236	20B (B.1.1.63)
3663	WHP2919	Unvaccinated	0.0287953	20A (B.1.36.*)
3669	WHP4269	Unvaccinated	0.137832	20I (Alpha)
3680	WHP4377	Unvaccinated	0.0283585	20A (B.1.36.*)
3681	WHP3994	Unvaccinated	0.0759433	20A (B.1.36.*)
3682	WHP3853	Unvaccinated	0.0386041	20A (B.1.36.*)
3686	WHP2447	Unvaccinated	0.0252105	20A (B.1.36.*)
3688	WHP4264	Unvaccinated	0.0312944	20I (Alpha)
3689	WHP2796	Unvaccinated	0.0386977	20A (B.1.36.*)
3691	WHP4213	Unvaccinated	0.0447527	20A (B.1.36.*)
3692	WHP1826	Unvaccinated	0.0265911	20B (B.1.1.63)
3692	WHP2219	Unvaccinated	0.0522951	20B (B.1.1.63)
3695	WHP1673	Unvaccinated	0.0686392	20B (B.1.1.63)
3696	WHP4327	Unvaccinated	0.264007	20I (Alpha)
3699	WHP4241	Unvaccinated	0.0297411	20A (B.1.36.*)
3702	WHP1791	Unvaccinated	0.0355791	20B (B.1.1.63)
3706	WHP2534	Unvaccinated	0.0432517	20A (B.1.36.*)
3711	WHP5903	Unvaccinated	0.0372237	21M (Omicron, BA.2.*)
3711	WHP6371	Unvaccinated	0.225683	21M (Omicron, BA.2.*)
3712	WHP4862	Unvaccinated	0.0387097	21J (Delta, B.1.617.2.*)
3713	WHP3079	Unvaccinated	0.0342939	20A (B.1.36.*)
3713	WHP4766	Unvaccinated	0.091427	21J (Delta, B.1.617.2.*)
3715	WHP2687	Unvaccinated	0.0292602	20A (B.1.36.*)
3717	WHP2538	Unvaccinated	0.0369177	20A (B.1.36.*)
3717	WHP3332	Unvaccinated	0.0496142	20A (B.1.36.*)
3722	WHP1675	Unvaccinated	0.0705456	20B (B.1.1.63)
3725	WHP3821	Unvaccinated	0.0645916	20A (B.1.36.*)
3725	WHP4327	Unvaccinated	0.323893	20I (Alpha)
3725	WHP4862	Unvaccinated	0.0251537	21J (Delta, B.1.617.2.*)
3729	WHP3228	Unvaccinated	0.0451008	20I (Alpha)
3730	WHP3977	Unvaccinated	0.0285532	20A (B.1.36.*)
3730	WHP7347-A4v1	Unvaccinated	0.0271207	21M (Omicron, BA.2.*)
3731	WHP3100	Unvaccinated	0.111697	20A (B.1.36.*)
3733	WHP2054	Unvaccinated	0.0346873	20B (B.1.1.63)
3734	WHP3907	Unvaccinated	0.0261337	20A (B.1.36.*)
3737	WHP1902	Unvaccinated	0.0358719	20B (B.1.1.63)
3737	WHP3589	Unvaccinated	0.0295731	20A (B.1.36.*)
3737	WHP4194	Unvaccinated	0.285147	20A (B.1.36.*)
3738	WHP3839	Unvaccinated	0.0478503	20A (B.1.36.*)
3738	WHP4236	Unvaccinated	0.0357384	20I (Alpha)
3739	WHP2692	Unvaccinated	0.0801526	20A (B.1.36.*)
3739	WHP3461	Unvaccinated	0.104794	20A (B.1.36.*)
3743	WHP2809	Unvaccinated	0.322085	20A (B.1.36.*)
3746	WHP4492	Unvaccinated	0.136433	20I (Alpha)
3747	WHP5095	Unvaccinated	0.22055	21J (Delta, B.1.617.2.*)
3751	WHP4239	Unvaccinated	0.0513642	20A (B.1.36.*)
3754	WHP4174	Unvaccinated	0.0386482	20A (B.1.36.*)
3754	WHP5460	Unvaccinated	0.0462855	21M (Omicron, BA.2.*)
3756	WHP2662	Unvaccinated	0.0273218	20A (B.1.36.*)
3758	WHP2534	Unvaccinated	0.257427	20A (B.1.36.*)
3758	WHP4862	Unvaccinated	0.0704829	21J (Delta, B.1.617.2.*)
3762	WHP8589-H2-iseq	Unvaccinated	0.0254237	21M (Omicron, BA.2.*)
3763	WHP6371	Unvaccinated	0.0887484	21M (Omicron, BA.2.*)
3764	WHP1436	Unvaccinated	0.0488464	20B (B.1.1.63)
3764	WHP3073	Unvaccinated	0.0741811	20A (B.1.36.*)
3764	WHP3506	Unvaccinated	0.0537954	20A (B.1.36.*)
3765	WHP3863	Unvaccinated	0.179946	20A (B.1.36.*)
3767	WHP4787	Unvaccinated	0.0576789	21J (Delta, B.1.617.2.*)
3768	WHP1954	Unvaccinated	0.112645	20B (B.1.1.63)
3768	WHP3590	Unvaccinated	0.25365	20A (B.1.36.*)
3770	WHP3384	Unvaccinated	0.182161	20A (B.1.36.*)
3770	WHP3425	Unvaccinated	0.0485664	20A (B.1.36.*)
3772	WHP6343	Unvaccinated	0.0441733	21M (Omicron, BA.2.*)
3774	WHP1810	Unvaccinated	0.0270993	20B (B.1.1.63)
3774	WHP4118	Unvaccinated	0.0302467	20A (B.1.36.*)
3777	WHP1484	Unvaccinated	0.0714196	20B (B.1.1.63)
3782	WHP3438	Unvaccinated	0.0257106	20A (B.1.36.*)
3782	WHP4147	Unvaccinated	0.0372464	20A (B.1.36.*)
3785	WHP4239	Unvaccinated	0.0376424	20A (B.1.36.*)
3785	WHP6338	Unvaccinated	0.133333	21M (Omicron, BA.2.*)
3787	WHP2509	Unvaccinated	0.0737555	20A (B.1.36.*)
3788	WHP4034	Unvaccinated	0.0675066	20A (B.1.36.*)
3788	WHP4095	Unvaccinated	0.0973064	20I (Alpha)
3792	WHP1785	Unvaccinated	0.0542195	20B (B.1.1.63)
3792	WHP2644	Unvaccinated	0.0715197	20A (B.1.36.*)
3793	WHP4207	Unvaccinated	0.0361469	20A (B.1.36.*)
3795	WHP3994	Unvaccinated	0.0375338	20A (B.1.36.*)
3797	WHP4171	Unvaccinated	0.0492356	20I (Alpha)
3797	WHP4185	Unvaccinated	0.0281778	20A (B.1.36.*)
3798	WHP3727	Unvaccinated	0.0631798	20A (B.1.36.*)
3799	WHP1406	Unvaccinated	0.0418486	20B (B.1.1.63)
3801	WHP2268	Unvaccinated	0.103811	20B (B.1.1.63)
3801	WHP2257	Unvaccinated	0.324665	20B (B.1.1.63)
3801	RE-WHP2750	Unvaccinated	0.0280468	20A (B.1.36.*)
3801	WHP3815	Unvaccinated	0.0525183	20A (B.1.36.*)
3802	WHP4105	Unvaccinated	0.0387345	20A (B.1.36.*)
3803	WHP2417	Unvaccinated	0.0263107	20B (B.1.1.63)
3805	WHP3791	Unvaccinated	0.0826704	20A (B.1.36.*)
3807	WHP3478	Unvaccinated	0.0274667	20A (B.1.36.*)
3812	WHP6338	Unvaccinated	0.271363	21M (Omicron, BA.2.*)
3813	WHP5517-S16-iseq	Unvaccinated	0.0277778	21M (Omicron, BA.2.*)
3815	WHP2018	Unvaccinated	0.0259793	20B (B.1.1.63)
3816	WHP1791	Unvaccinated	0.0439371	20B (B.1.1.63)
3818	WHP3228	Unvaccinated	0.0317594	20I (Alpha)
3819	WHP4843	Unvaccinated	0.0453966	21J (Delta, B.1.617.2.*)
3820	WHP2268	Unvaccinated	0.0997609	20B (B.1.1.63)
3820	WHP8252-H2-iseq	Unvaccinated	0.0341686	21M (Omicron, BA.2.*)
3824	RE-WHP3022	Unvaccinated	0.0275584	20A (B.1.36.*)
3825	WHP3723	Unvaccinated	0.0277689	20A (B.1.36.*)
3825	WHP4241	Unvaccinated	0.0823486	20A (B.1.36.*)
3825	WHP5872	Unvaccinated	0.048688	21M (Omicron, BA.2.*)
3825	WHP6932-H2-iseq	Unvaccinated	0.0277778	21M (Omicron, BA.2.*)
3826	WHP3767	Unvaccinated	0.0542461	20A (B.1.36.*)
3827	WHP1478	Unvaccinated	0.0380501	20B (B.1.1.63)
3828	WHP3846	Unvaccinated	0.307694	20A (B.1.36.*)
3828	WHP5095	Unvaccinated	0.33253	21J (Delta, B.1.617.2.*)
3832	WHP1422	Unvaccinated	0.0293951	20B (B.1.1.63)
3832	WHP4209	Unvaccinated	0.027326	20A (B.1.36.*)
3832	WHP4787	Unvaccinated	0.0607575	21J (Delta, B.1.617.2.*)
3835	WHP4032	Unvaccinated	0.0294228	20I (Alpha)
3836	WHP3087	Unvaccinated	0.277262	20A (B.1.36.*)
3836	WHP3472	Unvaccinated	0.0582163	20B (B.1.1.63)
3836	WHP4779	Unvaccinated	0.478297	21J (Delta, B.1.617.2.*)
3838	WHP1873	Unvaccinated	0.0629744	20B (B.1.1.63)
3838	WHP2040	Unvaccinated	0.310791	20B (B.1.1.63)
3838	WHP3072	Unvaccinated	0.0351626	20A (B.1.36.*)
3838	WHP3894	Unvaccinated	0.025197	20A (B.1.36.*)
3840	WHP3469	Unvaccinated	0.0938776	20A (B.1.36.*)
3842	WHP2440	Unvaccinated	0.0285947	20A (B.1.36.*)
3846	WHP3144	Unvaccinated	0.0452782	20A (B.1.36.*)
3848	WHP1895	Unvaccinated	0.0565505	20B (B.1.1.63)
3848	WHP2341	Unvaccinated	0.0297882	20B (B.1.1.63)
3848	WHP4238	Unvaccinated	0.0324762	20I (Alpha)
3850	WHP4126	Unvaccinated	0.0299529	20A (B.1.36.*)
3851	WHP2977	Unvaccinated	0.0409451	20A (B.1.36.*)
3852	WHP2417	Unvaccinated	0.0325951	20B (B.1.1.63)
3852	WHP3871	Unvaccinated	0.0287963	20A (B.1.36.*)
3852	WHP4377	Unvaccinated	0.18313	20A (B.1.36.*)
3852	WHP5881	Unvaccinated	0.0427046	21J (Delta, B.1.617.2.*)
3853	WHP1626	Unvaccinated	0.0343388	20B (B.1.1.63)
3853	WHP3817	Unvaccinated	0.0251387	20A (B.1.36.*)
3853	WHP4560	Unvaccinated	0.0494658	20A (B.1.36.*)
3854	WHP3505	Unvaccinated	0.0437265	20A (B.1.36.*)
3854	WHP3806	Unvaccinated	0.0570854	20A (B.1.36.*)
3854	WHP4234	Unvaccinated	0.0251175	20A (B.1.36.*)
3855	WHP2809	Unvaccinated	0.170318	20A (B.1.36.*)
3855	WHP3377	Unvaccinated	0.0573607	20A (B.1.36.*)
3855	WHP6932-H2-iseq	Unvaccinated	0.027027	21M (Omicron, BA.2.*)
3856	WHP2803	Unvaccinated	0.340385	20A (B.1.36.*)
3858	WHP1822	Unvaccinated	0.0703753	20B (B.1.1.63)
3859	WHP6698-H2-iseq	Unvaccinated	0.025641	21M (Omicron, BA.2.*)
3859	WHP6932-H2-iseq	Unvaccinated	0.0272727	21M (Omicron, BA.2.*)
3860	WHP1953	Unvaccinated	0.129924	20B (B.1.1.63)
3860	WHP3977	Unvaccinated	0.0292678	20A (B.1.36.*)
3861	WHP2791	Unvaccinated	0.0739266	20A (B.1.36.*)
3862	WHP2681	Unvaccinated	0.0438822	20A (B.1.36.*)
3862	WHP7717-A4v1	Unvaccinated	0.0475968	21M (Omicron, BA.2.*)
3862	WHP7734-A4v1	Unvaccinated	0.0355001	21M (Omicron, BA.2.*)
3862	WHP7802-A4v1	Unvaccinated	0.0496119	21M (Omicron, BA.2.*)
3862	WHP8434-A4v1	Unvaccinated	0.0309735	21M (Omicron, BA.2.*)
3862	WHP7694-A4v1	Unvaccinated	0.0953992	21M (Omicron, BA.2.*)
3862	WHP7762-A4v1	Unvaccinated	0.0324006	21M (Omicron, BA.2.*)
3862	WHP8455-A4v1	Unvaccinated	0.0264835	21M (Omicron, BA.2.*)
3862	WHP8473-A4v1	Unvaccinated	0.0262009	21M (Omicron, BA.2.*)
3863	WHP4492	Unvaccinated	0.0558679	20I (Alpha)
3864	WHP3665	Unvaccinated	0.0348034	20A (B.1.36.*)
3864	WHP3841	Unvaccinated	0.0757433	20A (B.1.36.*)
3868	WHP3438	Unvaccinated	0.0467855	20A (B.1.36.*)
3870	WHP3817	Unvaccinated	0.0359257	20A (B.1.36.*)
3871	WHP3379	Unvaccinated	0.033934	20A (B.1.36.*)
3872	WHP1844	Unvaccinated	0.0281671	20B (B.1.1.63)
3873	WHP1449	Unvaccinated	0.0731012	20B (B.1.1.63)
3873	WHP3505	Unvaccinated	0.0304848	20A (B.1.36.*)
3874	WHP3468	Unvaccinated	0.0583085	20A (B.1.36.*)
3874	WHP4276	Unvaccinated	0.0263158	20A (B.1.36.*)
3875	WHP3152	Unvaccinated	0.0728936	20A (B.1.36.*)
3875	WHP4019	Unvaccinated	0.0378247	20A (B.1.36.*)
3876	WHP1515	Unvaccinated	0.042847	20B (B.1.1.63)
3877	WHP3990	Unvaccinated	0.0329327	20A (B.1.36.*)
3877	WHP6344	Unvaccinated	0.0894309	21M (Omicron, BA.2.*)
3880	WHP1888	Unvaccinated	0.0476282	20B (B.1.1.63)
3880	WHP2449	Unvaccinated	0.165212	20A (B.1.36.*)
3881	WHP2257	Unvaccinated	0.0286693	20B (B.1.1.63)
3881	WHP3341	Unvaccinated	0.0300621	20A (B.1.36.*)
3882	WHP1890	Unvaccinated	0.0410569	20B (B.1.1.63)
3882	WHP1894	Unvaccinated	0.0632809	20B (B.1.1.63)
3882	WHP2840	Unvaccinated	0.266533	20A (B.1.36.*)
3882	WHP2903	Unvaccinated	0.0267013	20A (B.1.36.*)
3882	WHP3468	Unvaccinated	0.0833618	20A (B.1.36.*)
3882	WHP4019	Unvaccinated	0.491449	20A (B.1.36.*)
3882	WHP4372	Unvaccinated	0.101955	20A (B.1.36.*)
3883	WHP2242	Unvaccinated	0.0371019	20B (B.1.1.63)
3886	WHP2351	Unvaccinated	0.0308399	20B (B.1.1.63)
3886	WHP3849	Unvaccinated	0.0266603	20A (B.1.36.*)
3890	WHP2219	Unvaccinated	0.0275679	20B (B.1.1.63)
3891	WHP3666	Unvaccinated	0.0266697	20A (B.1.36.*)
3892	WHP4138	Unvaccinated	0.0293402	20A (B.1.36.*)
3893	WHP4171	Unvaccinated	0.116489	20I (Alpha)
3894	WHP4003	Unvaccinated	0.0937363	20A (B.1.36.*)
3895	WHP5405	Unvaccinated	0.0446519	21J (Delta, B.1.617.2.*)
3915	WHP2793	Unvaccinated	0.0677966	20A (B.1.36.*)
3922	WHP2791	Unvaccinated	0.09847	20A (B.1.36.*)
3922	WHP2896	Unvaccinated	0.0319078	20A (B.1.36.*)
3925	WHP6343	Unvaccinated	0.0578368	21M (Omicron, BA.2.*)
3926	WHP6805-H2-iseq	Unvaccinated	0.036036	21M (Omicron, BA.2.*)
3933	WHP5461	Unvaccinated	0.0672269	21M (Omicron, BA.2.*)
3952	WHP3130	Unvaccinated	0.0277764	20A (B.1.36.*)
3954	WHP3075	Unvaccinated	0.0338838	20A (B.1.36.*)
3955	WHP2153	Unvaccinated	0.0310326	20B (B.1.1.63)
3955	WHP3075	Unvaccinated	0.0317091	20A (B.1.36.*)
3957	WHP6338	Unvaccinated	0.0360061	21M (Omicron, BA.2.*)
3958	WHP2861	Unvaccinated	0.0341048	20A (B.1.36.*)
3960	WHP2938	Unvaccinated	0.0390318	20A (B.1.36.*)
3961	WHP4000	Unvaccinated	0.0473762	20A (B.1.36.*)
[truncated: 17,395 more rows]

## Sheet: Figure 2c
vaccine_doses	pi	lineage
Unvaccinated	-2.89704e-05	20A (B.1.36.*)
Unvaccinated	1.49722e-05	20A (B.1.36.*)
Unvaccinated	0.000191462	20A (B.1.36.*)
Unvaccinated	-2.01149e-05	20A (B.1.36.*)
Unvaccinated	-5.30993e-05	20A (B.1.36.*)
Unvaccinated	-6.44486e-05	20A (B.1.36.*)
Unvaccinated	-7.7448e-06	20A (B.1.36.*)
Unvaccinated	-2.4767e-05	20A (B.1.36.*)
Unvaccinated	5.72633e-05	20A (B.1.36.*)
Unvaccinated	-1.12616e-05	20A (B.1.36.*)
Unvaccinated	-7.87045e-06	20A (B.1.36.*)
Unvaccinated	-8.76005e-05	20A (B.1.36.*)
Unvaccinated	-8.99895e-05	20A (B.1.36.*)
Unvaccinated	-4.77205e-05	20A (B.1.36.*)
Unvaccinated	-5.87587e-06	20A (B.1.36.*)
Unvaccinated	-8.00192e-05	20A (B.1.36.*)
Unvaccinated	-5.60881e-05	20A (B.1.36.*)
Unvaccinated	3.12456e-05	20A (B.1.36.*)
Unvaccinated	-4.81703e-05	20A (B.1.36.*)
Unvaccinated	1.09913e-05	20A (B.1.36.*)
Unvaccinated	1.28406e-05	20A (B.1.36.*)
Unvaccinated	-4.56554e-05	20A (B.1.36.*)
Unvaccinated	-5.71119e-05	20A (B.1.36.*)
Unvaccinated	-4.62667e-05	20A (B.1.36.*)
Unvaccinated	-3.05303e-05	20A (B.1.36.*)
Unvaccinated	-9.51582e-05	20A (B.1.36.*)
Unvaccinated	-9.96117e-05	20A (B.1.36.*)
Unvaccinated	-1.91818e-05	20A (B.1.36.*)
Unvaccinated	-1.1364e-05	20A (B.1.36.*)
Unvaccinated	-3.47944e-05	20A (B.1.36.*)
Unvaccinated	-1.62273e-05	20A (B.1.36.*)
Unvaccinated	-8.67223e-05	20A (B.1.36.*)
Unvaccinated	-2.04069e-05	20A (B.1.36.*)
Unvaccinated	-5.56266e-05	20A (B.1.36.*)
Unvaccinated	-4.67315e-05	20A (B.1.36.*)
Unvaccinated	-7.84801e-05	20A (B.1.36.*)
Unvaccinated	-6.40805e-05	20A (B.1.36.*)
Unvaccinated	-2.34866e-05	20A (B.1.36.*)
Unvaccinated	2.71624e-05	20A (B.1.36.*)
Unvaccinated	-5.88457e-05	20A (B.1.36.*)
Unvaccinated	-4.94176e-05	20A (B.1.36.*)
Unvaccinated	-4.93437e-05	20A (B.1.36.*)
Unvaccinated	-7.88551e-05	20A (B.1.36.*)
Unvaccinated	-6.00924e-05	20A (B.1.36.*)
Unvaccinated	-6.4275e-05	20A (B.1.36.*)
Unvaccinated	-9.95214e-05	20A (B.1.36.*)
Unvaccinated	-4.93535e-05	20A (B.1.36.*)
Unvaccinated	-0.0001066	20A (B.1.36.*)
Unvaccinated	-3.57947e-05	20A (B.1.36.*)
Unvaccinated	-4.67761e-05	20A (B.1.36.*)
Unvaccinated	6.10988e-05	20A (B.1.36.*)
Unvaccinated	-7.85855e-05	20A (B.1.36.*)
Unvaccinated	-5.09484e-05	20A (B.1.36.*)
Unvaccinated	-5.81231e-05	20A (B.1.36.*)
Unvaccinated	-6.33804e-05	20A (B.1.36.*)
Unvaccinated	-0.000122808	20A (B.1.36.*)
Unvaccinated	-0.000116201	20A (B.1.36.*)
Unvaccinated	-0.000104416	20A (B.1.36.*)
Unvaccinated	-0.000103393	20A (B.1.36.*)
Unvaccinated	1.35057e-05	20A (B.1.36.*)
Unvaccinated	-5.70257e-05	20B (B.1.1.63)
Unvaccinated	-4.41305e-05	20B (B.1.1.63)
Unvaccinated	-9.78594e-05	20B (B.1.1.63)
Unvaccinated	-6.4656e-05	20B (B.1.1.63)
Unvaccinated	6.21047e-05	20B (B.1.1.63)
Unvaccinated	5.45865e-05	20B (B.1.1.63)
Unvaccinated	-2.5958e-05	20B (B.1.1.63)
Unvaccinated	-3.55129e-05	20B (B.1.1.63)
Unvaccinated	-1.4467e-05	20B (B.1.1.63)
Unvaccinated	-3.88983e-05	20B (B.1.1.63)
Unvaccinated	-2.20876e-05	20B (B.1.1.63)
Unvaccinated	-5.13408e-05	20B (B.1.1.63)
Unvaccinated	-2.67105e-05	20B (B.1.1.63)
Unvaccinated	-3.82233e-05	20B (B.1.1.63)
Unvaccinated	-3.43218e-05	20B (B.1.1.63)
Unvaccinated	-3.82551e-05	20B (B.1.1.63)
Unvaccinated	-5.10372e-05	20B (B.1.1.63)
Unvaccinated	-6.43356e-05	20B (B.1.1.63)
Unvaccinated	5.89303e-06	20B (B.1.1.63)
Unvaccinated	-0.000100979	20B (B.1.1.63)
Unvaccinated	-2.42085e-05	20B (B.1.1.63)
Unvaccinated	-6.86871e-05	20B (B.1.1.63)
Unvaccinated	-8.38619e-06	20B (B.1.1.63)
Unvaccinated	5.12223e-05	20B (B.1.1.63)
Unvaccinated	-4.56156e-05	20B (B.1.1.63)
Unvaccinated	0.00043292	20B (B.1.1.63)
Unvaccinated	-2.92562e-05	20B (B.1.1.63)
Unvaccinated	-2.68727e-05	20B (B.1.1.63)
Unvaccinated	6.01099e-06	20B (B.1.1.63)
Unvaccinated	3.12582e-05	20B (B.1.1.63)
Unvaccinated	-9.91972e-06	20B (B.1.1.63)
Unvaccinated	-1.68099e-05	20B (B.1.1.63)
Unvaccinated	-3.32609e-05	20B (B.1.1.63)
Unvaccinated	-1.65641e-05	20B (B.1.1.63)
Unvaccinated	-1.49996e-05	20B (B.1.1.63)
Unvaccinated	-8.91916e-05	20B (B.1.1.63)
Unvaccinated	-1.38273e-05	20B (B.1.1.63)
Unvaccinated	-2.98147e-06	20B (B.1.1.63)
Unvaccinated	-2.40023e-06	20B (B.1.1.63)
Unvaccinated	8.62205e-05	20B (B.1.1.63)
Unvaccinated	-5.61e-05	20B (B.1.1.63)
Unvaccinated	1.27196e-05	20B (B.1.1.63)
Unvaccinated	-4.4356e-05	20B (B.1.1.63)
Unvaccinated	2.7e-06	20B (B.1.1.63)
Unvaccinated	-2.50503e-05	20B (B.1.1.63)
Unvaccinated	1.80458e-05	20B (B.1.1.63)
Unvaccinated	-4.40097e-05	20B (B.1.1.63)
Unvaccinated	3.37485e-05	20B (B.1.1.63)
Unvaccinated	3.43831e-05	20B (B.1.1.63)
Unvaccinated	-2.40306e-05	20B (B.1.1.63)
Unvaccinated	7.93354e-06	20B (B.1.1.63)
Unvaccinated	1.48919e-05	20B (B.1.1.63)
Unvaccinated	9.38436e-06	20B (B.1.1.63)
Unvaccinated	2.86329e-05	20B (B.1.1.63)
Unvaccinated	9.40813e-05	20B (B.1.1.63)
Unvaccinated	9.03351e-06	20B (B.1.1.63)
Unvaccinated	7.59997e-05	20B (B.1.1.63)
Unvaccinated	-1.53139e-05	20B (B.1.1.63)
Unvaccinated	4.50581e-05	20B (B.1.1.63)
Unvaccinated	-8.4662e-06	20B (B.1.1.63)
Unvaccinated	5.23007e-05	20B (B.1.1.63)
Unvaccinated	-1.92586e-05	20B (B.1.1.63)
Unvaccinated	-1.17428e-05	20B (B.1.1.63)
Unvaccinated	-7.72067e-06	20B (B.1.1.63)
Unvaccinated	7.27992e-05	20B (B.1.1.63)
Unvaccinated	-4.9784e-05	20B (B.1.1.63)
Unvaccinated	-0.000118684	20B (B.1.1.63)
Unvaccinated	-4.70689e-05	20B (B.1.1.63)
Unvaccinated	-2.64683e-05	20B (B.1.1.63)
Unvaccinated	-5.15861e-05	20B (B.1.1.63)
Unvaccinated	3.55254e-05	20B (B.1.1.63)
Unvaccinated	-5.32208e-05	20B (B.1.1.63)
Unvaccinated	-3.45991e-05	20B (B.1.1.63)
Unvaccinated	-3.87522e-05	20B (B.1.1.63)
Unvaccinated	-1.95097e-05	20B (B.1.1.63)
Unvaccinated	-2.04037e-05	20B (B.1.1.63)
Unvaccinated	-3.51838e-05	20B (B.1.1.63)
Unvaccinated	-2.10195e-06	20B (B.1.1.63)
Unvaccinated	1.19099e-06	20B (B.1.1.63)
Unvaccinated	-8.87284e-06	20B (B.1.1.63)
Unvaccinated	-8.11253e-05	20B (B.1.1.63)
Unvaccinated	-7.92733e-05	20B (B.1.1.63)
Unvaccinated	-3.71437e-05	20B (B.1.1.63)
Unvaccinated	-2.7862e-05	20B (B.1.1.63)
Unvaccinated	-3.2638e-05	20B (B.1.1.63)
Unvaccinated	-2.36302e-05	20B (B.1.1.63)
Unvaccinated	-8.19224e-05	20B (B.1.1.63)
Unvaccinated	-6.9047e-05	20B (B.1.1.63)
Unvaccinated	-1.92141e-05	20B (B.1.1.63)
Unvaccinated	-2.82556e-05	20B (B.1.1.63)
Unvaccinated	6.27503e-06	20B (B.1.1.63)
Unvaccinated	-8.52917e-05	20B (B.1.1.63)
Unvaccinated	0.000102414	20B (B.1.1.63)
Unvaccinated	-7.70504e-05	20B (B.1.1.63)
Unvaccinated	-5.35167e-05	20B (B.1.1.63)
Unvaccinated	-9.67872e-05	20B (B.1.1.63)
Unvaccinated	-7.50495e-05	20B (B.1.1.63)
Unvaccinated	-2.6522e-05	20B (B.1.1.63)
Unvaccinated	-4.84237e-05	20B (B.1.1.63)
Unvaccinated	-7.54907e-05	20B (B.1.1.63)
Unvaccinated	-6.26612e-05	20B (B.1.1.63)
Unvaccinated	-3.18104e-05	20B (B.1.1.63)
Unvaccinated	-4.71967e-05	20B (B.1.1.63)
Unvaccinated	-8.9574e-05	20B (B.1.1.63)
Unvaccinated	-1.71103e-05	20B (B.1.1.63)
Unvaccinated	-0.000122664	20B (B.1.1.63)
Unvaccinated	-7.20447e-05	20B (B.1.1.63)
Unvaccinated	-1.94062e-05	20B (B.1.1.63)
Unvaccinated	-3.51627e-05	20B (B.1.1.63)
Unvaccinated	-0.000113219	20B (B.1.1.63)
Unvaccinated	-4.45917e-05	20B (B.1.1.63)
Unvaccinated	-4.57296e-05	20B (B.1.1.63)
Unvaccinated	-3.50022e-06	20B (B.1.1.63)
Unvaccinated	-1.96697e-05	20B (B.1.1.63)
Unvaccinated	-4.70269e-05	20B (B.1.1.63)
Unvaccinated	-4.42296e-05	20B (B.1.1.63)
Unvaccinated	-4.14598e-05	20B (B.1.1.63)
Unvaccinated	-1.23057e-05	20B (B.1.1.63)
Unvaccinated	-1.51011e-05	20B (B.1.1.63)
Unvaccinated	4.69732e-06	20B (B.1.1.63)
Unvaccinated	-1.80019e-05	20B (B.1.1.63)
Unvaccinated	-6.34054e-05	20B (B.1.1.63)
Unvaccinated	-1.19568e-05	20B (B.1.1.63)
Unvaccinated	-3.26855e-05	20B (B.1.1.63)
Unvaccinated	-6.99911e-05	20B (B.1.1.63)
Unvaccinated	1.17334e-05	20B (B.1.1.63)
Unvaccinated	0.000101097	20B (B.1.1.63)
Unvaccinated	-6.41045e-05	20B (B.1.1.63)
Unvaccinated	5.56779e-06	20B (B.1.1.63)
Unvaccinated	-7.53678e-05	20B (B.1.1.63)
Unvaccinated	7.31837e-06	20B (B.1.1.63)
Unvaccinated	-8.90917e-05	20B (B.1.1.63)
Unvaccinated	-3.74523e-06	20B (B.1.1.63)
Unvaccinated	3.69359e-05	20B (B.1.1.63)
Unvaccinated	-7.35594e-06	20B (B.1.1.63)
Unvaccinated	3.86277e-05	20B (B.1.1.63)
Unvaccinated	-3.06814e-05	20B (B.1.1.63)
Unvaccinated	-6.22734e-05	20B (B.1.1.63)
Unvaccinated	9.75158e-06	20B (B.1.1.63)
Unvaccinated	-6.0249e-05	20B (B.1.1.63)
Unvaccinated	-5.95487e-05	20B (B.1.1.63)
Unvaccinated	-3.84292e-05	20B (B.1.1.63)
Unvaccinated	-4.83175e-05	20B (B.1.1.63)
Unvaccinated	-8.29121e-06	20B (B.1.1.63)
Unvaccinated	-4.5566e-05	20B (B.1.1.63)
Unvaccinated	-8.37455e-05	20B (B.1.1.63)
Unvaccinated	-6.162e-05	20B (B.1.1.63)
Unvaccinated	-6.37144e-05	20B (B.1.1.63)
Unvaccinated	-6.31365e-05	20B (B.1.1.63)
Unvaccinated	-4.79366e-05	20B (B.1.1.63)
Unvaccinated	-7.95154e-05	20B (B.1.1.63)
Unvaccinated	-8.53302e-05	20B (B.1.1.63)
Unvaccinated	-2.98404e-05	20B (B.1.1.63)
Unvaccinated	-9.76116e-05	20B (B.1.1.63)
Unvaccinated	-3.36118e-05	20B (B.1.1.63)
Unvaccinated	3.1078e-06	20B (B.1.1.63)
Unvaccinated	0.000107938	20B (B.1.1.63)
Unvaccinated	-2.12725e-06	20B (B.1.1.63)
Unvaccinated	-5.86656e-05	20B (B.1.1.63)
Unvaccinated	-6.01316e-05	20B (B.1.1.63)
Unvaccinated	-3.582e-05	20B (B.1.1.63)
Unvaccinated	1.24308e-05	20B (B.1.1.63)
Unvaccinated	-5.86674e-05	20B (B.1.1.63)
Unvaccinated	-0.000109415	20B (B.1.1.63)
Unvaccinated	-6.77e-05	20B (B.1.1.63)
Unvaccinated	-5.57485e-05	20B (B.1.1.63)
Unvaccinated	-7.33354e-05	20B (B.1.1.63)
Unvaccinated	-4.78611e-05	20B (B.1.1.63)
Unvaccinated	-3.8544e-05	20B (B.1.1.63)
Unvaccinated	0.000132306	20B (B.1.1.63)
Unvaccinated	1.83205e-05	20B (B.1.1.63)
Unvaccinated	-4.52598e-05	20B (B.1.1.63)
Unvaccinated	-6.08555e-05	20B (B.1.1.63)
Unvaccinated	-6.10354e-05	20B (B.1.1.63)
Unvaccinated	-5.56329e-05	20B (B.1.1.63)
Unvaccinated	-4.94471e-05	20B (B.1.1.63)
Unvaccinated	-2.87902e-05	20B (B.1.1.63)
Unvaccinated	-3.15726e-05	20B (B.1.1.63)
Unvaccinated	-4.74812e-05	20B (B.1.1.63)
Unvaccinated	2.81167e-05	20B (B.1.1.63)
Unvaccinated	-1.00302e-05	20B (B.1.1.63)
Unvaccinated	-3.18548e-05	20B (B.1.1.63)
Unvaccinated	-1.94437e-05	20B (B.1.1.63)
Unvaccinated	7.31277e-06	20B (B.1.1.63)
Unvaccinated	-1.66427e-05	20B (B.1.1.63)
Unvaccinated	-6.93586e-05	20B (B.1.1.63)
Unvaccinated	-1.92279e-05	20B (B.1.1.63)
Unvaccinated	1.33438e-05	20B (B.1.1.63)
Unvaccinated	-7.65603e-05	20B (B.1.1.63)
Unvaccinated	-8.52964e-06	20B (B.1.1.63)
Unvaccinated	-9.26929e-05	20B (B.1.1.63)
Unvaccinated	-7.86586e-05	20B (B.1.1.63)
Unvaccinated	-6.18983e-05	20B (B.1.1.63)
Unvaccinated	-5.0991e-05	20B (B.1.1.63)
Unvaccinated	-2.42248e-05	20B (B.1.1.63)
Unvaccinated	-4.84756e-05	20B (B.1.1.63)
Unvaccinated	9.60612e-06	20B (B.1.1.63)
Unvaccinated	-3.08206e-05	20B (B.1.1.63)
Unvaccinated	-3.31088e-05	20B (B.1.1.63)
Unvaccinated	-3.17801e-05	20B (B.1.1.63)
Unvaccinated	-1.892e-05	20B (B.1.1.63)
Unvaccinated	-7.48333e-05	20B (B.1.1.63)
Unvaccinated	-1.6475e-07	20B (B.1.1.63)
Unvaccinated	-1.02657e-05	20B (B.1.1.63)
Unvaccinated	3.63067e-05	20B (B.1.1.63)
Unvaccinated	-8.36286e-05	20B (B.1.1.63)
Unvaccinated	-6.28525e-05	20B (B.1.1.63)
Unvaccinated	-5.62823e-05	20B (B.1.1.63)
Unvaccinated	-2.82686e-05	20B (B.1.1.63)
Unvaccinated	-6.16241e-05	20B (B.1.1.63)
Unvaccinated	-1.83434e-05	20B (B.1.1.63)
Unvaccinated	-6.80416e-05	20B (B.1.1.63)
Unvaccinated	9.05781e-06	20B (B.1.1.63)
Unvaccinated	-1.12922e-05	20B (B.1.1.63)
Unvaccinated	-5.89922e-07	20B (B.1.1.63)
Unvaccinated	3.48984e-06	20B (B.1.1.63)
Unvaccinated	-1.53574e-05	20B (B.1.1.63)
Unvaccinated	-6.94724e-05	20B (B.1.1.63)
Unvaccinated	-1.19934e-05	20B (B.1.1.63)
Unvaccinated	4.98704e-06	20B (B.1.1.63)
Unvaccinated	-3.84155e-06	20B (B.1.1.63)
Unvaccinated	-6.02873e-05	20B (B.1.1.63)
Unvaccinated	-1.79846e-05	20B (B.1.1.63)
Unvaccinated	6.44038e-06	20B (B.1.1.63)
Unvaccinated	-7.86677e-05	20B (B.1.1.63)
Unvaccinated	-7.57408e-05	20B (B.1.1.63)
Unvaccinated	-7.79588e-05	20B (B.1.1.63)
Unvaccinated	-5.23268e-05	20B (B.1.1.63)
Unvaccinated	-5.78585e-05	20B (B.1.1.63)
Unvaccinated	-2.3748e-05	20B (B.1.1.63)
Unvaccinated	-3.31972e-05	20B (B.1.1.63)
Unvaccinated	-5.61175e-05	20B (B.1.1.63)
Unvaccinated	-9.89753e-05	20B (B.1.1.63)
Unvaccinated	-0.000100717	20B (B.1.1.63)
Unvaccinated	-3.82526e-05	20B (B.1.1.63)
Unvaccinated	-7.95056e-05	20B (B.1.1.63)
Unvaccinated	1.99916e-05	20B (B.1.1.63)
Unvaccinated	-6.92222e-05	20B (B.1.1.63)
Unvaccinated	-2.09789e-05	20B (B.1.1.63)
Unvaccinated	-4.49173e-05	20B (B.1.1.63)
Unvaccinated	-5.91661e-05	20B (B.1.1.63)
Unvaccinated	-6.79656e-05	20B (B.1.1.63)
Unvaccinated	-5.86164e-05	20B (B.1.1.63)
Unvaccinated	-4.14593e-05	20B (B.1.1.63)
Unvaccinated	-3.53268e-05	20B (B.1.1.63)
Unvaccinated	3.83999e-05	20B (B.1.1.63)
Unvaccinated	-6.51523e-05	20B (B.1.1.63)
Unvaccinated	0.000194237	20B (B.1.1.63)
Unvaccinated	0.000430907	20B (B.1.1.63)
Unvaccinated	-1.67267e-05	20B (B.1.1.63)
Unvaccinated	-5.91391e-05	20B (B.1.1.63)
Unvaccinated	-7.13898e-05	20B (B.1.1.63)
Unvaccinated	-7.89428e-05	20B (B.1.1.63)
Unvaccinated	-9.10808e-05	20B (B.1.1.63)
Unvaccinated	-5.7385e-05	20B (B.1.1.63)
Unvaccinated	2.19847e-05	20B (B.1.1.63)
Unvaccinated	-6.56673e-05	20B (B.1.1.63)
Unvaccinated	-5.09928e-05	20B (B.1.1.63)
Unvaccinated	-3.73311e-05	20B (B.1.1.63)
Unvaccinated	-1.70397e-05	20B (B.1.1.63)
Unvaccinated	-5.11174e-05	20B (B.1.1.63)
Unvaccinated	4.01705e-05	20B (B.1.1.63)
Unvaccinated	-3.16755e-05	20B (B.1.1.63)
Unvaccinated	-3.92466e-05	20B (B.1.1.63)
Unvaccinated	2.02687e-06	20B (B.1.1.63)
Unvaccinated	-2.1256e-05	20B (B.1.1.63)
Unvaccinated	-1.62647e-05	20B (B.1.1.63)
Unvaccinated	4.46184e-05	20B (B.1.1.63)
Unvaccinated	5.49862e-05	20B (B.1.1.63)
Unvaccinated	-2.3342e-05	20B (B.1.1.63)
Unvaccinated	-4.46373e-05	20B (B.1.1.63)
Unvaccinated	-3.15458e-05	20B (B.1.1.63)
Unvaccinated	6.5555e-05	20B (B.1.1.63)
Unvaccinated	-1.5109e-05	20B (B.1.1.63)
Unvaccinated	4.63943e-05	20B (B.1.1.63)
Unvaccinated	-7.28386e-05	20B (B.1.1.63)
Unvaccinated	-7.16777e-05	20B (B.1.1.63)
Unvaccinated	-1.27259e-05	20B (B.1.1.63)
Unvaccinated	-4.38123e-05	20B (B.1.1.63)
Unvaccinated	0.000110828	20B (B.1.1.63)
Unvaccinated	-4.67713e-05	20B (B.1.1.63)
Unvaccinated	-1.42486e-05	20B (B.1.1.63)
Unvaccinated	-7.11211e-05	20B (B.1.1.63)
Unvaccinated	-6.2624e-05	20B (B.1.1.63)
Unvaccinated	-2.44203e-06	20B (B.1.1.63)
Unvaccinated	6.58958e-05	20B (B.1.1.63)
Unvaccinated	0.000132406	20B (B.1.1.63)
Unvaccinated	-3.76762e-05	20B (B.1.1.63)
Unvaccinated	-3.25346e-05	20B (B.1.1.63)
Unvaccinated	3.2514e-05	20B (B.1.1.63)
Unvaccinated	-5.02057e-05	20B (B.1.1.63)
Unvaccinated	-2.47477e-05	20B (B.1.1.63)
Unvaccinated	-2.71092e-05	20B (B.1.1.63)
Unvaccinated	-4.42218e-05	20B (B.1.1.63)
Unvaccinated	-2.56205e-05	20B (B.1.1.63)
Unvaccinated	-5.71278e-05	20B (B.1.1.63)
Unvaccinated	-4.73026e-05	20B (B.1.1.63)
Unvaccinated	-6.85379e-05	20B (B.1.1.63)
Unvaccinated	-4.50418e-05	20B (B.1.1.63)
Unvaccinated	-6.9886e-06	20B (B.1.1.63)
Unvaccinated	-3.15525e-05	20B (B.1.1.63)
Unvaccinated	6.94299e-05	20B (B.1.1.63)
Unvaccinated	-3.79852e-05	20B (B.1.1.63)
Unvaccinated	-2.71337e-05	20B (B.1.1.63)
Unvaccinated	-2.47456e-05	20B (B.1.1.63)
Unvaccinated	0.000173064	20B (B.1.1.63)
Unvaccinated	-3.69542e-05	20B (B.1.1.63)
Unvaccinated	3.08988e-05	20B (B.1.1.63)
Unvaccinated	-4.50827e-05	20B (B.1.1.63)
Unvaccinated	-5.93218e-05	20B (B.1.1.63)
Unvaccinated	-0.000104213	20B (B.1.1.63)
Unvaccinated	-7.315e-05	20B (B.1.1.63)
Unvaccinated	-1.05074e-06	20B (B.1.1.63)
Unvaccinated	-8.49297e-05	20B (B.1.1.63)
Unvaccinated	-3.27818e-05	20B (B.1.1.63)
Unvaccinated	-4.46489e-05	20B (B.1.1.63)
Unvaccinated	-2.84779e-05	20B (B.1.1.63)
Unvaccinated	-0.000107054	20B (B.1.1.63)
Unvaccinated	-4.64728e-05	20B (B.1.1.63)
Unvaccinated	-5.34535e-05	20B (B.1.1.63)
Unvaccinated	-4.77664e-05	20B (B.1.1.63)
Unvaccinated	-4.7957e-05	20B (B.1.1.63)
Unvaccinated	-1.68549e-05	20B (B.1.1.63)
Unvaccinated	7.29461e-06	20B (B.1.1.63)
Unvaccinated	-4.90777e-05	20B (B.1.1.63)
Unvaccinated	-2.83873e-05	20B (B.1.1.63)
Unvaccinated	-1.09598e-05	20B (B.1.1.63)
Unvaccinated	-4.46418e-05	20B (B.1.1.63)
Unvaccinated	0.000278649	20B (B.1.1.63)
Unvaccinated	-4.89667e-05	20B (B.1.1.63)
Unvaccinated	-5.12787e-05	20B (B.1.1.63)
Unvaccinated	-4.85749e-05	20B (B.1.1.63)
Unvaccinated	-4.13956e-05	20B (B.1.1.63)
Unvaccinated	-4.62093e-05	20B (B.1.1.63)
Unvaccinated	-5.45236e-05	20B (B.1.1.63)
Unvaccinated	-6.64202e-05	20B (B.1.1.63)
Unvaccinated	-6.83287e-05	20B (B.1.1.63)
Unvaccinated	-2.11095e-05	20B (B.1.1.63)
Unvaccinated	-2.89995e-05	20B (B.1.1.63)
Unvaccinated	-2.34362e-05	20B (B.1.1.63)
Unvaccinated	-5.87144e-05	20B (B.1.1.63)
Unvaccinated	1.75211e-05	20B (B.1.1.63)
Unvaccinated	-3.83941e-05	20B (B.1.1.63)
Unvaccinated	5.7703e-05	20B (B.1.1.63)
Unvaccinated	-6.61174e-05	20B (B.1.1.63)
Unvaccinated	-7.24905e-05	20B (B.1.1.63)
Unvaccinated	-1.02692e-05	20B (B.1.1.63)
Unvaccinated	-4.73979e-05	20B (B.1.1.63)
Unvaccinated	-2.60418e-05	20B (B.1.1.63)
Unvaccinated	2.1597e-05	20B (B.1.1.63)
Unvaccinated	6.4903e-05	20B (B.1.1.63)
Unvaccinated	-2.03195e-05	20B (B.1.1.63)
Unvaccinated	-3.47292e-05	20B (B.1.1.63)
Unvaccinated	-2.56175e-05	20B (B.1.1.63)
Unvaccinated	-1.50224e-05	20B (B.1.1.63)
Unvaccinated	-4.39665e-05	20B (B.1.1.63)
Unvaccinated	-1.56259e-05	20B (B.1.1.63)
Unvaccinated	-4.90606e-05	20B (B.1.1.63)
Unvaccinated	-7.73195e-05	20B (B.1.1.63)
Unvaccinated	8.63976e-05	20B (B.1.1.63)
Unvaccinated	-3.41467e-06	20B (B.1.1.63)
Unvaccinated	-6.10128e-05	20B (B.1.1.63)
Unvaccinated	-2.94566e-05	20B (B.1.1.63)
Unvaccinated	-2.2809e-05	20B (B.1.1.63)
Unvaccinated	-2.07065e-05	20B (B.1.1.63)
Unvaccinated	-6.91971e-05	20B (B.1.1.63)
Unvaccinated	-5.88626e-05	20B (B.1.1.63)
Unvaccinated	3.06958e-05	20B (B.1.1.63)
Unvaccinated	-8.15334e-05	20B (B.1.1.63)
Unvaccinated	-4.54761e-05	20B (B.1.1.63)
Unvaccinated	-5.9804e-05	20B (B.1.1.63)
Unvaccinated	-1.99604e-05	20B (B.1.1.63)
Unvaccinated	-8.86807e-05	20B (B.1.1.63)
Unvaccinated	-1.6105e-05	20B (B.1.1.63)
Unvaccinated	-7.71767e-05	20B (B.1.1.63)
Unvaccinated	-2.38754e-05	20B (B.1.1.63)
Unvaccinated	-3.14816e-05	20B (B.1.1.63)
Unvaccinated	-5.58882e-05	20B (B.1.1.63)
Unvaccinated	-7.55629e-05	20B (B.1.1.63)
Unvaccinated	-3.66855e-05	20B (B.1.1.63)
Unvaccinated	-5.76659e-05	20B (B.1.1.63)
Unvaccinated	-7.55243e-05	20B (B.1.1.63)
Unvaccinated	-5.53107e-05	20B (B.1.1.63)
Unvaccinated	-3.29777e-05	20B (B.1.1.63)
Unvaccinated	-7.39441e-05	20B (B.1.1.63)
Unvaccinated	-3.04207e-05	20B (B.1.1.63)
Unvaccinated	-7.18282e-05	20B (B.1.1.63)
Unvaccinated	-5.5353e-05	20B (B.1.1.63)
Unvaccinated	-4.11521e-05	20B (B.1.1.63)
Unvaccinated	-3.68385e-05	20B (B.1.1.63)
Unvaccinated	-4.78113e-05	20B (B.1.1.63)
Unvaccinated	-1.80934e-05	20B (B.1.1.63)
Unvaccinated	-1.79555e-05	20B (B.1.1.63)
Unvaccinated	-7.53419e-08	20B (B.1.1.63)
Unvaccinated	5.37076e-05	20B (B.1.1.63)
Unvaccinated	1.59465e-05	20B (B.1.1.63)
Unvaccinated	-5.80262e-05	20B (B.1.1.63)
Unvaccinated	-2.56522e-05	20B (B.1.1.63)
Unvaccinated	-3.43556e-05	20B (B.1.1.63)
Unvaccinated	-1.86052e-05	20B (B.1.1.63)
Unvaccinated	-3.4243e-05	20B (B.1.1.63)
Unvaccinated	-3.74598e-05	20B (B.1.1.63)
Unvaccinated	-4.46854e-05	20B (B.1.1.63)
Unvaccinated	2.16228e-05	20B (B.1.1.63)
Unvaccinated	-4.49488e-05	20B (B.1.1.63)
Unvaccinated	-4.86717e-05	20B (B.1.1.63)
Unvaccinated	-5.35942e-05	20B (B.1.1.63)
Unvaccinated	-7.20156e-05	20B (B.1.1.63)
Unvaccinated	6.12778e-05	20B (B.1.1.63)
Unvaccinated	-1.37083e-05	20B (B.1.1.63)
Unvaccinated	-4.53074e-05	20B (B.1.1.63)
Unvaccinated	-4.72162e-05	20B (B.1.1.63)
Unvaccinated	0.000284788	20B (B.1.1.63)
Unvaccinated	1.25449e-05	20B (B.1.1.63)
Unvaccinated	0.000150422	20B (B.1.1.63)
Unvaccinated	0.000102553	20B (B.1.1.63)
Unvaccinated	-1.44148e-05	20B (B.1.1.63)
Unvaccinated	-1.65584e-05	20B (B.1.1.63)
Unvaccinated	-3.85243e-05	20B (B.1.1.63)
Unvaccinated	-4.87177e-05	20B (B.1.1.63)
Unvaccinated	-4.61399e-05	20B (B.1.1.63)
Unvaccinated	-5.11017e-05	20B (B.1.1.63)
Unvaccinated	-7.59192e-05	20B (B.1.1.63)
Unvaccinated	-2.94426e-05	20B (B.1.1.63)
Unvaccinated	1.38725e-06	20B (B.1.1.63)
Unvaccinated	-3.86731e-05	20B (B.1.1.63)
Unvaccinated	-4.83476e-05	20B (B.1.1.63)
Unvaccinated	2.83739e-05	20B (B.1.1.63)
Unvaccinated	-5.2048e-05	20B (B.1.1.63)
Unvaccinated	-8.94228e-05	20B (B.1.1.63)
Unvaccinated	7.99625e-05	20B (B.1.1.63)
Unvaccinated	-2.8119e-05	20B (B.1.1.63)
Unvaccinated	-4.79167e-05	20B (B.1.1.63)
Unvaccinated	-3.64207e-05	20B (B.1.1.63)
Unvaccinated	-6.38027e-05	20B (B.1.1.63)
Unvaccinated	-3.55881e-05	20B (B.1.1.63)
Unvaccinated	-4.54931e-05	20B (B.1.1.63)
Unvaccinated	-5.73331e-06	20B (B.1.1.63)
Unvaccinated	9.9965e-05	20B (B.1.1.63)
Unvaccinated	-5.7522e-05	20B (B.1.1.63)
Unvaccinated	-4.08241e-05	20B (B.1.1.63)
Unvaccinated	0.000226913	20B (B.1.1.63)
Unvaccinated	4.19261e-06	20B (B.1.1.63)
Unvaccinated	-2.80194e-05	20B (B.1.1.63)
Unvaccinated	-2.43715e-05	20B (B.1.1.63)
Unvaccinated	-5.53909e-05	20B (B.1.1.63)
Unvaccinated	-5.90701e-05	20B (B.1.1.63)
Unvaccinated	4.22181e-05	20B (B.1.1.63)
Unvaccinated	-5.78732e-05	20B (B.1.1.63)
Unvaccinated	-4.2964e-05	20B (B.1.1.63)
Unvaccinated	-2.33117e-05	20B (B.1.1.63)
Unvaccinated	-2.67712e-05	20B (B.1.1.63)
Unvaccinated	-4.38398e-05	20B (B.1.1.63)
Unvaccinated	1.98505e-05	20B (B.1.1.63)
Unvaccinated	9.95533e-06	20B (B.1.1.63)
Unvaccinated	6.63531e-06	20B (B.1.1.63)
Unvaccinated	-0.000114039	20B (B.1.1.63)
Unvaccinated	-3.12846e-05	20B (B.1.1.63)
Unvaccinated	-2.11004e-05	20B (B.1.1.63)
Unvaccinated	-8.19374e-06	20B (B.1.1.63)
Unvaccinated	0.000233332	20B (B.1.1.63)
Unvaccinated	-2.96991e-05	20B (B.1.1.63)
Unvaccinated	-5.32316e-05	20B (B.1.1.63)
Unvaccinated	-6.0682e-05	20B (B.1.1.63)
Unvaccinated	-4.70936e-05	20B (B.1.1.63)
Unvaccinated	-6.48025e-05	20B (B.1.1.63)
Unvaccinated	-4.92661e-05	20B (B.1.1.63)
Unvaccinated	1.38722e-05	20B (B.1.1.63)
Unvaccinated	-6.15769e-05	20B (B.1.1.63)
Unvaccinated	-5.41334e-05	20B (B.1.1.63)
Unvaccinated	-5.02659e-05	20B (B.1.1.63)
Unvaccinated	-3.05436e-05	20B (B.1.1.63)
Unvaccinated	-2.31598e-05	20B (B.1.1.63)
Unvaccinated	-2.10017e-05	20B (B.1.1.63)
Unvaccinated	-3.41233e-05	20B (B.1.1.63)
Unvaccinated	-0.000108848	20B (B.1.1.63)
Unvaccinated	-6.42416e-05	20B (B.1.1.63)
Unvaccinated	-3.37931e-05	20B (B.1.1.63)
Unvaccinated	2.5363e-05	20B (B.1.1.63)
Unvaccinated	-3.4758e-05	20B (B.1.1.63)
Unvaccinated	-4.89604e-05	20B (B.1.1.63)
Unvaccinated	-1.88056e-05	20B (B.1.1.63)
Unvaccinated	-3.53666e-05	20B (B.1.1.63)
Unvaccinated	-4.60323e-05	20B (B.1.1.63)
Unvaccinated	-1.53752e-05	20B (B.1.1.63)
Unvaccinated	-5.30145e-05	20B (B.1.1.63)
Unvaccinated	-7.29922e-05	20A (B.1.36.*)
Unvaccinated	0.000433648	20B (B.1.1.63)
Unvaccinated	-5.83783e-05	20B (B.1.1.63)
Unvaccinated	-0.000104475	20B (B.1.1.63)
Unvaccinated	-2.43033e-06	20B (B.1.1.63)
Unvaccinated	-2.44893e-05	20B (B.1.1.63)
Unvaccinated	-8.58696e-05	20B (B.1.1.63)
Unvaccinated	2.53893e-05	20B (B.1.1.63)
Unvaccinated	-5.97576e-05	20B (B.1.1.63)
Unvaccinated	-3.98906e-05	20B (B.1.1.63)
Unvaccinated	-4.15286e-05	20B (B.1.1.63)
Unvaccinated	-2.24719e-05	20B (B.1.1.63)
Unvaccinated	-5.98446e-05	20B (B.1.1.63)
Unvaccinated	-5.24736e-05	20B (B.1.1.63)
Unvaccinated	-2.38239e-05	20B (B.1.1.63)
Unvaccinated	1.8288e-06	20B (B.1.1.63)
Unvaccinated	1.2402e-05	20B (B.1.1.63)
Unvaccinated	2.14354e-05	20B (B.1.1.63)
Unvaccinated	-5.04891e-05	20B (B.1.1.63)
Unvaccinated	-5.02868e-05	20B (B.1.1.63)
Unvaccinated	5.00902e-05	20B (B.1.1.63)
Unvaccinated	5.07796e-05	20B (B.1.1.63)
Unvaccinated	-4.64223e-05	20B (B.1.1.63)
Unvaccinated	-3.21534e-05	20B (B.1.1.63)
Unvaccinated	6.54276e-06	20B (B.1.1.63)
Unvaccinated	-3.17748e-05	20B (B.1.1.63)
Unvaccinated	-4.34911e-05	20B (B.1.1.63)
Unvaccinated	3.40896e-05	20B (B.1.1.63)
Unvaccinated	2.98511e-05	20B (B.1.1.63)
Unvaccinated	-5.25015e-05	20B (B.1.1.63)
Unvaccinated	-7.7401e-05	20B (B.1.1.63)
Unvaccinated	-5.29418e-05	20B (B.1.1.63)
Unvaccinated	-6.06731e-05	20B (B.1.1.63)
Unvaccinated	-6.86417e-05	20B (B.1.1.63)
Unvaccinated	-6.93707e-06	20B (B.1.1.63)
Unvaccinated	2.88528e-05	20B (B.1.1.63)
Unvaccinated	-3.44821e-05	20A (B.1.36.*)
Unvaccinated	9.18397e-05	20B (B.1.1.63)
Unvaccinated	-1.13611e-05	20B (B.1.1.63)
Unvaccinated	-1.99492e-05	20B (B.1.1.63)
Unvaccinated	-5.67196e-05	20B (B.1.1.63)
Unvaccinated	-1.02929e-05	20B (B.1.1.63)
Unvaccinated	-3.91888e-05	20B (B.1.1.63)
Unvaccinated	1.02537e-05	20B (B.1.1.63)
Unvaccinated	-7.83437e-05	20B (B.1.1.63)
Unvaccinated	-7.89574e-05	20B (B.1.1.63)
Unvaccinated	-2.04708e-05	20B (B.1.1.63)
Unvaccinated	-3.51147e-05	20B (B.1.1.63)
Unvaccinated	-1.34139e-05	20B (B.1.1.63)
Unvaccinated	-5.48191e-05	20B (B.1.1.63)
Unvaccinated	1.12753e-05	20B (B.1.1.63)
Unvaccinated	-1.42939e-05	20B (B.1.1.63)
Unvaccinated	-7.16487e-05	20B (B.1.1.63)
Unvaccinated	9.56358e-05	20B (B.1.1.63)
Unvaccinated	-4.16695e-05	20B (B.1.1.63)
Unvaccinated	-1.50815e-05	20B (B.1.1.63)
Unvaccinated	-4.48035e-05	20B (B.1.1.63)
Unvaccinated	-3.12305e-05	20B (B.1.1.63)
Unvaccinated	-6.48148e-05	20B (B.1.1.63)
Unvaccinated	-3.55819e-05	20B (B.1.1.63)
Unvaccinated	-9.25011e-05	20B (B.1.1.63)
Unvaccinated	-1.36947e-05	20B (B.1.1.63)
Unvaccinated	-6.98314e-05	20B (B.1.1.63)
Unvaccinated	0.000209136	20B (B.1.1.63)
Unvaccinated	-1.97606e-05	20B (B.1.1.63)
Unvaccinated	4.42402e-05	20B (B.1.1.63)
Unvaccinated	0.000193929	20B (B.1.1.63)
Unvaccinated	-5.0145e-05	20B (B.1.1.63)
Unvaccinated	7.00361e-05	20B (B.1.1.63)
Unvaccinated	-3.88246e-05	20B (B.1.1.63)
Unvaccinated	-2.45551e-06	20B (B.1.1.63)
Unvaccinated	-3.45833e-05	20B (B.1.1.63)
Unvaccinated	4.36404e-05	20B (B.1.1.63)
Unvaccinated	-2.76402e-05	20B (B.1.1.63)
Unvaccinated	-3.9011e-05	20B (B.1.1.63)
Unvaccinated	-2.93666e-05	20B (B.1.1.63)
Unvaccinated	-4.5092e-05	20B (B.1.1.63)
Unvaccinated	2.6129e-05	20B (B.1.1.63)
Unvaccinated	0.000746122	20B (B.1.1.63)
Unvaccinated	-3.28074e-05	20B (B.1.1.63)
Unvaccinated	2.37985e-05	20B (B.1.1.63)
Unvaccinated	2.15035e-05	20B (B.1.1.63)
Unvaccinated	-2.63298e-05	20B (B.1.1.63)
Unvaccinated	-3.45863e-05	20B (B.1.1.63)
Unvaccinated	-4.59523e-05	20B (B.1.1.63)
Unvaccinated	5.15108e-05	20B (B.1.1.63)
Unvaccinated	5.00781e-05	20B (B.1.1.63)
Unvaccinated	-2.40895e-05	20B (B.1.1.63)
Unvaccinated	-1.45767e-05	20B (B.1.1.63)
Unvaccinated	-3.83733e-05	20B (B.1.1.63)
Unvaccinated	7.31834e-05	20B (B.1.1.63)
Unvaccinated	0.000246858	20B (B.1.1.63)
Unvaccinated	0.000440599	20B (B.1.1.63)
Unvaccinated	-2.40505e-05	20B (B.1.1.63)
Unvaccinated	-4.86636e-05	20B (B.1.1.63)
Unvaccinated	-4.97809e-05	20B (B.1.1.63)
Unvaccinated	-4.35918e-05	20B (B.1.1.63)
Unvaccinated	-7.39987e-05	20B (B.1.1.63)
Unvaccinated	-1.63729e-05	20B (B.1.1.63)
Unvaccinated	-8.16486e-05	20B (B.1.1.63)
Unvaccinated	0.000443043	20B (B.1.1.63)
Unvaccinated	-8.079e-05	20B (B.1.1.63)
Unvaccinated	-4.19426e-05	20B (B.1.1.63)
Unvaccinated	6.80766e-05	20B (B.1.1.63)
Unvaccinated	9.2812e-07	20B (B.1.1.63)
Unvaccinated	0.000374335	20B (B.1.1.63)
Unvaccinated	0.000290536	20B (B.1.1.63)
Unvaccinated	-6.15045e-05	20B (B.1.1.63)
Unvaccinated	-2.80155e-05	20B (B.1.1.63)
Unvaccinated	-2.36225e-05	20B (B.1.1.63)
Unvaccinated	-3.25593e-05	20B (B.1.1.63)
Unvaccinated	-3.78826e-05	20B (B.1.1.63)
Unvaccinated	-2.8886e-05	20B (B.1.1.63)
Unvaccinated	4.12506e-05	20B (B.1.1.63)
Unvaccinated	-2.59948e-05	20B (B.1.1.63)
Unvaccinated	2.44684e-05	20B (B.1.1.63)
Unvaccinated	2.53034e-05	20B (B.1.1.63)
Unvaccinated	-6.27948e-05	20B (B.1.1.63)
Unvaccinated	4.37484e-05	20B (B.1.1.63)
Unvaccinated	-2.25942e-05	20B (B.1.1.63)
Unvaccinated	-3.34579e-05	20B (B.1.1.63)
Unvaccinated	6.34955e-06	20B (B.1.1.63)
Unvaccinated	-9.57191e-07	20B (B.1.1.63)
Unvaccinated	-6.30224e-05	20B (B.1.1.63)
Unvaccinated	-4.84475e-05	20B (B.1.1.63)
Unvaccinated	-3.88119e-05	20B (B.1.1.63)
Unvaccinated	-1.54718e-05	20B (B.1.1.63)
Unvaccinated	2.91465e-05	20B (B.1.1.63)
Unvaccinated	-3.54093e-05	20B (B.1.1.63)
Unvaccinated	-1.85044e-05	20B (B.1.1.63)
Unvaccinated	-7.4725e-05	20B (B.1.1.63)
Unvaccinated	-1.70412e-05	20B (B.1.1.63)
Unvaccinated	2.96918e-05	20B (B.1.1.63)
Unvaccinated	-6.77331e-05	20B (B.1.1.63)
Unvaccinated	-4.99908e-05	20B (B.1.1.63)
Unvaccinated	-3.05563e-05	20B (B.1.1.63)
Unvaccinated	-4.40671e-05	20B (B.1.1.63)
Unvaccinated	-1.09402e-05	20B (B.1.1.63)
Unvaccinated	-6.01211e-05	20B (B.1.1.63)
Unvaccinated	-8.85011e-05	20B (B.1.1.63)
Unvaccinated	5.40515e-05	20B (B.1.1.63)
Unvaccinated	-2.92908e-05	20B (B.1.1.63)
Unvaccinated	-1.54515e-05	20B (B.1.1.63)
Unvaccinated	-5.54371e-05	20B (B.1.1.63)
Unvaccinated	-2.73855e-05	20B (B.1.1.63)
Unvaccinated	-4.74617e-05	20B (B.1.1.63)
Unvaccinated	-5.76977e-05	20B (B.1.1.63)
Unvaccinated	0.000117623	20B (B.1.1.63)
Unvaccinated	-1.06096e-05	20B (B.1.1.63)
Unvaccinated	-5.08356e-05	20B (B.1.1.63)
Unvaccinated	-1.43101e-05	20B (B.1.1.63)
Unvaccinated	3.53973e-05	20B (B.1.1.63)
Unvaccinated	2.93708e-05	20B (B.1.1.63)
Unvaccinated	-8.95719e-05	20B (B.1.1.63)
Unvaccinated	-6.3157e-05	20B (B.1.1.63)
Unvaccinated	0.000377946	20B (B.1.1.63)
Unvaccinated	1.08708e-05	20B (B.1.1.63)
Unvaccinated	-6.41058e-05	20B (B.1.1.63)
Unvaccinated	-0.000121973	20B (B.1.1.63)
Unvaccinated	-6.67347e-05	20B (B.1.1.63)
Unvaccinated	5.86616e-05	20B (B.1.1.63)
Unvaccinated	-7.3557e-05	20B (B.1.1.63)
Unvaccinated	-4.61578e-05	20B (B.1.1.63)
Unvaccinated	-5.38841e-05	20B (B.1.1.63)
Unvaccinated	4.7899e-06	20B (B.1.1.63)
Unvaccinated	2.43707e-05	20B (B.1.1.63)
Unvaccinated	-3.91908e-05	20B (B.1.1.63)
Unvaccinated	-6.75035e-05	20B (B.1.1.63)
Unvaccinated	-4.17635e-05	20B (B.1.1.63)
Unvaccinated	-3.17538e-05	20B (B.1.1.63)
Unvaccinated	-8.29347e-05	20B (B.1.1.63)
Unvaccinated	-5.35809e-05	20B (B.1.1.63)
Unvaccinated	1.73598e-05	20B (B.1.1.63)
Unvaccinated	-3.46667e-05	20B (B.1.1.63)
Unvaccinated	-1.78384e-05	20B (B.1.1.63)
Unvaccinated	-9.05602e-05	20B (B.1.1.63)
Unvaccinated	-3.59337e-05	20B (B.1.1.63)
Unvaccinated	-5.40355e-05	20B (B.1.1.63)
Unvaccinated	4.39467e-05	20B (B.1.1.63)
Unvaccinated	-3.27221e-06	20B (B.1.1.63)
Unvaccinated	-9.98095e-05	20B (B.1.1.63)
Unvaccinated	-3.04554e-05	20B (B.1.1.63)
Unvaccinated	-1.11829e-05	20B (B.1.1.63)
Unvaccinated	-1.45199e-05	20B (B.1.1.63)
Unvaccinated	4.97141e-05	20B (B.1.1.63)
Unvaccinated	2.17873e-06	20B (B.1.1.63)
Unvaccinated	-9.16965e-05	20A (B.1.36.*)
Unvaccinated	3.56873e-05	20A (B.1.36.*)
Unvaccinated	2.81425e-05	20A (B.1.36.*)
Unvaccinated	-2.64278e-05	20A (B.1.36.*)
Unvaccinated	8.32453e-06	20A (B.1.36.*)
Unvaccinated	-5.58212e-05	20A (B.1.36.*)
Unvaccinated	-4.8914e-05	20B (B.1.1.63)
Unvaccinated	-4.09545e-05	20B (B.1.1.63)
Unvaccinated	3.19465e-05	20B (B.1.1.63)
Unvaccinated	-6.13331e-05	20B (B.1.1.63)
Unvaccinated	-2.2834e-05	20B (B.1.1.63)
Unvaccinated	-4.79522e-05	20B (B.1.1.63)
Unvaccinated	-1.58578e-05	20B (B.1.1.63)
Unvaccinated	1.35392e-05	20A (B.1.36.*)
Unvaccinated	-4.48803e-05	20B (B.1.1.63)
Unvaccinated	-5.22472e-05	20B (B.1.1.63)
Unvaccinated	-9.5702e-07	20A (B.1.36.*)
Unvaccinated	-3.66719e-05	20A (B.1.36.*)
Unvaccinated	6.75478e-05	20A (B.1.36.*)
Unvaccinated	-3.87587e-05	20A (B.1.36.*)
Unvaccinated	6.92451e-05	20A (B.1.36.*)
Unvaccinated	-6.05304e-05	20A (B.1.36.*)
Unvaccinated	-6.59219e-05	20A (B.1.36.*)
Unvaccinated	-0.000114325	20A (B.1.36.*)
Unvaccinated	-0.00011879	20A (B.1.36.*)
Unvaccinated	-0.000116764	20A (B.1.36.*)
Unvaccinated	-4.60782e-05	20A (B.1.36.*)
Unvaccinated	-5.36291e-05	20A (B.1.36.*)
Unvaccinated	5.48813e-05	20A (B.1.36.*)
Unvaccinated	-2.37679e-05	20A (B.1.36.*)
Unvaccinated	-1.56333e-05	20A (B.1.36.*)
Unvaccinated	0.000190294	20A (B.1.36.*)
Unvaccinated	9.77066e-05	20A (B.1.36.*)
Unvaccinated	-5.79886e-05	20A (B.1.36.*)
Unvaccinated	-6.82016e-05	20A (B.1.36.*)
Unvaccinated	0.000189708	20A (B.1.36.*)
Unvaccinated	1.89097e-05	20B (B.1.1.63)
Unvaccinated	-9.56644e-05	20A (B.1.36.*)
Unvaccinated	-1.8321e-05	20B (B.1.1.63)
Unvaccinated	4.58971e-05	20B (B.1.1.63)
Unvaccinated	-7.4738e-05	20B (B.1.1.63)
Unvaccinated	-2.33778e-05	20B (B.1.1.63)
Unvaccinated	-0.000118175	20B (B.1.1.63)
Unvaccinated	-7.31607e-05	20B (B.1.1.63)
Unvaccinated	8.8427e-05	20B (B.1.1.63)
Unvaccinated	-2.68753e-05	20A (B.1.36.*)
Unvaccinated	-0.000109662	20A (B.1.36.*)
Unvaccinated	-0.000114664	20A (B.1.36.*)
Unvaccinated	-8.37332e-05	20A (B.1.36.*)
Unvaccinated	2.03442e-05	20A (B.1.36.*)
Unvaccinated	-4.54879e-05	20B (B.1.1.63)
Unvaccinated	-6.3059e-05	20A (B.1.36.*)
Unvaccinated	-2.53163e-05	20A (B.1.36.*)
Unvaccinated	-3.13127e-05	20B (B.1.1.63)
Unvaccinated	-6.66741e-05	20B (B.1.1.63)
Unvaccinated	-1.81166e-05	20A (B.1.36.*)
Unvaccinated	-0.000122202	20B (B.1.1.63)
Unvaccinated	-5.21277e-05	20B (B.1.1.63)
Unvaccinated	-8.79433e-05	20A (B.1.36.*)
Unvaccinated	-2.3353e-05	20A (B.1.36.*)
Unvaccinated	-3.31029e-05	20A (B.1.36.*)
Unvaccinated	-9.96693e-05	20A (B.1.36.*)
Unvaccinated	-4.03883e-05	20A (B.1.36.*)
Unvaccinated	1.18739e-05	20A (B.1.36.*)
Unvaccinated	-0.000116135	20A (B.1.36.*)
Unvaccinated	-8.89817e-05	20B (B.1.1.63)
Unvaccinated	0.000103452	20A (B.1.36.*)
Unvaccinated	-3.89925e-07	20A (B.1.36.*)
Unvaccinated	-0.000128564	20B (B.1.1.63)
Unvaccinated	5.53027e-05	20A (B.1.36.*)
Unvaccinated	-0.000120466	20B (B.1.1.63)
Unvaccinated	2.18379e-05	20A (B.1.36.*)
Unvaccinated	0.000521176	20A (B.1.36.*)
Unvaccinated	-7.29155e-05	20A (B.1.36.*)
Unvaccinated	-8.65463e-05	20A (B.1.36.*)
Unvaccinated	-5.40085e-05	20A (B.1.36.*)
Unvaccinated	-1.30865e-05	20A (B.1.36.*)
Unvaccinated	0.000143085	20A (B.1.36.*)
Unvaccinated	-7.8903e-05	20A (B.1.36.*)
Unvaccinated	-6.64303e-05	20A (B.1.36.*)
Unvaccinated	2.69459e-05	20A (B.1.36.*)
Unvaccinated	-8.57472e-05	20A (B.1.36.*)
Unvaccinated	-5.63183e-05	20B (B.1.1.63)
Unvaccinated	-9.04629e-05	20A (B.1.36.*)
Unvaccinated	-4.32967e-05	20A (B.1.36.*)
Unvaccinated	-3.65249e-05	20A (B.1.36.*)
Unvaccinated	-6.78502e-05	20A (B.1.36.*)
Unvaccinated	-1.03122e-05	20A (B.1.36.*)
Unvaccinated	-3.42269e-05	20A (B.1.36.*)
Unvaccinated	-4.40754e-05	20A (B.1.36.*)
Unvaccinated	9.31887e-05	20A (B.1.36.*)
Unvaccinated	-4.08819e-05	20A (B.1.36.*)
Unvaccinated	-4.23496e-05	20A (B.1.36.*)
Unvaccinated	-6.94001e-05	20A (B.1.36.*)
Unvaccinated	-3.87469e-05	20A (B.1.36.*)
Unvaccinated	-7.63524e-05	20A (B.1.36.*)
Unvaccinated	3.34708e-05	20A (B.1.36.*)
Unvaccinated	-5.76492e-05	20A (B.1.36.*)
Unvaccinated	-5.73565e-06	20A (B.1.36.*)
Unvaccinated	-4.8018e-05	20A (B.1.36.*)
Unvaccinated	-1.23017e-06	20A (B.1.36.*)
Unvaccinated	6.66146e-05	20A (B.1.36.*)
Unvaccinated	-4.58794e-05	20A (B.1.36.*)
Unvaccinated	-5.48221e-05	20A (B.1.36.*)
Unvaccinated	-6.7042e-05	20A (B.1.36.*)
Unvaccinated	0.000119675	20A (B.1.36.*)
Unvaccinated	-2.78525e-05	20A (B.1.36.*)
Unvaccinated	-3.24456e-05	20A (B.1.36.*)
Unvaccinated	1.35205e-05	20A (B.1.36.*)
Unvaccinated	-1.29832e-05	20A (B.1.36.*)
Unvaccinated	-4.54051e-05	20A (B.1.36.*)
Unvaccinated	-4.05008e-05	20A (B.1.36.*)
Unvaccinated	-5.46276e-05	20A (B.1.36.*)
Unvaccinated	-4.19237e-05	20A (B.1.36.*)
Unvaccinated	-5.92663e-05	20A (B.1.36.*)
Unvaccinated	-2.96843e-05	20A (B.1.36.*)
Unvaccinated	-7.47419e-05	20A (B.1.36.*)
Unvaccinated	-6.45098e-05	20A (B.1.36.*)
Unvaccinated	-3.27896e-05	20A (B.1.36.*)
Unvaccinated	-6.13184e-05	20A (B.1.36.*)
Unvaccinated	-9.01836e-05	20A (B.1.36.*)
Unvaccinated	-5.46041e-05	20A (B.1.36.*)
Unvaccinated	-2.73496e-05	20A (B.1.36.*)
Unvaccinated	-3.79478e-06	20A (B.1.36.*)
Unvaccinated	2.31531e-05	20A (B.1.36.*)
Unvaccinated	1.23561e-05	20A (B.1.36.*)
Unvaccinated	-6.24504e-05	20A (B.1.36.*)
Unvaccinated	-8.24283e-05	20A (B.1.36.*)
Unvaccinated	-4.3204e-05	20A (B.1.36.*)
Unvaccinated	2.80696e-05	20A (B.1.36.*)
Unvaccinated	-4.22884e-05	20A (B.1.36.*)
Unvaccinated	-3.93203e-05	20A (B.1.36.*)
Unvaccinated	2.37791e-05	20A (B.1.36.*)
Unvaccinated	-6.69224e-05	20A (B.1.36.*)
Unvaccinated	-4.88977e-05	20A (B.1.36.*)
Unvaccinated	-7.35023e-06	20A (B.1.36.*)
Unvaccinated	1.5113e-05	20A (B.1.36.*)
Unvaccinated	-3.01034e-05	20A (B.1.36.*)
Unvaccinated	-6.06041e-05	20A (B.1.36.*)
Unvaccinated	-4.65835e-05	20A (B.1.36.*)
Unvaccinated	2.23825e-05	20A (B.1.36.*)
Unvaccinated	-4.43393e-06	20A (B.1.36.*)
Unvaccinated	-0.000113001	20A (B.1.36.*)
Unvaccinated	-1.51528e-05	20A (B.1.36.*)
Unvaccinated	-2.86781e-05	20A (B.1.36.*)
Unvaccinated	-2.64339e-05	20A (B.1.36.*)
Unvaccinated	-2.19506e-05	20A (B.1.36.*)
Unvaccinated	6.74151e-05	20A (B.1.36.*)
Unvaccinated	-5.97979e-05	20A (B.1.36.*)
Unvaccinated	-3.17579e-05	20A (B.1.36.*)
Unvaccinated	-1.08272e-05	20A (B.1.36.*)
Unvaccinated	-5.48856e-05	20A (B.1.36.*)
Unvaccinated	-1.94415e-05	20A (B.1.36.*)
Unvaccinated	-4.7991e-05	20A (B.1.36.*)
Unvaccinated	-4.25349e-05	20A (B.1.36.*)
Unvaccinated	-2.63501e-05	20A (B.1.36.*)
Unvaccinated	-5.81536e-05	20A (B.1.36.*)
Unvaccinated	-3.65768e-05	20A (B.1.36.*)
Unvaccinated	0.000427437	20A (B.1.36.*)
Unvaccinated	0.000253342	20A (B.1.36.*)
Unvaccinated	0.000555449	20A (B.1.36.*)
Unvaccinated	0.000211837	20A (B.1.36.*)
Unvaccinated	6.32828e-05	20A (B.1.36.*)
Unvaccinated	0.000223496	20A (B.1.36.*)
Unvaccinated	8.35265e-05	20A (B.1.36.*)
Unvaccinated	6.34274e-05	20A (B.1.36.*)
Unvaccinated	-6.48618e-06	20A (B.1.36.*)
Unvaccinated	0.000126712	20A (B.1.36.*)
Unvaccinated	0.0009284	20A (B.1.36.*)
Unvaccinated	0.000151404	20A (B.1.36.*)
Unvaccinated	0.000101426	20A (B.1.36.*)
Unvaccinated	0.000130706	20A (B.1.36.*)
Unvaccinated	2.47794e-05	20A (B.1.36.*)
Unvaccinated	3.0269e-05	20A (B.1.36.*)
Unvaccinated	-2.58601e-06	20A (B.1.36.*)
Unvaccinated	-5.60494e-05	20A (B.1.36.*)
Unvaccinated	1.57707e-05	20A (B.1.36.*)
Unvaccinated	0.000235923	20A (B.1.36.*)
Unvaccinated	8.1552e-05	20A (B.1.36.*)
Unvaccinated	5.75153e-05	20A (B.1.36.*)
Unvaccinated	5.15534e-05	20A (B.1.36.*)
Unvaccinated	-3.32493e-05	20A (B.1.36.*)
Unvaccinated	-8.74691e-06	20A (B.1.36.*)
Unvaccinated	7.84702e-05	20A (B.1.36.*)
Unvaccinated	-3.3758e-05	20A (B.1.36.*)
Unvaccinated	-6.08986e-05	20A (B.1.36.*)
Unvaccinated	-2.16795e-05	20A (B.1.36.*)
Unvaccinated	-2.43452e-05	20A (B.1.36.*)
Unvaccinated	-4.88841e-05	20A (B.1.36.*)
Unvaccinated	-1.36872e-05	20A (B.1.36.*)
Unvaccinated	-4.4705e-05	20A (B.1.36.*)
Unvaccinated	2.60189e-05	20A (B.1.36.*)
Unvaccinated	-8.09288e-05	20A (B.1.36.*)
Unvaccinated	2.14217e-07	20A (B.1.36.*)
Unvaccinated	-6.5404e-05	20A (B.1.36.*)
Unvaccinated	9.36595e-05	20A (B.1.36.*)
Unvaccinated	9.7788e-05	20A (B.1.36.*)
Unvaccinated	-6.28752e-05	20A (B.1.36.*)
Unvaccinated	0.000336721	20A (B.1.36.*)
Unvaccinated	0.000144139	20A (B.1.36.*)
Unvaccinated	4.79026e-05	20A (B.1.36.*)
Unvaccinated	4.64504e-05	20A (B.1.36.*)
Unvaccinated	-4.22916e-05	20A (B.1.36.*)
Unvaccinated	-4.583e-05	20A (B.1.36.*)
Unvaccinated	0.000102432	20A (B.1.36.*)
Unvaccinated	8.05913e-05	20A (B.1.36.*)
Unvaccinated	-4.39522e-05	20A (B.1.36.*)
Unvaccinated	6.87397e-05	20A (B.1.36.*)
Unvaccinated	0.000186833	20A (B.1.36.*)
Unvaccinated	-3.56828e-05	20A (B.1.36.*)
Unvaccinated	0.000128306	20A (B.1.36.*)
Unvaccinated	0.000269689	20A (B.1.36.*)
Unvaccinated	0.000124674	20A (B.1.36.*)
Unvaccinated	0.00011173	20A (B.1.36.*)
Unvaccinated	-9.56918e-05	20A (B.1.36.*)
Unvaccinated	-4.53103e-05	20A (B.1.36.*)
Unvaccinated	-8.17917e-05	20A (B.1.36.*)
Unvaccinated	-0.000135638	20A (B.1.36.*)
Unvaccinated	-5.00011e-05	20A (B.1.36.*)
Unvaccinated	-4.29995e-05	20A (B.1.36.*)
Unvaccinated	-5.40305e-05	20A (B.1.36.*)
Unvaccinated	0.00012274	20A (B.1.36.*)
Unvaccinated	0.000110398	20A (B.1.36.*)
Unvaccinated	0.00013782	20A (B.1.36.*)
Unvaccinated	-6.04687e-05	20A (B.1.36.*)
Unvaccinated	-5.0314e-05	20A (B.1.36.*)
Unvaccinated	0.000161803	20A (B.1.36.*)
Unvaccinated	-3.03716e-05	20A (B.1.36.*)
Unvaccinated	0.000341034	20A (B.1.36.*)
Unvaccinated	-2.02333e-05	20A (B.1.36.*)
Unvaccinated	-3.75337e-05	20A (B.1.36.*)
Unvaccinated	7.69807e-05	20A (B.1.36.*)
Unvaccinated	-1.16528e-05	20A (B.1.36.*)
Unvaccinated	0.000304219	20A (B.1.36.*)
Unvaccinated	2.12755e-05	20A (B.1.36.*)
Unvaccinated	-7.58254e-05	20A (B.1.36.*)
Unvaccinated	0.000172194	20A (B.1.36.*)
Unvaccinated	-5.80678e-05	20A (B.1.36.*)
Unvaccinated	-5.06554e-05	20A (B.1.36.*)
Unvaccinated	0.000180571	20A (B.1.36.*)
Unvaccinated	0.00023463	20A (B.1.36.*)
Unvaccinated	0.000119238	20A (B.1.36.*)
Unvaccinated	0.000279193	20A (B.1.36.*)
Unvaccinated	0.000233645	20A (B.1.36.*)
Unvaccinated	-5.66302e-05	20A (B.1.36.*)
Unvaccinated	-5.27404e-05	20A (B.1.36.*)
Unvaccinated	0.000195085	20A (B.1.36.*)
Unvaccinated	-4.2946e-05	20A (B.1.36.*)
Unvaccinated	1.669e-05	20A (B.1.36.*)
Unvaccinated	-3.0596e-05	20A (B.1.36.*)
Unvaccinated	0.000130181	20A (B.1.36.*)
Unvaccinated	0.000288419	20A (B.1.36.*)
Unvaccinated	0.000179617	20A (B.1.36.*)
Unvaccinated	-5.33339e-05	20A (B.1.36.*)
Unvaccinated	7.51915e-05	20A (B.1.36.*)
Unvaccinated	0.000263546	20A (B.1.36.*)
Unvaccinated	0.00031402	20A (B.1.36.*)
[truncated: 965 more rows]

## Sheet: Figure 2d
gene_name	value	measure	d_SE_min	d_SE_max	group	P_value	significance_P
[truncated: 24 more rows]

[truncated: 34 more sheets: Figure 2e, Figure 3a, Figure 3b, Figure 3c, Figure 3d, Figure 3e, Figure 4a, Figure 4b, Figure 5a, Figure 5b, Supplementary Figure 1, Supplementary Figure 2, Supplementary Figure 3, Supplementary Figure 4, Supplementary Figure 5, Supplementary Figure 6, Supplementary Figure 7, Supplementary Figure 8a, Supplementary Figure 8b, Supplementary Figure 9 …]
